# Supplementary material for: Autophagy Regulation Influences β-Amyloid Toxicity in Transgenic Caenorhabditis elegans
Source: Front Aging Neurosci. 2022 May 12;14:885145. doi: 10.3389/fnagi.2022.885145 (PMC9133694; doi:10.3389/fnagi.2022.885145)
Supplement: Supplementary Table 1 — The 8 h RNA-seq differential gene data. [file Table_1.XLSX]

## Sheet: 第二批GMC101_8vsCL2122_8_deg
gene_id	GMC101_8	CL2122_8	log2FoldChange	pvalue	padj	gene_name	gene_chr	gene_start	gene_end	gene_strand	gene_length	gene_biotype	gene_description	tf_family
WBGene00304237	4.14345	1.9292	1.05209	0.704873	1	F39B3.7	X	17566667	17567478	-	399	protein_coding	-	-
WBGene00304220	3.10834	0.963113	1.56601	0.63929	1	F53G2.13	II	2485266	2485922	+	608	protein_coding	-	-
WBGene00304219	8.28389	17.3865	-1.05906	0.189131	1	Y49E10.37	III	12383029	12383273	+	245	ncRNA	-	-
WBGene00304215	4.14345	1.9292	1.05209	0.704873	1	F17A2.16	X	12308449	12309548	+	969	protein_coding	-	-
WBGene00304203	5.17855	0.963113	2.28048	0.245788	1	D1086.21	V	14064722	14066235	+	619	protein_coding	-	-
WBGene00304189	18.6351	28.0133	-0.585246	0.402999	1	C52E12.11	II	6997447	6997891	-	270	pseudogene	-	-
WBGene00304175	1.38778e-17	1.9292	-4.04145	0.509804	1	C37E2.10	X	14178988	14180086	+	672	protein_coding	-	-
WBGene00303425	10.3541	9.65786	0.098359	1	1	R02E12.12	X	4003532	4005066	+	684	protein_coding	-	-
WBGene00303423	40.3725	25.1151	0.681851	0.251361	1	F10D7.11	X	17363301	17364764	+	801	protein_coding	-	-
WBGene00303370	1.03814	4.82746	-2.09479	0.245788	1	Y59A8A.8	V	17865609	17865716	+	108	protein_coding	-	-
WBGene00303369	6.21366	1.38778e-17	5.66435	0.0409646	0.847922	Y49F6B.20	II	3470060	3470649	-	548	protein_coding	-	-
WBGene00303368	7.24878	2.89529	1.28576	0.388527	1	Y49F6B.19	II	3510546	3512340	-	321	protein_coding	-	-
WBGene00303366	23.8106	5.79355	2.01498	0.0108117	0.431052	Y49F6A.11	II	3598342	3598821	-	480	protein_coding	-	-
WBGene00303365	8.28389	1.38778e-17	6.07226	0.0127308	0.458924	M151.10	II	3639633	3640301	-	508	protein_coding	-	-
WBGene00303364	33.1267	21.2508	0.637132	0.299089	1	Y14H12A.5	II	3995135	3996028	-	468	protein_coding	-	-
WBGene00303363	12.4244	11.59	0.0985618	1	1	R03H10.12	II	4175264	4175791	-	426	pseudogene	-	-
WBGene00303233	110.76	56.0295	0.981487	0.0414813	0.856282	D1014.13	V	8145629	8147850	+	474	protein_coding	-	-
WBGene00303231	20.7053	5.79355	1.81447	0.0254753	0.697914	C53A3.4	V	5758224	5758838	-	560	protein_coding	-	-
WBGene00303208	225.658	184.517	0.290166	0.505588	1	Y71H2AM.29	III	2832832	2833790	+	597	protein_coding	-	-
WBGene00303105	133.533	158.433	-0.246525	0.608131	1	R07E5.19	III	4417460	4418056	-	523	protein_coding	Vacuolar ATPase assembly integral membrane protein VMA21 homolog [Source:UniProtKB/Swiss-Prot;Acc:A5JYQ9]	-
WBGene00303081	7.24878	6.75963	0.0978416	1	1	T23F2.13	X	5492949	5494312	+	580	protein_coding	-	-
WBGene00303077	25.8809	41.5383	-0.680205	0.235308	1	T05A8.11	II	2725608	2725661	-	54	protein_coding	-	-
WBGene00303068	15.5297	16.4204	-0.0803555	1	1	K08F8.15	II	8766600	8767106	+	461	protein_coding	-	-
WBGene00303030	146.99	135.248	0.119946	0.800262	1	C25A1.20	I	10179845	10180307	+	369	protein_coding	-	-
WBGene00303028	34.1618	36.708	-0.10358	0.879379	1	F45H11.11	I	10380748	10380921	+	174	protein_coding	-	-
WBGene00303026	276.379	443.425	-0.681821	0.109931	1	T20D3.14	IV	9335411	9335909	-	396	protein_coding	-	-
WBGene00303024	2.07324	1.38778e-17	4.13519	0.509804	1	H40L08.7	X	15077059	15077744	-	623	protein_coding	-	-
WBGene00303023	764.954	797.008	-0.0592222	0.890663	1	K07F5.22	IV	9865076	9865934	+	407	protein_coding	-	-
WBGene00303021	4786.38	5329.83	-0.155151	0.706471	1	F02A9.10	III	9086880	9089373	-	2069	protein_coding	Probable methylcrotonoyl-CoA carboxylase beta chain, mitochondrial [Source:UniProtKB/Swiss-Prot;Acc:P34385]	-
WBGene00303019	667.653	666.588	0.00229041	1	1	Y70G10A.4	III	10222418	10222709	+	240	protein_coding	-	-
WBGene00303015	91.0932	70.5206	0.368619	0.443864	1	F20C5.11	IV	8755040	8756795	-	1281	protein_coding	-	-
WBGene00303013	2.07324	10.6239	-2.29217	0.041032	0.847922	T04H1.12	V	12255643	12256715	+	363	protein_coding	-	-
WBGene00303011	969.908	801.839	0.274487	0.512249	1	F17C11.26	V	10941450	10942776	+	662	protein_coding	-	-
WBGene00303009	503.07	509.118	-0.0172544	0.97293	1	mrpl-42	IV	9093975	9094468	-	354	protein_coding	Mitochondrial Ribosomal Protein, Large; Ny [Source:UniProtKB/TrEMBL;Acc:G5EFZ7]	-
WBGene00303007	6.21366	2.89529	1.06744	0.54333	1	Y57G11C.1147	IV	14796606	14797490	-	573	protein_coding	-	-
WBGene00303002	69.3558	62.792	0.143039	0.820436	1	Y48E1B.17	II	13539855	13541084	-	574	protein_coding	-	-
WBGene00303000	741.147	791.212	-0.0943004	0.824699	1	C37C3.18	V	7854993	7856073	+	401	protein_coding	Eukaryotic translation initiation factor 5 [Source:UniProtKB/Swiss-Prot;Acc:Q22918]	-
WBGene00302998	343.662	447.29	-0.380119	0.37704	1	F53G2.12	II	2478216	2479083	-	498	protein_coding	-	-
WBGene00302995	550.685	440.527	0.321899	0.444729	1	H06H21.37	IV	4808997	4809974	-	833	protein_coding	-	-
WBGene00302993	9.31901	24.149	-1.36257	0.0541358	0.992507	T14B4.19	II	6711428	6712931	-	454	protein_coding	-	-
WBGene00302991	282.59	214.466	0.397727	0.356771	1	C24G6.13	V	5535057	5536243	-	615	protein_coding	Cytochrome c oxidase assembly protein COX16 homolog, mitochondrial [Source:UniProtKB/Swiss-Prot;Acc:A0A1N7SYS3]	-
WBGene00302986	347.802	304.311	0.192623	0.654415	1	Y37E11AM.4	IV	3718936	3722790	-	576	protein_coding	-	-
WBGene00302984	243.255	232.821	0.0631825	0.899291	1	Y51H7C.41	II	1403321	1403957	+	591	protein_coding	-	-
WBGene00302982	245.326	540.033	-1.13797	0.00814339	0.359829	W02H5.19	V	2638890	2639449	+	510	protein_coding	-	-
WBGene00302980	12455.6	13691.2	-0.136458	0.739821	1	F53E2.2	V	1475072	1476790	+	1283	protein_coding	Actin-depolymerizing factor 1, isoforms a/b [Source:UniProtKB/Swiss-Prot;Acc:Q07750]	-
WBGene00302978	612.792	644.369	-0.0724871	0.869182	1	C42C1.19	IV	12282739	12287820	+	1409	protein_coding	-	-
WBGene00302976	386.102	340.055	0.183125	0.672881	1	F49E8.8	IV	7556637	7557347	+	601	protein_coding	-	-
WBGene00302974	23.8106	71.4866	-1.58127	0.00347918	0.221662	Y65B4BM.3	I	531725	533084	+	1242	protein_coding	-	-
WBGene00302971	502.035	512.983	-0.0311314	0.946046	1	F59E12.17	II	5648795	5649472	-	557	protein_coding	-	-
WBGene00302968	939.889	862.701	0.123603	0.769774	1	Y62E10A.24	IV	13370970	13371613	+	585	protein_coding	Ribonuclease P protein subunit p20 [Source:UniProtKB/TrEMBL;Acc:Q9U1X8]	-
WBGene00302964	516.526	477.238	0.114088	0.787577	1	Y62E10A.23	IV	13386343	13386845	+	378	protein_coding	-	-
WBGene00284867	1.38778e-17	4.82746	-5.30983	0.0751017	1	T22B7.22	X	5659967	5660023	+	57	protein_coding	-	-
WBGene00284861	2.07324	3.86138	-0.861782	0.704873	1	C30G12.11	II	7272127	7272579	+	453	ncRNA	-	-
WBGene00284859	10.3541	7.7257	0.41569	0.841171	1	C30G12.10	II	7277623	7278010	+	388	ncRNA	-	-
WBGene00284857	1.38778e-17	1.9292	-4.04145	0.509804	1	W08E3.5	I	13337047	13337212	-	166	ncRNA	-	-
WBGene00284855	15.5297	7.7257	0.994906	0.30031	1	C04C11.25	X	14015362	14015466	-	105	protein_coding	-	-
WBGene00284852	17.5999	28.9794	-0.715839	0.294711	1	M04F3.7	I	4768331	4769063	-	228	lincRNA	-	-
WBGene00284851	1.03814	1.9292	-0.826416	1	1	F28A10.13	II	848934	849210	+	186	protein_coding	-	-
WBGene00284850	18.6351	5.79355	1.66343	0.0451175	0.887249	Y46B2A.4	II	861864	862328	+	406	protein_coding	-	-
WBGene00284849	2.07324	1.38778e-17	4.13519	0.509804	1	C03A3.9	X	11266983	11267582	+	600	protein_coding	-	-
WBGene00284848	4.14345	1.38778e-17	5.09354	0.139845	1	M02E1.4	X	313274	314687	+	416	protein_coding	-	-
WBGene00284847	86.9528	50.233	0.789954	0.108823	1	F54D8.10	III	5094791	5095122	+	332	protein_coding	-	-
WBGene00284846	8.28389	22.2168	-1.41046	0.0560418	0.997245	ZC262.13	III	8326214	8326657	+	395	protein_coding	-	-
WBGene00284844	10.3541	5.79355	0.823098	0.516292	1	H38K22.9	III	4323416	4324336	+	324	protein_coding	-	-
WBGene00271831	6.21366	20.2847	-1.68789	0.0339102	0.806819	Y46D2A.6	II	3323761	3324131	+	303	ncRNA	-	-
WBGene00271830	21.7404	25.1151	-0.207424	0.835033	1	W09G10.9	II	3521809	3523512	+	235	protein_coding	-	-
WBGene00271827	57.9695	196.11	-1.75621	0.000201741	0.0304629	T19H12.15	V	4878916	4879351	-	382	protein_coding	-	-
WBGene00271824	1.03814	1.9292	-0.826416	1	1	R03H10.11	II	4182625	4183545	+	573	protein_coding	-	-
WBGene00271823	8.28389	17.3865	-1.05906	0.189131	1	C33F10.26	II	4838266	4838540	+	275	pseudogene	-	-
WBGene00271822	17.5999	16.4204	0.0988614	0.895414	1	F11G11.15	II	4874845	4875102	+	258	protein_coding	-	-
WBGene00271820	2.07324	2.89529	-0.461726	1	1	T18H9.11	V	9199865	9202609	+	1093	pseudogene	-	-
WBGene00271819	95.2337	79.2152	0.265216	0.592441	1	F10C1.23	II	5758040	5758761	+	312	protein_coding	-	-
WBGene00271818	14.4946	33.8097	-1.21528	0.0637359	1	K05F1.14	II	5791343	5792590	-	724	protein_coding	-	-
WBGene00271817	67.2856	89.8421	-0.416531	0.388791	1	F55C12.19	II	5865908	5867041	+	624	protein_coding	-	-
WBGene00271812	11.3892	6.75963	0.740999	0.546614	1	F58F12.12	II	6381088	6381764	+	677	protein_coding	-	-
WBGene00271810	6.21366	1.9292	1.62289	0.325869	1	C27H5.12	II	7161225	7161612	-	344	protein_coding	-	-
WBGene00271809	7.24878	22.2168	-1.60005	0.0340884	0.807053	D1022.17	II	7471624	7472555	+	385	ncRNA	-	-
WBGene00271803	18.6351	24.149	-0.372145	0.65627	1	C09G5.14	II	10722672	10723169	-	498	protein_coding	-	-
WBGene00271802	5.17855	2.89529	0.81008	0.746295	1	F10G2.11	V	7334403	7335627	-	949	pseudogene	-	-
WBGene00271798	1.38778e-17	1.9292	-4.04145	0.509804	1	F54D5.24	II	11555960	11558775	+	844	protein_coding	-	-
WBGene00271796	6.21366	3.86138	0.66738	0.775535	1	C54F6.20	V	7524889	7525440	+	391	protein_coding	-	-
WBGene00271795	4.14345	15.4543	-1.86914	0.0322922	0.792657	Y46C8AM.1	IV	3962934	3964385	+	739	protein_coding	-	-
WBGene00271791	1.38778e-17	1.9292	-4.04145	0.509804	1	W03D2.15	IV	4071094	4071822	+	729	ncRNA	-	-
WBGene00271788	22.7755	15.4543	0.555299	0.392856	1	M01H9.10	IV	4479669	4480072	-	353	protein_coding	-	-
WBGene00271786	1.03814	1.9292	-0.826416	1	1	F58H7.11	IV	911474	912677	+	963	pseudogene	-	-
WBGene00271781	20.7053	8.69178	1.23969	0.108539	1	Y71F9AM.9	I	2945180	2945697	-	518	lincRNA	-	-
WBGene00271779	5.17855	0.963113	2.28048	0.245788	1	C35E7.12	I	10830116	10830472	+	281	protein_coding	-	-
WBGene00271778	2.07324	3.86138	-0.861782	0.704873	1	T01A4.9	I	4467874	4469458	+	643	protein_coding	-	-
WBGene00271776	1.03814	7.7257	-2.75916	0.0566303	0.997245	F53G12.18	I	144828	146468	+	222	protein_coding	-	-
WBGene00271775	17.5999	14.4882	0.277982	0.68049	1	EGAP1.5	III	5931721	5932788	+	554	protein_coding	-	-
WBGene00271774	3.10834	1.9292	0.651064	1	1	R02F2.10	III	5478319	5479052	+	402	protein_coding	-	-
WBGene00271744	36.232	33.8097	0.0992338	0.93884	1	K09F6.15	II	2274876	2276640	-	1341	protein_coding	-	-
WBGene00271716	44.513	48.3009	-0.117686	0.902908	1	F39E9.28	II	3304070	3305774	-	568	pseudogene	-	-
WBGene00271715	44.513	40.5723	0.133144	0.845286	1	B0244.17	III	5733225	5735102	+	1059	protein_coding	-	-
WBGene00271706	99.3742	103.367	-0.0568464	0.925467	1	D2089.8	II	10662256	10662781	-	474	protein_coding	-	-
WBGene00271703	2.07324	1.38778e-17	4.13519	0.509804	1	ZK1010.12	III	12991297	12992492	+	393	protein_coding	-	-
WBGene00271701	35.1969	24.149	0.540864	0.378521	1	F10D7.10	X	17378569	17379775	-	640	protein_coding	-	-
WBGene00271694	278.449	281.125	-0.0138188	0.980759	1	T10E9.14	I	6531983	6533031	-	817	protein_coding	-	-
WBGene00271654	1.38778e-17	2.89529	-4.59691	0.264706	1	Y54G9A.17	II	13695184	13695400	+	217	ncRNA	-	-
WBGene00271652	1.03814	0.963113	0.088527	1	1	C28G1.11	X	8830945	8832072	+	445	ncRNA	-	-
WBGene00271651	4.14345	1.9292	1.05209	0.704873	1	F19B10.14	II	3685540	3685842	+	303	ncRNA	-	-
WBGene00271647	36.232	18.3525	0.976124	0.105397	1	C23G10.14	III	6189307	6190109	+	756	ncRNA	-	-
WBGene00271646	2.07324	1.38778e-17	4.13519	0.509804	1	C26B2.15	IV	8033893	8034288	-	396	ncRNA	-	-
WBGene00271645	1.03814	0.963113	0.088527	1	1	ZK1236.12	III	8440997	8441260	+	264	ncRNA	-	-
WBGene00271643	6.21366	0.963113	2.53784	0.150691	1	W07G1.25	II	13945325	13945647	-	323	ncRNA	-	-
WBGene00271642	954.381	1008.58	-0.0796849	0.850641	1	R106.8	X	17480654	17481960	+	968	ncRNA	-	-
WBGene00271636	42.4427	28.9794	0.548285	0.360372	1	W05G11.8	III	52443	53178	+	376	ncRNA	-	-
WBGene00271632	1.38778e-17	1.9292	-4.04145	0.509804	1	Y110A7A.24	I	5139342	5139679	-	338	ncRNA	-	-
WBGene00271606	34.1618	21.2508	0.681362	0.263483	1	F22F4.9	X	5998240	5999469	-	411	protein_coding	-	-
WBGene00271605	1.03814	3.86138	-1.78193	0.398816	1	H05L14.3	I	7980237	7984713	+	2001	protein_coding	-	-
WBGene00271598	25.8809	30.9115	-0.255426	0.718573	1	Y18D10A.30	I	12927895	12928456	+	516	pseudogene	-	-
WBGene00271577	6.21366	2.89529	1.06744	0.54333	1	B0244.16	III	5740966	5742822	+	1083	protein_coding	-	-
WBGene00271567	7.24878	8.69178	-0.258902	0.82928	1	T28F4.8	I	7489894	7490428	+	451	protein_coding	-	-
WBGene00271444	21.7404	17.3865	0.319921	0.632833	1	T04C12.33	V	11052457	11053107	+	558	protein_coding	-	-
WBGene00271437	1.03814	6.75963	-2.56979	0.0922987	1	F10D2.16	V	7134263	7135682	+	879	protein_coding	-	-
WBGene00271415	4.14345	4.82746	-0.216292	1	1	T05A7.13	II	4659713	4661378	-	1110	protein_coding	-	-
WBGene00271414	2.07324	2.89529	-0.461726	1	1	T05A7.12	II	4662209	4663286	-	793	protein_coding	-	-
WBGene00270322	695.602	672.385	0.048953	0.907498	1	C17G10.13	II	5587614	5589755	-	1330	protein_coding	-	THAP
WBGene00270321	78.6718	86.9438	-0.14412	0.794746	1	Y41C4A.32	III	11721706	11723602	+	990	protein_coding	-	-
WBGene00270320	13.4595	19.3186	-0.517867	0.491634	1	F27D9.13	X	7665735	7667141	-	1088	protein_coding	-	-
WBGene00270319	38.3023	22.2168	0.782089	0.189878	1	F26A1.19	III	4837731	4839931	+	262	protein_coding	-	-
WBGene00270318	2.07324	0.963113	1.00868	1	1	F26G1.15	II	4790297	4791340	+	340	protein_coding	-	-
WBGene00270303	5.17855	0.963113	2.28048	0.245788	1	T28D9.16	II	6475691	6476664	+	828	protein_coding	-	-
WBGene00270290	6.21366	11.59	-0.887144	0.312308	1	ZK938.11	II	9839191	9840288	-	968	protein_coding	-	-
WBGene00269438	7.24878	16.4204	-1.16679	0.164491	1	Y56A3A.41	III	11892172	11893022	-	620	protein_coding	-	-
WBGene00269436	2.07324	1.38778e-17	4.13519	0.509804	1	F13A2.14	V	4379643	4381592	-	1103	pseudogene	-	-
WBGene00269435	1.03814	0.963113	0.088527	1	1	T27C10.9	I	10879138	10879572	+	384	protein_coding	-	-
WBGene00269434	38.3023	45.4026	-0.244813	0.687699	1	sqst-5	III	146917	147607	-	645	protein_coding	SeQueSTosome related [Source:UniProtKB/TrEMBL;Acc:A0A168H2N7]	-
WBGene00269433	27.9511	15.4543	0.849297	0.177496	1	T16G12.12	III	10063296	10063871	+	468	protein_coding	-	-
WBGene00269432	6.21366	9.65786	-0.627183	0.516292	1	ZC132.11	V	4296721	4298089	-	967	protein_coding	-	-
WBGene00269431	1.38778e-17	1.9292	-4.04145	0.509804	1	T16A1.10	II	2091772	2092111	-	289	protein_coding	-	-
WBGene00269429	6.21366	3.86138	0.66738	0.775535	1	H43I07.4	V	4216147	4216461	+	315	protein_coding	-	-
WBGene00269425	1.38778e-17	1.9292	-4.04145	0.509804	1	C49G7.13	V	4036111	4038054	+	1026	protein_coding	-	-
WBGene00269421	48.6534	59.8938	-0.299325	0.59257	1	R06F6.14	II	10809279	10809847	+	364	protein_coding	-	-
WBGene00269394	106.62	65.6902	0.697574	0.14755	1	F59H6.15	II	2012998	2013386	+	337	protein_coding	-	-
WBGene00269393	1.03814	0.963113	0.088527	1	1	F56H1.11	I	5741186	5741622	+	384	pseudogene	-	-
WBGene00269392	2.07324	0.963113	1.00868	1	1	F54F7.14	X	11850873	11851729	+	420	protein_coding	-	-
WBGene00269390	1.38778e-17	2.89529	-4.59691	0.264706	1	C08F1.13	II	1804209	1805408	-	665	pseudogene	-	-
WBGene00269388	1.38778e-17	5.79355	-5.56679	0.0409646	0.847922	F45C12.17	II	1726141	1727106	+	904	protein_coding	-	-
WBGene00269387	6.21366	1.9292	1.62289	0.325869	1	btb-22	II	3299825	3300676	+	753	protein_coding	BTB (Broad/complex/Tramtrack/Bric a brac) domain protein [Source:UniProtKB/TrEMBL;Acc:A0A131MD04]	-
WBGene00269385	2.07324	1.9292	0.0937322	1	1	F41F3.9	V	4655475	4655786	+	267	protein_coding	-	-
WBGene00269384	16.5648	22.2168	-0.421221	0.632833	1	K09H11.16	V	5716793	5717325	-	485	ncRNA	-	-
WBGene00269383	180.113	169.06	0.0912551	0.850428	1	ZK384.7	V	18736689	18737785	-	441	ncRNA	-	-
WBGene00269382	3.10834	2.89529	0.0956061	1	1	F33D11.16	I	5838245	5838845	+	318	protein_coding	-	-
WBGene00269381	1.03814	0.963113	0.088527	1	1	F08F8.11	III	7365902	7366448	+	413	protein_coding	-	-
WBGene00269379	71.426	50.233	0.506611	0.325596	1	C30B5.17	II	6201573	6203010	-	902	protein_coding	-	-
WBGene00269378	1.03814	8.69178	-2.92653	0.0348666	0.812438	C07G3.15	V	3493637	3496943	-	908	protein_coding	-	-
WBGene00269376	104.55	119.79	-0.196178	0.691899	1	C04G6.15	II	5097952	5098467	-	516	ncRNA	-	-
WBGene00269355	18.6351	39.6062	-1.08294	0.074152	1	T28A11.25	V	3281828	3282704	+	664	protein_coding	-	-
WBGene00269346	3.10834	2.89529	0.0956061	1	1	R07C3.17	II	928736	928969	+	234	ncRNA	-	-
WBGene00269337	38.3023	14.4882	1.39447	0.0220647	0.643063	F28A10.12	II	842674	843029	-	356	ncRNA	-	-
WBGene00269333	1.03814	8.69178	-2.92653	0.0348666	0.812438	F46F5.19	II	793673	794638	-	922	ncRNA	-	-
WBGene00268216	15.5297	13.5222	0.19742	0.886005	1	F49B2.9	I	14319114	14319913	+	460	protein_coding	-	-
WBGene00268214	2.07324	0.963113	1.00868	1	1	C49F5.12	X	11961443	11961777	-	284	pseudogene	-	-
WBGene00268213	13.4595	19.3186	-0.517867	0.491634	1	C17B7.15	V	3350177	3350967	+	665	protein_coding	-	-
WBGene00268212	26.916	58.9277	-1.12708	0.0391281	0.847922	D1065.6	V	4064168	4066210	-	81	ncRNA	-	-
WBGene00268209	5.17855	1.9292	1.36554	0.483528	1	T04B8.6	II	614257	614516	+	213	pseudogene	-	-
WBGene00268204	2.07324	1.38778e-17	4.13519	0.509804	1	F53E10.8	V	2601959	2602119	+	161	pseudogene	-	-
WBGene00268197	3.10834	1.38778e-17	4.69252	0.264706	1	Y40B10A.11	V	2050915	2051607	-	249	protein_coding	-	-
WBGene00268196	9.31901	5.79355	0.673005	0.653224	1	F59A7.14	V	2019070	2022464	+	313	protein_coding	-	-
WBGene00268192	1.38778e-17	1.9292	-4.04145	0.509804	1	ZK697.17	V	1733298	1734080	+	627	pseudogene	-	-
WBGene00268189	1.38778e-17	2.89529	-4.59691	0.264706	1	Y50D4B.9	V	1081483	1082372	-	756	pseudogene	-	-
WBGene00255736	11.3892	7.7257	0.551629	0.698224	1	C03H5.10	II	395098	395894	+	752	ncRNA	-	-
WBGene00255730	1.03814	2.89529	-1.38187	0.63929	1	F48G7.15	V	630289	631890	+	1232	pseudogene	-	-
WBGene00255728	9.31901	15.4543	-0.722882	0.402639	1	R02C2.8	V	243136	244341	+	645	pseudogene	-	-
WBGene00255714	847.764	781.551	0.117294	0.782188	1	B0511.19	I	10633279	10634078	-	666	protein_coding	-	-
WBGene00255709	1.38778e-17	2.89529	-4.59691	0.264706	1	Y116A8C.471	IV	16930183	16930367	-	185	ncRNA	-	-
WBGene00255703	4.14345	2.89529	0.496627	1	1	C06A12.20	IV	17438395	17439169	-	729	ncRNA	-	-
WBGene00255702	1.38778e-17	3.86138	-4.99697	0.139845	1	C06A12.19	IV	17439643	17439951	-	258	protein_coding	-	-
WBGene00255606	4.14345	1.38778e-17	5.09354	0.139845	1	T23B3.9	I	6710216	6710543	+	261	ncRNA	-	-
WBGene00255605	1.03814	2.89529	-1.38187	0.63929	1	T23B3.8	I	6710870	6711201	+	287	protein_coding	-	-
WBGene00255600	38.3023	37.674	0.0235617	1	1	F54H5.14	II	6623423	6625389	-	1335	protein_coding	-	-
WBGene00255598	73.4963	113.994	-0.632438	0.190688	1	BE0003N10.6	III	1056263	1060061	-	1106	protein_coding	-	-
WBGene00255597	2.07324	1.38778e-17	4.13519	0.509804	1	pals-21	III	1379140	1380663	-	574	protein_coding	Protein containing ALS2cr12 (ALS2CR12) signature [Source:UniProtKB/TrEMBL;Acc:A0A0K3ARZ8]	-
WBGene00255596	276.379	249.244	0.148986	0.739038	1	Y37B11A.8	III	5782736	5783832	-	879	pseudogene	-	-
WBGene00255594	28.9862	36.708	-0.339681	0.573066	1	Y48G1BL.8	I	218060	219099	+	474	protein_coding	-	-
WBGene00255584	22.7755	16.4204	0.468517	0.472815	1	mir-8187	I	14368397	14368473	-	77	miRNA	-	-
WBGene00255567	1.03814	1.9292	-0.826416	1	1	mir-8212	II	11603572	11603635	+	64	miRNA	-	-
WBGene00255522	2.07324	1.38778e-17	4.13519	0.509804	1	Y57G11B.223	IV	14577004	14577273	-	216	protein_coding	-	-
WBGene00255469	1.03814	0.963113	0.088527	1	1	C25G4.17	IV	12442068	12443035	+	586	protein_coding	-	-
WBGene00255441	1.03814	0.963113	0.088527	1	1	T11G6.11	IV	10847412	10847596	-	185	ncRNA	-	-
WBGene00255426	189.429	196.11	-0.0500156	0.917838	1	C04G2.14	IV	10114525	10115129	-	605	ncRNA	-	-
WBGene00255420	2.07324	1.38778e-17	4.13519	0.509804	1	Y51F10.15	I	1945814	1949520	-	405	protein_coding	-	-
WBGene00255375	1244.21	914.869	0.443536	0.287363	1	F08B4.8	IV	8677590	8678019	+	430	protein_coding	-	-
WBGene00249826	12.4244	24.149	-0.952312	0.15953	1	F42A9.18	IV	8605512	8607840	+	2329	ncRNA	-	-
WBGene00249817	32.0916	27.0472	0.245388	0.725633	1	F42G8.19	IV	8127734	8128909	+	549	protein_coding	-	-
WBGene00249815	19.6702	24.149	-0.294649	0.742869	1	F20D12.12	IV	7947429	7948052	+	218	protein_coding	-	-
WBGene00249813	1.03814	0.963113	0.088527	1	1	F39E9.26	II	3309269	3309287	+	19	ncRNA	-	-
WBGene00236808	18.6351	29.9454	-0.681048	0.309909	1	C54G6.8	I	1015204	1015731	-	171	protein_coding	-	-
WBGene00236806	1.38778e-17	2.89529	-4.59691	0.264706	1	D2024.18	IV	7250458	7254204	+	303	protein_coding	-	-
WBGene00236789	7.24878	3.86138	0.885703	0.588481	1	Y18H1A.18	I	740835	741878	+	326	protein_coding	-	-
WBGene00235391	27.9511	42.5044	-0.602755	0.28511	1	F38A5.22	IV	6595430	6596027	-	598	protein_coding	-	-
WBGene00235387	5.17855	2.89529	0.81008	0.746295	1	W04C9.8	I	471135	473890	+	557	ncRNA	-	-
WBGene00235385	79.707	107.231	-0.427462	0.383063	1	Y48G1A.7	I	316637	318258	-	921	pseudogene	-	-
WBGene00235383	126.287	95.6385	0.400512	0.404717	1	ZK616.65	IV	5408426	5411166	-	1717	protein_coding	Tyrosine-protein phosphatase [Source:UniProtKB/TrEMBL;Acc:V6CJI9]	-
WBGene00235381	49.6886	67.6223	-0.443772	0.393897	1	Y74C9A.9	I	22882	23600	-	719	pseudogene	-	-
WBGene00235380	1.03814	0.963113	0.088527	1	1	C24D10.49	IV	5157141	5157326	-	186	protein_coding	-	-
WBGene00235375	1.03814	0.963113	0.088527	1	1	Y17G9A.91	IV	4859255	4860255	-	758	pseudogene	-	-
WBGene00235374	3.10834	6.75963	-1.09231	0.388527	1	R11E3.19	IV	4775242	4776096	-	432	protein_coding	-	-
WBGene00235371	1.03814	2.89529	-1.38187	0.63929	1	F30B5.11	IV	4219271	4220083	-	813	protein_coding	-	-
WBGene00235370	5.17855	8.69178	-0.734581	0.480955	1	K08D10.15	IV	4186113	4186620	+	420	pseudogene	-	-
WBGene00235369	11.3892	8.69178	0.384256	0.851299	1	K08D10.18	IV	4166541	4168120	+	555	pseudogene	-	-
WBGene00235368	8.28389	1.38778e-17	6.07226	0.0127308	0.458924	F49F1.18	IV	4139685	4140363	-	588	protein_coding	Galectin [Source:UniProtKB/TrEMBL;Acc:U4PM93]	-
WBGene00235367	3.10834	1.38778e-17	4.69252	0.264706	1	F49F1.17	IV	4135488	4135843	-	301	protein_coding	-	-
WBGene00235361	1.03814	0.963113	0.088527	1	1	F56D6.23	IV	3918460	3918723	+	264	protein_coding	-	-
WBGene00235359	47.6183	25.1151	0.919333	0.0973927	1	F56D6.22	IV	3907292	3907627	-	336	protein_coding	-	-
WBGene00235356	246.361	262.769	-0.0930114	0.83282	1	Y67D8A.10	IV	3219894	3220296	+	403	ncRNA	-	-
WBGene00235355	5.17855	3.86138	0.410024	1	1	ZK250.15	II	1946964	1947930	-	921	pseudogene	-	-
WBGene00235354	15.5297	16.4204	-0.0803555	1	1	ZK250.14	II	1944058	1945168	-	849	protein_coding	-	-
WBGene00235353	65.2153	96.6046	-0.566092	0.235877	1	Y67D8C.23	IV	3051756	3052358	-	460	pseudogene	-	-
WBGene00235352	64.1802	64.7241	-0.012281	1	1	ZK250.13	II	1937063	1940147	-	2353	protein_coding	-	-
WBGene00235351	2.07324	0.963113	1.00868	1	1	C32B5.18	II	960533	960857	+	280	protein_coding	-	-
WBGene00235348	104.55	110.13	-0.0750032	0.906144	1	Y94H6A.17	IV	2679497	2679668	-	172	ncRNA	-	-
WBGene00235346	167.692	189.348	-0.175149	0.711827	1	Y94H6A.16	IV	2678231	2678622	-	392	ncRNA	-	-
WBGene00235343	1.03814	0.963113	0.088527	1	1	Y69A2AR.51	IV	2572407	2572683	+	75	protein_coding	-	-
WBGene00235342	1.03814	0.963113	0.088527	1	1	Y69A2AR.50	IV	2562371	2562646	+	75	protein_coding	-	-
WBGene00235340	83.8474	81.1474	0.0470494	0.940451	1	C45G7.13	IV	2441477	2451333	-	1763	protein_coding	-	-
WBGene00235333	1.03814	1.9292	-0.826416	1	1	C24H12.18	II	429219	429836	+	326	protein_coding	-	-
WBGene00235332	12.4244	1.38778e-17	6.65005	0.00143701	0.121399	K04A8.20	V	6549448	6549894	+	447	protein_coding	-	-
WBGene00235330	13.4595	14.4882	-0.105915	1	1	F21C10.18	V	9108585	9109140	+	273	protein_coding	-	-
WBGene00235328	1.03814	3.86138	-1.78193	0.398816	1	T06E4.21	V	9651544	9651777	+	234	protein_coding	-	-
WBGene00235326	1.38778e-17	3.86138	-4.99697	0.139845	1	F22F7.11	V	2119829	2120215	+	336	protein_coding	-	-
WBGene00235325	21.7404	27.0472	-0.313829	0.686152	1	C08D8.7	V	8343878	8345514	+	587	protein_coding	-	-
WBGene00235324	2.07324	1.9292	0.0937322	1	1	F10G2.10	V	7322215	7323790	+	618	protein_coding	-	-
WBGene00235316	5.17855	0.963113	2.28048	0.245788	1	B0222.15	V	9155615	9156736	-	351	protein_coding	-	-
WBGene00235315	10.3541	10.6239	-0.0374692	1	1	Y50D4A.10	V	1219936	1220558	-	156	protein_coding	-	-
WBGene00235314	1.03814	0.963113	0.088527	1	1	B0348.9	V	12525	13369	-	220	ncRNA	-	-
WBGene00235313	17.5999	7.7257	1.17412	0.14911	1	C25E10.17	V	9046976	9047605	-	401	protein_coding	-	-
WBGene00235312	1.38778e-17	2.89529	-4.59691	0.264706	1	F28A12.10	V	8637245	8638125	-	834	protein_coding	-	-
WBGene00235310	72.4611	42.5044	0.767691	0.131068	1	R02D1.2	V	4320460	4322218	-	1146	protein_coding	-	-
WBGene00235309	1.03814	2.89529	-1.38187	0.63929	1	F21C10.17	V	9128253	9128397	+	96	pseudogene	-	-
WBGene00235308	1.38778e-17	1.9292	-4.04145	0.509804	1	C37C3.17	V	7860786	7861688	-	489	protein_coding	-	-
WBGene00235301	3.10834	0.963113	1.56601	0.63929	1	B0513.90	IV	13867074	13867418	+	300	protein_coding	-	-
WBGene00235300	90.0581	75.3509	0.256739	0.600522	1	T06A10.107	IV	16867494	16867889	+	396	protein_coding	-	-
WBGene00235297	39.3374	29.9454	0.391888	0.533837	1	F56D6.20	IV	3912853	3913125	+	273	protein_coding	-	-
WBGene00235295	1.38778e-17	3.86138	-4.99697	0.139845	1	C42D4.19	IV	7175646	7176276	+	588	protein_coding	-	-
WBGene00235294	6.21366	2.89529	1.06744	0.54333	1	Y69A2AR.47	IV	2597574	2597970	+	340	protein_coding	-	-
WBGene00235293	16.5648	26.0811	-0.651351	0.371639	1	F56D6.19	IV	3914717	3915012	+	296	protein_coding	-	-
WBGene00235292	4.14345	1.9292	1.05209	0.704873	1	F28E10.16	IV	4591013	4592756	+	1122	pseudogene	-	-
WBGene00235291	35.1969	32.8437	0.0992234	0.937428	1	C01G5.25	IV	6541692	6548523	+	554	protein_coding	-	-
WBGene00235290	6.21366	1.9292	1.62289	0.325869	1	Y59H11AR.10	IV	8603255	8603674	+	237	protein_coding	-	-
WBGene00235288	7.24878	3.86138	0.885703	0.588481	1	Y69A2AR.46	IV	2561658	2562030	+	141	protein_coding	-	-
WBGene00235287	1.03814	1.9292	-0.826416	1	1	Y55F3C.17	IV	688380	698404	-	9957	protein_coding	LOW QUALITY PROTEIN: Uncharacterized protein CELE_Y55F3C.17 [Source:RefSeq peptide;Acc:NP_001350976]	-
WBGene00235286	1.03814	1.9292	-0.826416	1	1	C01F6.16	IV	9123278	9123876	-	473	ncRNA	-	-
WBGene00235285	14.4946	4.82746	1.56056	0.113724	1	F56D6.18	IV	3911542	3911940	-	267	protein_coding	-	-
WBGene00235281	14.4946	20.2847	-0.481847	0.605807	1	Y4C6A.68	IV	5457268	5457721	-	454	pseudogene	-	-
WBGene00235280	10.3541	13.5222	-0.381796	0.616742	1	F42A9.17	IV	8611586	8611983	-	316	protein_coding	-	-
WBGene00235279	5.17855	10.6239	-1.02037	0.275999	1	Y67D8C.22	IV	3070134	3076307	-	824	protein_coding	-	-
WBGene00235277	1.03814	0.963113	0.088527	1	1	T04C4.3	IV	2216636	2216861	-	173	protein_coding	-	-
WBGene00235276	93.1635	139.112	-0.577846	0.21217	1	D2096.16	IV	8393459	8394201	-	592	pseudogene	-	-
WBGene00235275	1.03814	4.82746	-2.09479	0.245788	1	T09A12.8	IV	8241545	8243699	-	147	protein_coding	-	-
WBGene00235274	13.4595	22.2168	-0.718291	0.374372	1	C54E4.12	IV	2138251	2140631	-	315	protein_coding	-	-
WBGene00235273	8.28389	3.86138	1.07529	0.439101	1	T11F8.12	IV	5480607	5482297	-	402	protein_coding	-	-
WBGene00235272	5.17855	0.963113	2.28048	0.245788	1	Y43B11AL.5	IV	7063324	7064644	-	1224	pseudogene	-	-
WBGene00235271	3.10834	2.89529	0.0956061	1	1	C49C8.8	IV	8652135	8652868	+	603	protein_coding	-	-
WBGene00235270	131.463	161.332	-0.295178	0.533528	1	F59E12.16	II	5626433	5630943	-	2671	pseudogene	-	-
WBGene00235269	2.07324	0.963113	1.00868	1	1	F59E12.15	II	5626316	5627263	-	855	protein_coding	-	-
WBGene00235268	7.24878	8.69178	-0.258902	0.82928	1	Y54G2A.76	IV	2809410	2812848	+	668	protein_coding	-	-
WBGene00235267	14.4946	19.3186	-0.4119	0.693044	1	Y77E11A.23	IV	1429041	1430367	-	1053	protein_coding	-	-
WBGene00235266	1.38778e-17	2.89529	-4.59691	0.264706	1	Y77E11A.22	IV	1427569	1429063	-	869	pseudogene	-	-
WBGene00235265	1.03814	0.963113	0.088527	1	1	W03G1.11	IV	503015	503470	+	270	ncRNA	-	-
WBGene00235260	1.03814	0.963113	0.088527	1	1	T05C7.7	IV	61748	65984	+	117	protein_coding	-	-
WBGene00235257	6.21366	6.75963	-0.120481	1	1	T05C7.4	IV	53401	53631	-	174	protein_coding	-	-
WBGene00235256	89.023	99.5028	-0.160435	0.740496	1	Y54G11A.19	II	14256610	14256987	-	378	protein_coding	-	-
WBGene00235254	44.513	40.5723	0.133144	0.845286	1	F49D11.14	I	10936329	10936705	-	322	protein_coding	-	-
WBGene00235165	7.24878	1.38778e-17	5.88267	0.0226768	0.643304	Y47D7A.18	V	4416022	4416814	-	744	protein_coding	-	-
WBGene00235164	6.21366	9.65786	-0.627183	0.516292	1	K09F6.13	II	2289560	2290301	+	688	protein_coding	-	-
WBGene00235163	22.7755	34.7758	-0.608186	0.325815	1	Y108G3AL.10	V	172813	173163	+	304	ncRNA	-	-
WBGene00235158	18.6351	21.2508	-0.188733	0.906762	1	Y37E3.30	I	2149823	2151826	-	831	protein_coding	-	-
WBGene00235133	1.38778e-17	3.86138	-4.99697	0.139845	1	T26H5.14	V	15449165	15449601	+	384	protein_coding	-	-
WBGene00235129	1.03814	2.89529	-1.38187	0.63929	1	ZC518.8	IV	12361764	12361908	-	105	protein_coding	-	-
WBGene00235121	1.03814	2.89529	-1.38187	0.63929	1	LLC1.121	IV	14446555	14447620	+	956	pseudogene	-	-
WBGene00235119	3.10834	1.9292	0.651064	1	1	R105.4	IV	4635451	4635961	+	420	pseudogene	-	-
WBGene00235114	7.24878	9.65786	-0.40886	0.677528	1	ZK105.13	V	7712239	7713168	-	834	protein_coding	-	-
WBGene00235113	14.4946	5.79355	1.3036	0.183239	1	ZK105.12	V	7714972	7716090	-	966	protein_coding	-	-
WBGene00235106	132.498	92.7403	0.514043	0.279608	1	F08H9.15	V	14471159	14471791	-	633	ncRNA	-	-
WBGene00235102	1890.13	1704.15	0.149414	0.718988	1	Y54G2A.75	IV	2890888	2891636	+	610	protein_coding	-	-
WBGene00235095	10.3541	15.4543	-0.57279	0.515477	1	B0035.21	IV	11327356	11327569	+	168	protein_coding	-	-
WBGene00235094	13.4595	35.7419	-1.40113	0.0319423	0.792657	K08D9.9	V	3236444	3236726	-	238	protein_coding	-	-
WBGene00235093	3.10834	0.963113	1.56601	0.63929	1	C54F6.18	V	7526000	7526360	+	317	protein_coding	-	-
WBGene00235090	15.5297	8.69178	0.827534	0.402639	1	C38D9.13	V	17573208	17574227	+	834	ncRNA	-	-
WBGene00220261	2.07324	4.82746	-1.17465	0.483528	1	ZC434.10	I	10333471	10334590	-	975	protein_coding	-	-
WBGene00220259	107.655	85.9778	0.323873	0.496086	1	ZK418.13	III	7074250	7076349	-	1168	protein_coding	-	-
WBGene00220258	27.9511	17.3865	0.680658	0.278997	1	C50C3.19	III	8190805	8191275	+	471	protein_coding	-	-
WBGene00220257	2.07324	0.963113	1.00868	1	1	C02H6.3	V	7386675	7387855	-	936	protein_coding	-	-
WBGene00220253	1.38778e-17	1.9292	-4.04145	0.509804	1	C05A2.4	V	10695481	10695612	+	132	protein_coding	-	-
WBGene00220250	8.28389	5.79355	0.505465	0.815053	1	C09B9.85	IV	5021188	5025746	-	1842	protein_coding	Bestrophin homolog [Source:UniProtKB/TrEMBL;Acc:J7RNL4]	-
WBGene00220248	1.38778e-17	1.9292	-4.04145	0.509804	1	ZK930.15	II	11890454	11890696	-	243	snoRNA	-	-
WBGene00220246	715.269	652.097	0.133362	0.753838	1	ZK858.10	I	9122524	9122693	+	170	snoRNA	-	-
WBGene00220243	2.07324	1.9292	0.0937322	1	1	ZK484.11	I	6092686	6092811	+	126	snoRNA	-	-
WBGene00220238	7.24878	0.963113	2.75616	0.0922987	1	ZK185.9	IV	4538702	4538916	-	215	snoRNA	-	-
WBGene00220233	1.38778e-17	2.89529	-4.59691	0.264706	1	ZC395.12	III	5267193	5267314	-	122	snoRNA	-	-
WBGene00220227	12.4244	6.75963	0.865225	0.436353	1	Y110A2AL.20	II	2895367	2895466	-	100	snoRNA	-	-
WBGene00220226	1.03814	4.82746	-2.09479	0.245788	1	Y105E8B.15	I	14662960	14663056	+	97	ncRNA	-	-
WBGene00220217	13.4595	13.5222	-0.00725994	1	1	Y95B8A.18	I	906339	906481	+	143	snoRNA	-	-
WBGene00220215	20.7053	35.7419	-0.784291	0.203332	1	Y92C3B.4	III	1069058	1069313	-	256	snoRNA	-	-
WBGene00220207	15.5297	18.3525	-0.239673	0.895414	1	Y75B8A.62	III	12123200	12123256	-	57	ncRNA	-	-
WBGene00220198	1.38778e-17	2.89529	-4.59691	0.264706	1	Y71G12B.42	I	1791398	1791491	+	94	ncRNA	-	-
WBGene00220177	4.14345	1.38778e-17	5.09354	0.139845	1	Y51H7BM.2	II	1509287	1509358	+	72	ncRNA	-	-
WBGene00220172	2.07324	2.89529	-0.461726	1	1	Y49E10.36	III	12368319	12368544	-	226	snoRNA	-	-
WBGene00220171	395.418	384.495	0.0403793	0.93023	1	Y48G10A.9	I	13470748	13470891	-	144	ncRNA	-	-
WBGene00220167	1.03814	1.9292	-0.826416	1	1	Y47G6A.38	I	3524904	3525115	-	212	snoRNA	-	-
WBGene00220165	31.0565	37.674	-0.277907	0.641087	1	Y47G6A.36	I	3472658	3472776	-	119	ncRNA	-	-
WBGene00220163	245.326	182.585	0.425837	0.340472	1	Y47D3A.35	III	11238451	11238559	+	109	ncRNA	-	-
WBGene00220157	2.07324	2.89529	-0.461726	1	1	Y41E3.464	IV	15029447	15029597	-	151	snoRNA	-	-
WBGene00220155	10.3541	4.82746	1.08006	0.366109	1	Y41D4B.36	IV	1669842	1669974	+	133	snoRNA	-	-
WBGene00220147	1.03814	1.9292	-0.826416	1	1	Y40B1A.6	I	13370685	13370819	-	135	snoRNA	-	-
WBGene00220144	1.38778e-17	2.89529	-4.59691	0.264706	1	Y39A1A.30	III	10658232	10658368	+	137	snoRNA	-	-
WBGene00220142	1.03814	8.69178	-2.92653	0.0348666	0.812438	Y37F4.15	I	10858078	10858150	+	73	ncRNA	-	-
WBGene00220140	5.17855	6.75963	-0.377837	0.797614	1	Y34F4.7	III	1024809	1024901	-	93	ncRNA	-	-
WBGene00220135	2.07324	0.963113	1.00868	1	1	Y18D10A.29	I	12824119	12824172	+	54	ncRNA	-	-
WBGene00220133	4.14345	2.89529	0.496627	1	1	Y14H12A.4	II	3990985	3992043	+	628	ncRNA	-	-
WBGene00220129	3.10834	2.89529	0.0956061	1	1	Y10G11A.91	IV	16428729	16428854	+	126	ncRNA	-	-
WBGene00220127	10.3541	11.59	-0.161602	0.860057	1	W10D5.5	I	9106600	9106697	-	98	ncRNA	-	-
WBGene00220123	2.07324	0.963113	1.00868	1	1	W06H8.16	V	6224746	6224801	-	56	ncRNA	-	-
WBGene00220118	33.1267	34.7758	-0.070079	0.937428	1	W03D8.13	I	2822737	2822836	-	100	ncRNA	-	-
WBGene00220113	3.10834	1.38778e-17	4.69252	0.264706	1	W02C12.4	IV	4019990	4020060	+	71	ncRNA	-	-
WBGene00220111	1.38778e-17	2.89529	-4.59691	0.264706	1	W01H2.11	X	4222324	4222465	-	142	snoRNA	-	-
WBGene00220105	1.38778e-17	1.9292	-4.04145	0.509804	1	T27E9.11	III	13476587	13476800	-	214	ncRNA	-	-
WBGene00220097	2.07324	1.38778e-17	4.13519	0.509804	1	T25G12.15	X	17217724	17217823	+	100	ncRNA	-	-
WBGene00220094	84.8825	85.9778	-0.0185662	1	1	T25C12.12	X	11484826	11484924	+	99	snoRNA	-	-
WBGene00220093	115.936	85.9778	0.430669	0.363822	1	T25C12.11	X	11484493	11484600	+	108	snoRNA	-	-
WBGene00220092	1.38778e-17	2.89529	-4.59691	0.264706	1	T24H10.12	II	9124971	9125239	-	269	snoRNA	-	-
WBGene00220090	12.4244	1.9292	2.6086	0.0270427	0.707121	T24B8.22	II	9060731	9060812	+	82	ncRNA	-	-
WBGene00220087	16.5648	13.5222	0.28981	0.779134	1	T23D8.13	I	9994307	9994475	-	169	snoRNA	-	-
WBGene00220084	62.11	58.9277	0.0755852	0.922084	1	T23B12.14	V	8484761	8484823	-	63	ncRNA	-	-
WBGene00220076	7.24878	6.75963	0.0978416	1	1	T21B4.21	II	12524827	12524900	-	74	ncRNA	-	-
WBGene00220074	2.07324	2.89529	-0.461726	1	1	T20B12.12	III	7387621	7387711	+	91	ncRNA	-	-
WBGene00220057	3.10834	1.38778e-17	4.69252	0.264706	1	T04C9.13	III	5996803	5996854	+	52	ncRNA	-	-
WBGene00220051	2.07324	1.38778e-17	4.13519	0.509804	1	R160.11	X	4394470	4394643	-	174	ncRNA	-	-
WBGene00220042	2.07324	0.963113	1.00868	1	1	R11E3.18	IV	4769344	4769440	+	97	ncRNA	-	-
WBGene00220041	1.38778e-17	2.89529	-4.59691	0.264706	1	R11A5.8	I	7859940	7860105	-	166	snoRNA	-	-
WBGene00220035	4.14345	1.38778e-17	5.09354	0.139845	1	M60.15	X	8233476	8233595	-	120	ncRNA	-	-
WBGene00220034	1.38778e-17	1.9292	-4.04145	0.509804	1	M57.3	IV	3521958	3522027	+	70	ncRNA	-	-
WBGene00220032	2.07324	3.86138	-0.861782	0.704873	1	M7.15	IV	11083147	11083243	+	97	snoRNA	-	-
WBGene00220020	2.07324	1.38778e-17	4.13519	0.509804	1	K10F12.9	III	385365	385438	-	74	ncRNA	-	-
WBGene00220019	803.254	868.498	-0.11266	0.787453	1	K10D3.10	I	7139060	7139384	-	325	snoRNA	-	-
WBGene00220009	1.38778e-17	6.75963	-5.78483	0.0226768	0.643304	K07E1.2	II	4550211	4550428	+	218	snoRNA	-	-
WBGene00220007	18.6351	23.1829	-0.313561	0.73431	1	K06A4.15	V	9490335	9490467	-	133	ncRNA	-	-
WBGene00220006	67.2856	65.6902	0.0344283	1	1	K04F10.9	I	6351172	6351260	+	89	ncRNA	-	-
WBGene00220004	71.426	66.6563	0.099408	0.895749	1	K03E5.9	I	3415825	3415924	+	100	ncRNA	-	-
WBGene00220000	22.7755	11.59	0.966486	0.192852	1	K02F2.11	I	6835506	6835631	+	126	ncRNA	-	-
WBGene00219997	2.07324	1.38778e-17	4.13519	0.509804	1	K02A6.6	X	8230503	8230562	-	60	ncRNA	-	-
WBGene00219979	1.38778e-17	5.79355	-5.56679	0.0409646	0.847922	F56A12.11	V	14359109	14359253	-	145	ncRNA	-	-
WBGene00219978	1.38778e-17	1.9292	-4.04145	0.509804	1	F56A11.14	IV	564193	564285	+	93	snoRNA	-	-
WBGene00219976	1.03814	2.89529	-1.38187	0.63929	1	F55H12.9	I	8866808	8866973	+	166	snoRNA	-	-
WBGene00219972	2.07324	3.86138	-0.861782	0.704873	1	F55A3.8	I	10781278	10781400	-	123	snoRNA	-	-
WBGene00219971	8.28389	6.75963	0.287427	1	1	F54G2.4	X	2634102	2634223	-	122	snoRNA	-	-
WBGene00219955	1.03814	0.963113	0.088527	1	1	F48A9.6	I	6582791	6582913	+	123	snoRNA	-	-
WBGene00219952	2.07324	1.38778e-17	4.13519	0.509804	1	F46H6.12	X	4507523	4507580	+	58	ncRNA	-	-
WBGene00219950	1.38778e-17	3.86138	-4.99697	0.139845	1	F46A8.13	I	11237817	11237980	+	164	ncRNA	-	-
WBGene00219940	2.07324	1.38778e-17	4.13519	0.509804	1	F39B2.14	I	14759178	14759412	-	235	snoRNA	-	-
WBGene00219932	2.07324	4.82746	-1.17465	0.483528	1	F33E11.7	V	318954	319050	+	97	snoRNA	-	-
WBGene00219918	38.3023	59.8938	-0.643463	0.216267	1	F27C1.18	I	5453364	5453478	-	115	ncRNA	-	-
WBGene00219915	1.03814	0.963113	0.088527	1	1	F26A10.28	X	7630545	7630635	-	91	snoRNA	-	-
WBGene00219908	518.597	494.627	0.068238	0.876181	1	F20C5.10	IV	8752805	8752860	-	56	ncRNA	-	-
WBGene00219907	4.14345	1.9292	1.05209	0.704873	1	F19H8.7	II	14606034	14606129	+	96	snoRNA	-	-
WBGene00219905	48.6534	97.5707	-1.00218	0.0426745	0.868756	F19F10.13	V	7567999	7568131	+	133	ncRNA	-	-
WBGene00219904	42.4427	66.6563	-0.649845	0.218974	1	F19C6.12	X	9992962	9993067	-	106	ncRNA	-	-
WBGene00219902	1.38778e-17	1.9292	-4.04145	0.509804	1	F18C5.15	II	6548700	6548890	+	191	snoRNA	-	-
WBGene00219897	12.4244	13.5222	-0.121632	0.874509	1	F16H9.6	X	12725211	12725353	+	143	ncRNA	-	-
WBGene00219896	1.03814	1.9292	-0.826416	1	1	F16H9.5	X	12723757	12723847	+	91	ncRNA	-	-
WBGene00219895	3.10834	0.963113	1.56601	0.63929	1	F16A11.13	I	9381717	9381833	+	117	ncRNA	-	-
WBGene00219891	3.10834	0.963113	1.56601	0.63929	1	F12F6.20	IV	11580794	11580987	+	194	ncRNA	-	-
WBGene00219887	2.07324	1.38778e-17	4.13519	0.509804	1	F09E10.16	X	1509050	1509119	-	70	ncRNA	-	-
WBGene00219886	31.0565	47.3348	-0.606241	0.288109	1	F09E10.15	X	1506302	1506390	+	89	ncRNA	-	-
WBGene00219879	1.38778e-17	1.9292	-4.04145	0.509804	1	F07A11.15	II	11620025	11620295	+	271	snoRNA	-	-
WBGene00219871	2.07324	1.38778e-17	4.13519	0.509804	1	E01A2.11	I	4138208	4138333	-	126	snoRNA	-	-
WBGene00219859	59.0046	82.1135	-0.476055	0.343397	1	C49F5.11	X	11992067	11992190	-	124	ncRNA	-	-
WBGene00219857	2.07324	0.963113	1.00868	1	1	C45E1.10	I	3105031	3105218	+	188	ncRNA	-	-
WBGene00219852	1.03814	1.9292	-0.826416	1	1	C41C4.16	II	8130695	8130981	+	287	snoRNA	-	-
WBGene00219849	1.38778e-17	1.9292	-4.04145	0.509804	1	C36C9.10	X	1681752	1681886	+	135	ncRNA	-	-
WBGene00219838	590.02	695.571	-0.237401	0.572401	1	C28H8.14	III	5916268	5916938	+	185	ncRNA	-	-
WBGene00219837	1.03814	0.963113	0.088527	1	1	C28D4.17	IV	9725532	9725758	+	227	snoRNA	-	-
WBGene00219834	2.07324	1.38778e-17	4.13519	0.509804	1	C26C6.13	I	7518822	7519001	+	180	snoRNA	-	-
WBGene00219817	1.03814	1.9292	-0.826416	1	1	C15A11.10	I	7391591	7391692	-	102	ncRNA	-	-
WBGene00219814	1.38778e-17	1.9292	-4.04145	0.509804	1	C14A11.14	X	2795029	2795096	+	68	ncRNA	-	-
WBGene00219809	2.07324	1.38778e-17	4.13519	0.509804	1	C09H10.20	II	11106181	11106342	+	162	ncRNA	-	-
WBGene00219805	5.17855	6.75963	-0.377837	0.797614	1	C07A12.19	X	4524046	4524172	+	127	ncRNA	-	-
WBGene00219803	399.558	427.002	-0.0958285	0.829885	1	C06A1.12	II	10574651	10574840	-	190	ncRNA	-	-
WBGene00219796	5.17855	7.7257	-0.567208	0.62414	1	C03D6.9	I	9658731	9659037	-	307	protein_coding	-	-
WBGene00219795	15.5297	23.1829	-0.574675	0.472815	1	C02F5.15	III	8227863	8228045	+	183	snoRNA	-	-
WBGene00219785	3.10834	1.38778e-17	4.69252	0.264706	1	B0350.85	IV	5981716	5981795	+	80	ncRNA	-	-
WBGene00219782	2.07324	1.38778e-17	4.13519	0.509804	1	B0250.19	V	20480009	20480133	+	125	snoRNA	-	-
WBGene00219780	4.14345	9.65786	-1.19799	0.23595	1	B0228.10	II	7745690	7745852	+	163	snoRNA	-	-
WBGene00219774	1.38778e-17	1.9292	-4.04145	0.509804	1	F33A8.12	II	11030631	11031500	+	658	ncRNA	-	-
WBGene00219771	16.5648	16.4204	0.012034	1	1	linc-24	III	1370495	1371568	+	520	lincRNA	-	-
WBGene00219770	15.5297	11.59	0.417614	0.651744	1	linc-40	III	1325891	1327724	+	1059	lincRNA	-	-
WBGene00219769	4.14345	1.9292	1.05209	0.704873	1	linc-64	X	1765233	1765806	+	340	lincRNA	-	-
WBGene00219766	1.38778e-17	2.89529	-4.59691	0.264706	1	anr-42	I	1822401	1823043	+	643	antisense_RNA	-	-
WBGene00219765	1.03814	0.963113	0.088527	1	1	linc-165	III	7402234	7406071	-	2675	lincRNA	-	-
WBGene00219763	2.07324	1.9292	0.0937322	1	1	linc-94	IV	735162	735704	+	484	lincRNA	-	-
WBGene00219760	1.38778e-17	1.9292	-4.04145	0.509804	1	anr-19	I	1916942	1917064	-	123	antisense_RNA	-	-
WBGene00219758	45.5481	65.6902	-0.527232	0.318563	1	linc-11	II	3373169	3374185	-	970	lincRNA	-	-
WBGene00219757	11.3892	4.82746	1.216	0.275999	1	linc-71	II	3509948	3510110	+	163	lincRNA	-	-
WBGene00219755	5.17855	20.2847	-1.94525	0.0180032	0.571601	linc-17	II	3596226	3596812	+	398	lincRNA	-	-
WBGene00219754	4.14345	2.89529	0.496627	1	1	linc-85	I	4295024	4296741	+	449	lincRNA	-	-
WBGene00219752	4.14345	3.86138	0.0965714	1	1	anr-50	IV	1629779	1629987	-	209	antisense_RNA	-	-
WBGene00219749	19.6702	11.59	0.756225	0.334166	1	linc-30	I	2046539	2048913	+	2375	lincRNA	-	-
WBGene00219748	16.5648	22.2168	-0.421221	0.632833	1	linc-46	II	1990692	1991487	-	631	lincRNA	-	-
WBGene00219746	1.03814	5.79355	-2.35175	0.150691	1	linc-91	I	4699610	4702866	+	3257	lincRNA	-	-
WBGene00219742	4.14345	1.38778e-17	5.09354	0.139845	1	linc-52	II	607407	607773	+	367	lincRNA	-	-
WBGene00219740	1.03814	0.963113	0.088527	1	1	linc-117	V	7085069	7085609	-	354	lincRNA	-	-
WBGene00219736	30.0213	62.792	-1.06167	0.0461904	0.895373	linc-20	X	16508081	16509294	-	319	lincRNA	-	-
WBGene00219734	1.03814	1.9292	-0.826416	1	1	linc-128	V	1150906	1153207	+	2302	lincRNA	-	-
WBGene00219733	2.07324	0.963113	1.00868	1	1	linc-53	I	6860395	6861997	-	192	lincRNA	-	-
WBGene00219732	2.07324	1.9292	0.0937322	1	1	linc-112	X	3952660	3954347	+	485	lincRNA	-	-
WBGene00219731	4.14345	0.963113	1.96703	0.398816	1	linc-49	II	5236029	5236342	+	314	lincRNA	-	-
WBGene00219728	15.5297	20.2847	-0.383134	0.70459	1	linc-16	II	1820242	1820946	-	568	lincRNA	-	-
WBGene00219726	6.21366	3.86138	0.66738	0.775535	1	linc-116	III	7612108	7613428	+	957	lincRNA	-	-
WBGene00219725	22.7755	28.0133	-0.297487	0.694958	1	linc-63	I	3870642	3871267	-	533	lincRNA	-	-
WBGene00219723	3.10834	0.963113	1.56601	0.63929	1	linc-135	IV	8453296	8457035	+	1105	lincRNA	-	-
WBGene00219721	1.38778e-17	2.89529	-4.59691	0.264706	1	linc-104	I	4467346	4467684	-	287	lincRNA	-	-
WBGene00219720	7.24878	11.59	-0.668821	0.436353	1	linc-2	III	5024881	5025007	+	127	lincRNA	-	-
WBGene00219718	5.17855	0.963113	2.28048	0.245788	1	linc-42	III	2936109	2937002	+	348	lincRNA	-	-
WBGene00219717	4.14345	4.82746	-0.216292	1	1	anr-23	V	5949200	5949388	-	189	antisense_RNA	-	-
WBGene00219715	3.10834	4.82746	-0.617314	0.746295	1	anr-18	IV	3805237	3806561	-	1242	antisense_RNA	-	-
WBGene00219710	2.07324	5.79355	-1.43161	0.325869	1	anr-45	I	3410345	3411465	-	1121	antisense_RNA	-	-
WBGene00219709	1.38778e-17	1.9292	-4.04145	0.509804	1	linc-37	III	832984	833347	+	302	lincRNA	-	-
WBGene00219707	229.799	271.464	-0.240302	0.591668	1	linc-8	II	2501838	2503802	-	878	lincRNA	-	-
WBGene00219705	2.07324	1.38778e-17	4.13519	0.509804	1	anr-5	I	6136720	6136927	-	156	antisense_RNA	-	-
WBGene00219701	7.24878	9.65786	-0.40886	0.677528	1	anr-34	III	8787415	8789578	+	2117	antisense_RNA	-	-
WBGene00219700	1.03814	2.89529	-1.38187	0.63929	1	linc-6	X	1982710	1982883	-	174	lincRNA	-	-
WBGene00219699	321.924	351.648	-0.127389	0.770125	1	linc-22	X	9069138	9073735	+	4071	lincRNA	-	-
WBGene00219698	1.03814	5.79355	-2.35175	0.150691	1	linc-92	V	5789946	5790325	-	380	lincRNA	-	-
WBGene00219696	11.3892	12.5561	-0.139957	0.867725	1	anr-39	II	2421070	2423075	-	2006	antisense_RNA	-	-
WBGene00219694	2.07324	4.82746	-1.17465	0.483528	1	linc-36	IV	5380408	5381217	-	291	lincRNA	-	-
WBGene00219690	4.14345	2.89529	0.496627	1	1	linc-10	II	3313083	3313507	-	232	lincRNA	-	-
WBGene00219689	10.3541	28.9794	-1.47427	0.0268201	0.707121	linc-41	IV	4241224	4241765	-	496	lincRNA	-	-
WBGene00219688	50.7237	94.6724	-0.898765	0.068896	1	linc-21	IV	4242086	4242466	-	286	lincRNA	-	-
WBGene00219686	15.5297	14.4882	0.0987653	0.886005	1	linc-125	II	7238948	7242909	+	3224	lincRNA	-	-
WBGene00219683	6.21366	4.82746	0.354516	1	1	anr-32	V	6003575	6006746	-	1542	antisense_RNA	-	-
WBGene00219682	3.10834	1.38778e-17	4.69252	0.264706	1	linc-50	IV	5582041	5582262	-	222	lincRNA	-	-
WBGene00219680	9.31901	12.5561	-0.425989	0.596165	1	linc-35	II	6927637	6927825	-	189	lincRNA	-	-
WBGene00219678	84.8825	104.333	-0.297352	0.550567	1	linc-9	I	3703542	3704956	+	465	lincRNA	-	-
WBGene00219677	14.4946	4.82746	1.56056	0.113724	1	anr-17	X	17697239	17697346	-	108	antisense_RNA	-	-
WBGene00219675	15.5297	15.4543	0.00642681	1	1	linc-44	II	5781921	5782113	-	193	lincRNA	-	-
WBGene00219673	3.10834	3.86138	-0.30445	1	1	linc-96	V	5425185	5427031	-	731	lincRNA	-	-
WBGene00219667	1.03814	9.65786	-3.07649	0.0215665	0.635302	linc-66	II	2615725	2616219	-	448	lincRNA	-	-
WBGene00219665	1.03814	0.963113	0.088527	1	1	linc-101	IV	2160278	2160857	-	256	lincRNA	-	-
WBGene00219664	1.38778e-17	2.89529	-4.59691	0.264706	1	linc-73	II	6993992	6994362	+	371	lincRNA	-	-
WBGene00219661	20.7053	17.3865	0.249943	0.715251	1	linc-45	III	3151809	3152607	+	459	lincRNA	-	-
WBGene00219660	8.28389	15.4543	-0.890423	0.30031	1	linc-19	III	3150222	3151352	+	714	lincRNA	-	-
WBGene00219659	5.17855	13.5222	-1.36469	0.113724	1	anr-36	V	7854250	7854959	-	710	antisense_RNA	-	-
WBGene00219657	5.17855	12.5561	-1.25879	0.153585	1	linc-139	II	4812847	4814228	-	1382	lincRNA	-	-
WBGene00219656	4.14345	12.5561	-1.57225	0.0883316	1	anr-48	II	2166431	2170212	+	922	antisense_RNA	-	-
WBGene00219655	6.21366	25.1151	-1.99432	0.00813533	0.359829	linc-107	II	7287417	7287813	-	397	lincRNA	-	-
WBGene00219654	2.07324	1.38778e-17	4.13519	0.509804	1	linc-156	I	5073579	5079303	+	4183	lincRNA	-	-
WBGene00219652	2.07324	1.38778e-17	4.13519	0.509804	1	linc-65	V	4759370	4760334	-	236	lincRNA	-	-
WBGene00219651	1.03814	2.89529	-1.38187	0.63929	1	linc-130	X	7947451	7947970	-	520	lincRNA	-	-
WBGene00219650	13.4595	17.3865	-0.366893	0.666783	1	linc-56	X	2822754	2823508	+	755	lincRNA	-	-
WBGene00219649	2.07324	1.38778e-17	4.13519	0.509804	1	linc-55	V	5994260	5994540	-	281	lincRNA	-	-
WBGene00219648	5.17855	4.82746	0.09716	1	1	linc-67	X	7398308	7398711	-	359	lincRNA	-	-
WBGene00219647	2.07324	5.79355	-1.43161	0.325869	1	anr-27	II	560597	560990	-	289	antisense_RNA	-	-
WBGene00219646	28.9862	27.0472	0.0991456	0.92729	1	linc-89	IV	3430310	3432470	-	1843	lincRNA	-	-
WBGene00219644	2.07324	10.6239	-2.29217	0.041032	0.847922	linc-69	V	8766699	8767745	-	355	lincRNA	-	-
WBGene00219641	1.03814	0.963113	0.088527	1	1	linc-47	II	11887765	11888180	-	368	lincRNA	-	-
WBGene00219638	2.07324	1.38778e-17	4.13519	0.509804	1	anr-29	V	12810467	12810739	+	273	antisense_RNA	-	-
WBGene00219636	7.24878	9.65786	-0.40886	0.677528	1	linc-81	V	19895684	19897795	-	1670	lincRNA	-	-
WBGene00219631	1.38778e-17	1.9292	-4.04145	0.509804	1	anr-37	V	20192730	20193439	+	523	antisense_RNA	-	-
WBGene00219629	2.07324	1.38778e-17	4.13519	0.509804	1	linc-87	III	12149562	12151118	-	440	lincRNA	-	-
WBGene00219620	5.17855	2.89529	0.81008	0.746295	1	linc-74	II	14218808	14220379	+	791	lincRNA	-	-
WBGene00219619	24.8458	28.0133	-0.172613	0.849047	1	linc-76	III	11126863	11129355	-	1906	lincRNA	-	-
WBGene00219618	4.14345	2.89529	0.496627	1	1	linc-60	IV	14958931	14959349	-	419	lincRNA	-	-
WBGene00219615	3.10834	3.86138	-0.30445	1	1	linc-109	III	10732273	10736681	-	3548	lincRNA	-	-
WBGene00219609	105.585	149.739	-0.503608	0.276852	1	linc-7	X	16002599	16003728	+	1130	lincRNA	-	-
WBGene00219605	3.10834	7.7257	-1.28168	0.274268	1	linc-110	II	7836075	7841128	-	2959	lincRNA	-	-
WBGene00219602	4.14345	1.38778e-17	5.09354	0.139845	1	linc-151	IV	11808730	11809673	+	944	lincRNA	-	-
WBGene00219596	1.03814	3.86138	-1.78193	0.398816	1	linc-140	X	15831417	15833245	+	966	lincRNA	-	-
WBGene00219592	15.5297	12.5561	0.30332	0.769087	1	linc-84	I	8865945	8866624	+	680	lincRNA	-	-
WBGene00219591	6.21366	1.38778e-17	5.66435	0.0409646	0.847922	linc-149	I	7333035	7334533	+	1499	lincRNA	-	-
WBGene00219590	44.513	32.8437	0.436957	0.475757	1	linc-72	II	8819812	8820154	+	343	lincRNA	-	-
WBGene00219589	49.6886	46.3687	0.0993295	0.858518	1	anr-35	II	11170721	11176247	+	1820	antisense_RNA	-	-
WBGene00219588	1.03814	4.82746	-2.09479	0.245788	1	linc-80	I	8974865	8975116	-	209	lincRNA	-	-
WBGene00219583	2.07324	0.963113	1.00868	1	1	anr-43	V	10951232	10951557	-	281	antisense_RNA	-	-
WBGene00219581	7.24878	13.5222	-0.889015	0.271197	1	anr-20	I	9382458	9383548	+	1091	antisense_RNA	-	-
WBGene00219579	1.38778e-17	1.9292	-4.04145	0.509804	1	linc-43	X	13141635	13142031	+	397	lincRNA	-	-
WBGene00219575	85.9177	74.3849	0.207516	0.672622	1	anr-8	IV	8959570	8960955	-	437	antisense_RNA	-	-
WBGene00219571	38.3023	40.5723	-0.0830129	0.889178	1	linc-15	X	11991484	11991933	-	338	lincRNA	-	-
WBGene00219570	41.4076	18.3525	1.16815	0.0485971	0.925475	linc-82	III	3664858	3667041	+	1623	lincRNA	-	-
WBGene00219569	2.07324	1.38778e-17	4.13519	0.509804	1	linc-147	III	3672048	3674245	+	2198	lincRNA	-	-
WBGene00219568	1.38778e-17	2.89529	-4.59691	0.264706	1	anr-9	III	3654944	3655233	+	290	antisense_RNA	-	-
WBGene00219564	8.28389	1.9292	2.0308	0.143685	1	linc-102	X	14079397	14080037	-	586	lincRNA	-	-
WBGene00219563	1.03814	0.963113	0.088527	1	1	linc-95	III	3633005	3635788	-	866	lincRNA	-	-
WBGene00219561	3.10834	6.75963	-1.09231	0.388527	1	linc-142	X	12517114	12519034	-	1921	lincRNA	-	-
WBGene00219557	1.38778e-17	1.9292	-4.04145	0.509804	1	anr-14	I	12775554	12776532	-	403	antisense_RNA	-	-
WBGene00219551	2.07324	0.963113	1.00868	1	1	K07F5.21	IV	9875696	9875916	+	221	ncRNA	-	-
WBGene00219548	3.10834	9.65786	-1.59901	0.133362	1	JC8.17	IV	13230978	13231450	-	473	ncRNA	-	-
WBGene00219547	6.21366	4.82746	0.354516	1	1	T06A10.106	IV	16868812	16869000	-	189	protein_coding	-	-
WBGene00219546	1.03814	0.963113	0.088527	1	1	F41E7.20	X	10303745	10304026	+	236	ncRNA	-	-
WBGene00219544	2.07324	1.38778e-17	4.13519	0.509804	1	C17G1.14	X	9938813	9940042	+	239	protein_coding	-	-
WBGene00219493	22.7755	40.5723	-0.82984	0.156981	1	C18D4.12	V	17530303	17530714	-	362	protein_coding	-	-
WBGene00219491	2.07324	0.963113	1.00868	1	1	Y53F4B.62	II	15129407	15130688	-	1106	protein_coding	-	-
WBGene00219489	1.38778e-17	1.9292	-4.04145	0.509804	1	C10C6.13	IV	11469620	11469748	-	129	protein_coding	-	-
WBGene00219460	13.4595	14.4882	-0.105915	1	1	K09H9.9	I	3132974	3135233	-	363	protein_coding	-	-
WBGene00219458	3.10834	2.89529	0.0956061	1	1	H21P03.10	IV	11500721	11502103	+	276	protein_coding	-	-
WBGene00219456	5.17855	7.7257	-0.567208	0.62414	1	ZK822.10	IV	11916879	11917365	+	487	protein_coding	-	-
WBGene00219453	1.03814	2.89529	-1.38187	0.63929	1	linc-97	IV	8845774	8846093	-	270	lincRNA	-	-
WBGene00219452	1.38778e-17	1.9292	-4.04145	0.509804	1	F21D9.11	V	19252181	19253054	+	785	protein_coding	-	-
WBGene00219451	425.436	385.461	0.142294	0.742198	1	F52D2.12	X	1978014	1980938	+	2424	protein_coding	-	-
WBGene00219450	7.24878	5.79355	0.315879	1	1	F53B6.13	I	8949567	8951670	-	159	protein_coding	-	-
WBGene00219449	9.31901	1.38778e-17	6.2398	0.00724341	0.338261	Y38A10A.11	V	6101904	6102581	-	352	protein_coding	-	-
WBGene00219444	1.03814	0.963113	0.088527	1	1	Y41E3.461	IV	14996721	15000519	-	445	ncRNA	-	-
WBGene00219443	1.38778e-17	1.9292	-4.04145	0.509804	1	Y57G11C.1144	IV	14937510	14937793	+	222	protein_coding	-	-
WBGene00219436	8.28389	20.2847	-1.27998	0.0918123	1	C49H3.16	IV	7920416	7922012	+	720	protein_coding	-	-
WBGene00219434	2.07324	1.9292	0.0937322	1	1	F54D5.23	II	11568654	11569242	-	457	protein_coding	-	-
WBGene00219425	368.505	314.937	0.22651	0.604616	1	Y54G2A.73	IV	3000541	3008892	-	1152	protein_coding	-	-
WBGene00219423	84.8825	55.0634	0.623103	0.207227	1	C23H5.15	IV	2100240	2102893	-	628	protein_coding	-	-
WBGene00219422	1.03814	3.86138	-1.78193	0.398816	1	Y52B11A.20	I	11011435	11014274	-	1123	protein_coding	-	-
WBGene00219421	1.38778e-17	2.89529	-4.59691	0.264706	1	Y66D12A.30	III	11609868	11611126	+	273	protein_coding	-	-
WBGene00219420	7.24878	9.65786	-0.40886	0.677528	1	T19C4.24	V	11146907	11147008	-	102	protein_coding	-	-
WBGene00219413	15.5297	10.6239	0.541747	0.536893	1	Y38F2AL.12	IV	2317797	2318027	+	173	protein_coding	-	-
WBGene00219411	3.10834	1.38778e-17	4.69252	0.264706	1	T14G12.11	X	3760949	3762547	-	654	protein_coding	-	-
WBGene00219399	53.829	79.2152	-0.556453	0.276204	1	Y55F3AM.21	IV	1049607	1051685	-	896	protein_coding	-	-
WBGene00219395	1.03814	0.963113	0.088527	1	1	M199.134	IV	15112931	15113217	-	243	protein_coding	-	-
WBGene00219378	1.03814	0.963113	0.088527	1	1	F43G6.17	II	11802751	11803978	+	1004	protein_coding	-	-
WBGene00219377	1.03814	4.82746	-2.09479	0.245788	1	F47C12.12	IV	3996302	3996875	-	438	pseudogene	-	-
WBGene00219376	45.5481	52.1652	-0.195367	0.770174	1	C28G1.10	X	8847122	8848482	+	865	protein_coding	-	-
WBGene00219375	43.4779	44.4366	-0.0315668	1	1	C02B8.12	X	8120410	8123220	-	1089	protein_coding	-	-
WBGene00219374	419.225	657.894	-0.649989	0.124011	1	C25A11.10	X	9119774	9123064	+	1874	pseudogene	-	-
WBGene00219373	22.7755	21.2508	0.0990256	0.912974	1	F01E11.18	X	6989675	6990994	+	839	protein_coding	-	-
WBGene00219372	10.3541	11.59	-0.161602	0.860057	1	F01E11.17	X	6980784	6983132	+	930	protein_coding	-	-
WBGene00219362	17.5999	15.4543	0.185644	0.788277	1	ZK470.14	X	4167459	4169791	+	1183	protein_coding	-	-
WBGene00219352	3.10834	0.963113	1.56601	0.63929	1	Y7A5A.21	X	15820053	15820465	+	140	pseudogene	-	-
WBGene00219343	2.07324	2.89529	-0.461726	1	1	Y17D7C.9	V	18724748	18725759	-	821	ncRNA	-	-
WBGene00219342	8.28389	5.79355	0.505465	0.815053	1	Y57G11C.1143	IV	14690937	14691733	+	525	protein_coding	-	-
WBGene00219337	1.03814	1.9292	-0.826416	1	1	T16G1.18	V	12951337	12952023	+	180	protein_coding	-	-
WBGene00219332	1.38778e-17	1.9292	-4.04145	0.509804	1	Y116A8C.467	IV	17059283	17063800	-	258	protein_coding	-	-
WBGene00219331	2.07324	1.38778e-17	4.13519	0.509804	1	H25K10.141	IV	16206266	16206911	+	346	pseudogene	-	-
WBGene00219330	1.38778e-17	1.9292	-4.04145	0.509804	1	F18E2.15	V	12760348	12760969	-	300	protein_coding	-	-
WBGene00219329	1.03814	4.82746	-2.09479	0.245788	1	K02D10.8	III	8786354	8787128	+	329	protein_coding	-	-
WBGene00219326	242.22	166.162	0.543348	0.218668	1	F36D3.16	V	16528935	16530213	+	1099	protein_coding	-	-
WBGene00219325	1.03814	2.89529	-1.38187	0.63929	1	F17C11.22	V	10967919	10970281	-	884	protein_coding	-	-
WBGene00219322	28.9862	18.3525	0.655435	0.294711	1	C33C12.12	II	2169062	2169511	-	357	protein_coding	-	-
WBGene00219319	14.4946	24.149	-0.731973	0.337233	1	H25P06.5	I	11305882	11307450	-	751	protein_coding	-	-
WBGene00219318	4.14345	3.86138	0.0965714	1	1	R08A2.9	V	14708258	14708639	+	156	protein_coding	-	-
WBGene00219317	8.28389	7.7257	0.0980565	1	1	F31E3.12	III	6969543	6970019	+	387	protein_coding	-	-
WBGene00219316	149.06	175.823	-0.238098	0.599782	1	F21A3.11	V	15530783	15533251	-	1610	protein_coding	Purple acid phosphatase [Source:UniProtKB/TrEMBL;Acc:H2FLJ4]	-
WBGene00219315	21.7404	32.8437	-0.592767	0.352499	1	F07E5.12	II	2068354	2068971	+	510	protein_coding	-	-
WBGene00219313	230.834	259.871	-0.170887	0.70208	1	C17E4.20	I	9414456	9416703	+	1687	protein_coding	-	-
WBGene00219308	13.4595	5.79355	1.19763	0.239949	1	W06G6.20	V	16648027	16648480	-	404	protein_coding	-	-
WBGene00219307	70.3909	58.9277	0.255817	0.643047	1	F56D6.17	IV	3895963	3897997	+	447	pseudogene	-	-
WBGene00219306	42.4427	34.7758	0.286283	0.669291	1	linc-4	II	6268939	6269516	+	216	lincRNA	-	-
WBGene00219304	75.5665	152.637	-1.01317	0.0302775	0.766781	F56D6.16	IV	3898478	3899806	+	555	pseudogene	-	-
WBGene00219303	30.0213	30.9115	-0.0422577	1	1	Y13C8A.4	X	16887140	16889262	-	1235	pseudogene	-	-
WBGene00219302	1.03814	0.963113	0.088527	1	1	Y43F8B.28	V	19485319	19485873	+	555	protein_coding	-	-
WBGene00219300	4.14345	4.82746	-0.216292	1	1	W10G6.6	X	16247920	16250554	-	249	protein_coding	-	-
WBGene00219299	1.38778e-17	2.89529	-4.59691	0.264706	1	C01G12.16	III	4161237	4161827	+	317	protein_coding	-	-
WBGene00219298	5.17855	6.75963	-0.377837	0.797614	1	F55H2.8	III	9513891	9514549	+	168	protein_coding	-	-
WBGene00219297	3.10834	1.9292	0.651064	1	1	T23F11.11	III	4669921	4671591	-	602	protein_coding	-	-
WBGene00219296	15.5297	10.6239	0.541747	0.536893	1	C54C6.11	III	3548294	3549004	+	378	protein_coding	-	-
WBGene00219295	12.4244	28.0133	-1.16541	0.0730844	1	C34C12.12	III	3453300	3453932	+	153	protein_coding	-	-
WBGene00219294	2.07324	3.86138	-0.861782	0.704873	1	F43G6.16	II	11782195	11782579	-	336	protein_coding	-	-
WBGene00219292	1.03814	6.75963	-2.56979	0.0922987	1	ZK1320.14	II	9683110	9683830	+	549	pseudogene	-	-
WBGene00219289	4.14345	1.9292	1.05209	0.704873	1	T05C12.15	II	8169573	8169862	+	214	protein_coding	-	-
WBGene00219288	15.5297	20.2847	-0.383134	0.70459	1	Y87G2A.25	I	13527366	13527963	-	421	protein_coding	-	-
WBGene00219287	4.14345	3.86138	0.0965714	1	1	F36D1.23	I	11272480	11273477	+	405	protein_coding	-	-
WBGene00219286	107.655	72.4527	0.570397	0.222678	1	C04F12.16	I	9704870	9705420	+	447	protein_coding	-	-
WBGene00219285	5.17855	1.9292	1.36554	0.483528	1	K07A1.20	I	9600445	9601015	-	375	protein_coding	-	-
WBGene00219283	6.21366	6.75963	-0.120481	1	1	F55H12.7	I	8863996	8865475	-	292	protein_coding	-	-
WBGene00219282	2.07324	2.89529	-0.461726	1	1	F43G9.21	I	8616405	8616814	-	135	protein_coding	-	-
WBGene00219280	1.03814	0.963113	0.088527	1	1	C05B5.16	III	10012436	10013205	+	721	protein_coding	-	-
WBGene00219279	28.9862	23.1829	0.320433	0.628894	1	T24D5.11	X	12602896	12603261	+	269	pseudogene	-	-
WBGene00219278	7.24878	10.6239	-0.544688	0.546614	1	R09A8.9	X	12604710	12605171	+	356	protein_coding	-	-
WBGene00219275	522.737	504.288	0.051809	0.904145	1	Y39G10AR.32	I	2322025	2322596	-	486	protein_coding	-	-
WBGene00219274	15.5297	15.4543	0.00642681	1	1	T25G12.13	X	17243357	17244762	+	939	protein_coding	-	-
WBGene00219271	55.8993	50.233	0.153673	0.784389	1	F36H5.14	II	1775547	1776350	+	762	protein_coding	-	-
WBGene00219270	1.03814	1.9292	-0.826416	1	1	mir-5550	IV	409762	409872	+	111	miRNA	-	-
WBGene00219267	72.4611	20.2847	1.83018	0.000871067	0.0831994	mir-5548	II	2284810	2284919	-	110	miRNA	-	-
WBGene00219242	4.14345	0.963113	1.96703	0.398816	1	F56A12.10	V	14369543	14369876	+	288	ncRNA	-	-
WBGene00219241	3.10834	16.4204	-2.35694	0.0100337	0.406801	Y116A8A.150	IV	16842656	16842942	-	185	protein_coding	-	-
WBGene00219238	18.6351	17.3865	0.0989015	0.899515	1	M151.9	II	3629295	3630860	+	1290	pseudogene	-	-
WBGene00219236	24.8458	36.708	-0.561041	0.350959	1	K03B4.9	V	4671030	4672610	-	1026	protein_coding	-	-
WBGene00219235	3.10834	3.86138	-0.30445	1	1	K03B4.8	V	4673650	4674597	-	848	protein_coding	-	-
WBGene00219226	5.17855	5.79355	-0.1598	1	1	mir-4929	II	13461755	13461864	-	110	miRNA	-	-
WBGene00219218	92.1284	79.2152	0.217451	0.663792	1	Y73B6BL.288	IV	6341458	6342472	-	811	protein_coding	-	-
WBGene00219217	4.14345	7.7257	-0.88066	0.439101	1	C08F8.15	IV	11159570	11160807	-	1190	protein_coding	-	-
WBGene00219216	94.1986	64.7241	0.540424	0.276961	1	K08D10.14	IV	4155273	4157185	+	857	protein_coding	-	-
WBGene00219210	68.3207	56.9955	0.260816	0.633949	1	Y37H2A.18	V	18131667	18133232	-	729	protein_coding	-	-
WBGene00219208	30.0213	51.1991	-0.767876	0.167681	1	B0365.9	V	13131873	13133565	-	907	protein_coding	-	-
WBGene00219207	37.2672	45.4026	-0.284211	0.635664	1	C01F6.14	IV	9103876	9104191	-	316	protein_coding	-	-
WBGene00206538	4.14345	3.86138	0.0965714	1	1	C09G5.13	II	10717336	10719579	+	1010	protein_coding	-	-
WBGene00206536	27.9511	18.3525	0.603197	0.338487	1	C14A6.16	V	18146965	18154396	+	2808	pseudogene	-	-
WBGene00206533	6.21366	5.79355	0.0975564	1	1	C30A5.16	III	8218219	8219342	+	314	protein_coding	-	-
WBGene00206532	4.14345	11.59	-1.45795	0.123085	1	F11A6.15	I	11686110	11686948	-	226	protein_coding	-	-
WBGene00206531	1.38778e-17	1.9292	-4.04145	0.509804	1	C29F7.11	X	13411584	13412122	+	488	ncRNA	-	-
WBGene00206530	5.17855	5.79355	-0.1598	1	1	Y52B11A.19	I	11063360	11065373	+	415	protein_coding	-	-
WBGene00206529	7.24878	6.75963	0.0978416	1	1	C04A2.15	II	6852319	6853491	+	337	protein_coding	-	-
WBGene00206527	1.38778e-17	4.82746	-5.30983	0.0751017	1	T27A8.7	X	16055620	16056282	+	189	protein_coding	-	-
WBGene00206525	23.8106	42.5044	-0.832965	0.148071	1	R74.10	III	4189380	4190341	-	383	protein_coding	-	-
WBGene00206522	24.8458	21.2508	0.2239	0.750869	1	F14D2.19	II	3335422	3337139	-	1303	protein_coding	-	-
WBGene00206521	3.10834	0.963113	1.56601	0.63929	1	T02G5.15	II	7087361	7087875	+	373	protein_coding	-	-
WBGene00206519	2.07324	2.89529	-0.461726	1	1	F36H5.13	II	1748378	1749943	-	1378	protein_coding	-	-
WBGene00206517	2.07324	0.963113	1.00868	1	1	T27F7.12	II	4990102	4990613	+	413	protein_coding	-	-
WBGene00206514	17.5999	3.86138	2.15136	0.0164929	0.539734	R05G9.5	II	6499119	6500261	-	576	protein_coding	-	-
WBGene00206513	1.38778e-17	1.9292	-4.04145	0.509804	1	B0244.15	III	5743384	5744820	+	1155	protein_coding	-	-
WBGene00206509	6.21366	1.38778e-17	5.66435	0.0409646	0.847922	Y102A5C.43	V	16933960	16934596	-	404	pseudogene	-	-
WBGene00206508	9.31901	4.82746	0.929965	0.480955	1	ZK262.19	V	18425103	18425644	-	325	protein_coding	-	-
WBGene00206505	3.10834	0.963113	1.56601	0.63929	1	B0250.18	V	20456846	20457254	-	169	protein_coding	-	-
WBGene00206502	14.4946	11.59	0.318901	0.874509	1	T01B7.13	II	8715397	8715740	+	295	protein_coding	-	-
WBGene00206497	16.5648	17.3865	-0.0698229	1	1	Y52B11A.18	I	11058524	11061435	+	591	protein_coding	-	-
WBGene00206494	1.38778e-17	4.82746	-5.30983	0.0751017	1	C15H11.16	V	14409094	14409889	-	606	antisense_RNA	-	-
WBGene00206493	8.28389	5.79355	0.505465	0.815053	1	Y38H8A.12	IV	13459916	13460992	-	418	protein_coding	-	-
WBGene00206492	2.07324	0.963113	1.00868	1	1	F11D11.21	V	18750163	18750691	-	511	protein_coding	-	-
WBGene00206491	90.0581	70.5206	0.352154	0.464651	1	Y73F8A.1173	IV	15529206	15530144	+	349	pseudogene	-	-
WBGene00206488	4.14345	3.86138	0.0965714	1	1	ZK757.10	III	9877251	9881044	+	565	protein_coding	-	-
WBGene00206487	161.481	178.721	-0.146284	0.757751	1	best-19	IV	283647	287212	+	1893	protein_coding	Bestrophin homolog [Source:UniProtKB/TrEMBL;Acc:O16779]	-
WBGene00206485	34.1618	23.1829	0.556534	0.365737	1	C10A4.13	X	7397646	7398035	-	297	protein_coding	-	-
WBGene00206484	44.513	47.3348	-0.0886158	0.950932	1	C31H2.14	X	5148175	5148891	+	370	protein_coding	-	-
WBGene00206483	25.8809	18.3525	0.492679	0.44266	1	B0416.11	X	9282142	9283086	-	306	protein_coding	-	-
WBGene00206482	24.8458	14.4882	0.772513	0.228767	1	B0416.10	X	9273738	9274671	-	737	protein_coding	-	-
WBGene00206479	8.28389	3.86138	1.07529	0.439101	1	C44C11.6	II	12344834	12345286	+	168	protein_coding	-	-
WBGene00206475	5.17855	8.69178	-0.734581	0.480955	1	F27D9.12	X	7656401	7656975	-	269	protein_coding	-	-
WBGene00206474	31.0565	30.9115	0.00645262	1	1	T22A3.12	I	10594474	10595487	+	558	protein_coding	-	-
WBGene00206473	3.10834	2.89529	0.0956061	1	1	B0273.115	IV	5490555	5491154	-	410	protein_coding	-	-
WBGene00206466	5.17855	4.82746	0.09716	1	1	T08D10.5	X	11957563	11958395	+	634	protein_coding	-	-
WBGene00206464	6.21366	19.3186	-1.61794	0.0451175	0.887249	F59C6.18	I	10516036	10516432	-	397	protein_coding	-	-
WBGene00206461	6.21366	1.9292	1.62289	0.325869	1	Y47D3A.34	III	11232421	11234861	-	1084	protein_coding	-	-
WBGene00206460	1.03814	2.89529	-1.38187	0.63929	1	F56H9.9	V	12624158	12624463	-	231	protein_coding	-	-
WBGene00206459	440.963	508.152	-0.204567	0.633032	1	Y80D4G.1	III	7601470	7604324	+	980	pseudogene	-	-
WBGene00206423	347.802	313.971	0.147554	0.735076	1	Y41C4A.29	III	11694136	11695169	+	1034	ncRNA	-	-
WBGene00206420	107.655	88.876	0.276113	0.56526	1	T26G10.7	III	9408963	9409751	-	622	pseudogene	-	-
WBGene00206418	14.4946	21.2508	-0.54856	0.52678	1	M04C3.5	V	19449738	19450914	+	928	protein_coding	-	-
WBGene00206417	2.07324	1.38778e-17	4.13519	0.509804	1	W04H10.6	II	607852	608310	-	186	protein_coding	-	-
WBGene00206416	4.14345	2.89529	0.496627	1	1	W04H10.5	II	606350	606735	+	290	protein_coding	-	-
WBGene00206415	31.0565	35.7419	-0.202216	0.75059	1	F59H6.14	II	2033586	2034812	+	608	protein_coding	-	-
WBGene00206414	2.07324	2.89529	-0.461726	1	1	F31D5.7	II	4211425	4213335	+	846	protein_coding	-	-
WBGene00206413	21.7404	13.5222	0.679554	0.29947	1	ZK1240.11	II	2325256	2326245	+	542	protein_coding	-	-
WBGene00206412	10.3541	10.6239	-0.0374692	1	1	T24H7.8	II	6242096	6242523	+	359	protein_coding	-	-
WBGene00206411	1.03814	0.963113	0.088527	1	1	R13D11.11	V	809465	809832	+	324	pseudogene	-	-
WBGene00206395	1.38778e-17	2.89529	-4.59691	0.264706	1	C08H9.18	II	9861946	9862247	-	254	protein_coding	-	-
WBGene00206393	4.14345	1.38778e-17	5.09354	0.139845	1	W04G5.16	I	11648796	11649015	-	171	protein_coding	-	-
WBGene00206392	3.10834	0.963113	1.56601	0.63929	1	F47D2.11	V	4294156	4296020	-	897	protein_coding	-	-
WBGene00206390	9.31901	11.59	-0.311695	0.716116	1	F14F7.7	III	13030920	13031858	+	501	protein_coding	-	-
WBGene00206389	166.657	142.976	0.220873	0.6277	1	C29F7.10	X	13430245	13431488	-	850	protein_coding	-	-
WBGene00206388	51.7588	62.792	-0.278313	0.609106	1	K10C2.14	X	6439702	6440564	-	596	protein_coding	-	-
WBGene00206386	45.5481	54.0973	-0.247711	0.687422	1	K10C2.12	X	6420074	6420781	-	323	protein_coding	-	-
WBGene00206384	7.24878	6.75963	0.0978416	1	1	D1005.10	X	1485906	1486185	-	165	protein_coding	-	-
WBGene00206382	4.14345	4.82746	-0.216292	1	1	F01G12.18	X	16397070	16398368	-	395	protein_coding	-	-
WBGene00206381	4.14345	3.86138	0.0965714	1	1	F52H2.15	X	2565415	2565973	+	354	protein_coding	-	-
WBGene00206380	32.0916	67.6223	-1.07256	0.039811	0.847922	C42D4.18	IV	7166783	7167930	+	899	protein_coding	-	-
WBGene00206377	2.07324	0.963113	1.00868	1	1	F44E5.15	II	11771978	11774039	+	1044	protein_coding	-	-
WBGene00206373	49.6886	49.2669	0.0120947	1	1	C27A2.12	II	5056211	5058113	-	1400	protein_coding	-	-
WBGene00206372	44.513	35.7419	0.31541	0.628849	1	B0454.26	II	3036187	3037757	-	501	protein_coding	-	-
WBGene00206371	2.07324	4.82746	-1.17465	0.483528	1	F28B12.6	II	5940863	5941660	+	744	protein_coding	-	-
WBGene00206368	61.0748	40.5723	0.588427	0.280152	1	Y39F10C.3	II	674416	674935	+	430	protein_coding	-	-
WBGene00206366	1.03814	3.86138	-1.78193	0.398816	1	C03H5.9	II	378651	380361	+	975	protein_coding	-	-
WBGene00206365	1.38778e-17	1.9292	-4.04145	0.509804	1	B0563.18	X	9172578	9173318	+	683	protein_coding	-	-
WBGene00206364	12.4244	8.69178	0.508481	0.716116	1	C07A12.18	X	4545703	4549948	-	597	protein_coding	-	-
WBGene00206363	6.21366	7.7257	-0.309852	0.815053	1	F56H1.10	I	5739503	5740301	+	570	protein_coding	-	-
WBGene00206362	140.779	187.416	-0.412544	0.366592	1	B0041.11	I	4661115	4662219	-	958	protein_coding	-	-
WBGene00206361	7.24878	9.65786	-0.40886	0.677528	1	K02G10.15	X	4680979	4682716	-	752	protein_coding	-	-
WBGene00206359	4.14345	2.89529	0.496627	1	1	C05E4.15	V	758576	761259	-	1016	protein_coding	-	-
WBGene00206358	12.4244	26.0811	-1.06279	0.108379	1	F46E10.18	V	6521097	6522034	+	341	protein_coding	-	-
WBGene00206357	39.3374	29.9454	0.391888	0.533837	1	C09D4.9	I	5487376	5488241	-	390	protein_coding	-	-
WBGene00206356	3.10834	6.75963	-1.09231	0.388527	1	T08B2.15	I	6214665	6215731	+	797	protein_coding	-	-
WBGene00206355	12.4244	12.5561	-0.0157318	1	1	C34C6.10	II	8694427	8695814	-	1182	protein_coding	-	-
WBGene00206354	38.3023	24.149	0.66244	0.269374	1	F27E5.9	II	10134945	10135829	+	517	protein_coding	-	-
WBGene00202514	3.10834	0.963113	1.56601	0.63929	1	T09F5.20	V	15146387	15146861	-	385	protein_coding	-	-
WBGene00202513	2.07324	0.963113	1.00868	1	1	ZK938.10	II	9850310	9850826	-	475	protein_coding	-	-
WBGene00202512	6.21366	4.82746	0.354516	1	1	C25E10.16	V	9058401	9059594	-	604	protein_coding	-	-
WBGene00202501	1.03814	1.9292	-0.826416	1	1	Y57E12B.10	V	6935553	6935863	-	253	protein_coding	-	-
WBGene00202500	1.38778e-17	1.9292	-4.04145	0.509804	1	K09H11.15	V	5729692	5730943	-	339	protein_coding	-	-
WBGene00202497	1.38778e-17	1.9292	-4.04145	0.509804	1	R02F11.10	V	4789123	4790045	+	540	protein_coding	-	-
WBGene00202496	2.07324	1.38778e-17	4.13519	0.509804	1	R02F11.9	V	4787466	4788400	+	549	protein_coding	-	-
WBGene00202479	1.38778e-17	1.9292	-4.04145	0.509804	1	R05F9.15	II	4907228	4907363	-	136	ncRNA	-	-
WBGene00202423	5.17855	12.5561	-1.25879	0.153585	1	ZK867.23	X	7213323	7213470	-	148	ncRNA	-	-
WBGene00202400	4.14345	2.89529	0.496627	1	1	C27D6.14	II	5181774	5181980	+	207	ncRNA	-	-
WBGene00202386	1.38778e-17	1.9292	-4.04145	0.509804	1	C52B9.18	X	4276465	4276521	+	57	ncRNA	-	-
WBGene00202384	2.07324	1.38778e-17	4.13519	0.509804	1	Y53C10A.23	I	12001685	12001833	-	149	ncRNA	-	-
WBGene00202374	3.10834	0.963113	1.56601	0.63929	1	T01C8.11	X	16792418	16792526	+	109	ncRNA	-	-
WBGene00202349	3.10834	2.89529	0.0956061	1	1	T01A4.6	I	4496673	4496814	-	142	ncRNA	-	-
WBGene00202346	1.38778e-17	1.9292	-4.04145	0.509804	1	Y105E8B.14	I	14626980	14627052	+	73	ncRNA	-	-
WBGene00202231	4.14345	0.963113	1.96703	0.398816	1	B0457.19	II	8900419	8900769	-	351	ncRNA	-	-
WBGene00202124	1.03814	1.9292	-0.826416	1	1	F22E12.13	V	10463392	10463546	+	155	ncRNA	-	-
WBGene00202122	1.03814	1.9292	-0.826416	1	1	F29G9.17	V	6023038	6023187	-	150	ncRNA	-	-
WBGene00202110	2.07324	1.9292	0.0937322	1	1	M01D7.10	I	1840679	1840745	-	67	ncRNA	-	-
WBGene00202108	2.07324	1.38778e-17	4.13519	0.509804	1	F23B12.10	V	14443345	14443430	-	86	ncRNA	-	-
WBGene00202097	2.07324	1.38778e-17	4.13519	0.509804	1	C05B10.20	IV	6841485	6841609	+	125	ncRNA	-	-
WBGene00202063	1.38778e-17	3.86138	-4.99697	0.139845	1	W10C8.16	I	2835483	2835622	+	140	ncRNA	-	-
WBGene00202030	2.07324	1.38778e-17	4.13519	0.509804	1	C24F3.7	IV	10222036	10222243	-	208	ncRNA	-	-
WBGene00202017	1.03814	0.963113	0.088527	1	1	F36H1.16	IV	11045642	11045791	-	150	ncRNA	-	-
WBGene00201991	5.17855	7.7257	-0.567208	0.62414	1	C07G1.14	IV	8205117	8205400	+	284	ncRNA	-	-
WBGene00201987	1.38778e-17	1.9292	-4.04145	0.509804	1	F35B12.17	V	11621314	11621389	-	76	ncRNA	-	-
WBGene00201964	7.24878	3.86138	0.885703	0.588481	1	F25D1.11	V	10536755	10536899	-	145	ncRNA	-	-
WBGene00201953	3.10834	1.38778e-17	4.69252	0.264706	1	K06A5.10	I	6459477	6459596	+	120	ncRNA	-	-
WBGene00201940	2.07324	1.38778e-17	4.13519	0.509804	1	F46F3.22	V	11664934	11665077	-	144	ncRNA	-	-
WBGene00201850	1.03814	0.963113	0.088527	1	1	F32A6.13	X	5317996	5318118	+	123	ncRNA	-	-
WBGene00201820	5.17855	3.86138	0.410024	1	1	F54H5.11	II	6620511	6620645	-	135	ncRNA	-	-
WBGene00201804	1.38778e-17	2.89529	-4.59691	0.264706	1	C05A2.3	V	10703522	10703607	-	86	ncRNA	-	-
WBGene00201793	1.03814	0.963113	0.088527	1	1	E01H11.5	X	9375842	9375978	-	137	ncRNA	-	-
WBGene00201759	2.07324	1.38778e-17	4.13519	0.509804	1	M176.14	II	9417919	9418007	-	89	ncRNA	-	-
WBGene00201756	1.38778e-17	1.9292	-4.04145	0.509804	1	C34H3.22	X	6165127	6165273	+	147	ncRNA	-	-
WBGene00201755	2.07324	2.89529	-0.461726	1	1	C37A2.9	I	6790698	6790838	-	141	ncRNA	-	-
WBGene00201717	1.38778e-17	1.9292	-4.04145	0.509804	1	C41G11.18	X	5729600	5729720	+	121	ncRNA	-	-
WBGene00201704	1.38778e-17	1.9292	-4.04145	0.509804	1	ZK945.15	II	10097390	10097485	-	96	ncRNA	-	-
WBGene00201693	1.38778e-17	1.9292	-4.04145	0.509804	1	Y38F2AL.11	IV	2314119	2314289	+	171	ncRNA	-	-
WBGene00201670	2.07324	5.79355	-1.43161	0.325869	1	Y48B6A.23	II	14249642	14249789	-	148	ncRNA	-	-
WBGene00201661	3.10834	1.38778e-17	4.69252	0.264706	1	W02G9.8	V	2659707	2659836	-	130	ncRNA	-	-
WBGene00201640	9.31901	10.6239	-0.187562	0.851299	1	C09G12.19	IV	3513761	3513967	-	207	ncRNA	-	-
WBGene00201589	8.28389	4.82746	0.762424	0.62414	1	D1081.17	I	8461415	8461554	-	140	ncRNA	-	-
WBGene00201584	2.07324	1.38778e-17	4.13519	0.509804	1	F16F9.18	X	8446353	8446493	+	141	ncRNA	-	-
WBGene00201570	1.38778e-17	2.89529	-4.59691	0.264706	1	F09E5.22	II	5379662	5379881	-	220	ncRNA	-	-
WBGene00201547	1.38778e-17	2.89529	-4.59691	0.264706	1	F54H12.9	III	7973327	7973465	+	139	ncRNA	-	-
WBGene00201538	7.24878	0.963113	2.75616	0.0922987	1	C55A6.19	V	11506699	11506847	-	149	ncRNA	-	-
WBGene00201523	2.07324	0.963113	1.00868	1	1	M01A8.3	III	9262509	9262685	+	177	ncRNA	-	-
WBGene00201511	1.38778e-17	2.89529	-4.59691	0.264706	1	Y46E12A.9	III	1773418	1773460	+	43	ncRNA	-	-
WBGene00201456	3.10834	0.963113	1.56601	0.63929	1	Y65B4BR.10	I	536804	536931	-	128	ncRNA	-	-
WBGene00201444	3.10834	7.7257	-1.28168	0.274268	1	B0213.25	V	3965638	3965703	+	66	ncRNA	-	-
WBGene00201435	1.03814	0.963113	0.088527	1	1	C10G11.15	I	6285688	6285899	-	212	ncRNA	-	-
WBGene00201429	2.07324	0.963113	1.00868	1	1	F45H7.14	III	3367435	3367584	-	150	ncRNA	-	-
WBGene00201423	4.14345	1.38778e-17	5.09354	0.139845	1	ZK546.20	II	4925418	4925593	-	176	ncRNA	-	-
WBGene00201396	2.07324	1.38778e-17	4.13519	0.509804	1	R08C7.18	IV	4459543	4459603	-	61	ncRNA	-	-
WBGene00201372	5.17855	1.38778e-17	5.40699	0.0751017	1	W06H8.15	V	6213716	6213931	-	216	ncRNA	-	-
WBGene00201351	1.38778e-17	1.9292	-4.04145	0.509804	1	Y51F10.13	I	1974779	1974991	-	213	ncRNA	-	-
WBGene00201303	1.03814	0.963113	0.088527	1	1	F33A8.11	II	11042934	11043080	-	147	ncRNA	-	-
WBGene00201291	2.07324	1.38778e-17	4.13519	0.509804	1	K08B4.41	IV	6098209	6098429	-	221	ncRNA	-	-
WBGene00201281	3.10834	1.38778e-17	4.69252	0.264706	1	F26A10.25	X	7613495	7613718	+	224	ncRNA	-	-
WBGene00201196	3.10834	1.9292	0.651064	1	1	F46E10.15	V	6526091	6526234	-	144	ncRNA	-	-
WBGene00201153	3.10834	2.89529	0.0956061	1	1	C44B7.20	II	6886239	6886388	+	150	ncRNA	-	-
WBGene00201143	1.03814	0.963113	0.088527	1	1	F43C9.8	X	4801144	4801254	+	111	ncRNA	-	-
WBGene00201134	1.38778e-17	2.89529	-4.59691	0.264706	1	H32K16.3	I	9152289	9152396	+	108	ncRNA	-	-
WBGene00201111	1.03814	0.963113	0.088527	1	1	C36E8.10	III	4018117	4018305	+	189	ncRNA	-	-
WBGene00201085	1.38778e-17	1.9292	-4.04145	0.509804	1	R04F11.25	V	12329163	12329299	-	137	ncRNA	-	-
WBGene00201075	3.10834	1.38778e-17	4.69252	0.264706	1	F25D7.9	I	10400397	10400619	-	223	ncRNA	-	-
WBGene00201046	3.10834	1.38778e-17	4.69252	0.264706	1	Y67D2.8	III	1567538	1567599	-	62	ncRNA	-	-
WBGene00201014	1.38778e-17	2.89529	-4.59691	0.264706	1	T19A5.12	V	8950738	8950923	-	186	ncRNA	-	-
WBGene00200998	7.24878	9.65786	-0.40886	0.677528	1	ZK662.8	X	15693619	15694203	-	585	ncRNA	-	-
WBGene00200977	2.07324	0.963113	1.00868	1	1	T28B4.13	X	6587842	6587988	-	147	ncRNA	-	-
WBGene00200953	1.38778e-17	1.9292	-4.04145	0.509804	1	T22C1.15	I	7951655	7952140	+	486	ncRNA	-	-
WBGene00200929	1.38778e-17	1.9292	-4.04145	0.509804	1	T06E4.18	V	9629214	9629354	+	141	ncRNA	-	-
WBGene00200889	2.07324	1.38778e-17	4.13519	0.509804	1	K03C7.13	X	3818959	3819085	+	127	ncRNA	-	-
WBGene00200884	1.38778e-17	2.89529	-4.59691	0.264706	1	F25D1.10	V	10536891	10537038	+	148	ncRNA	-	-
WBGene00200846	1.38778e-17	1.9292	-4.04145	0.509804	1	F19C6.11	X	9999605	9999776	-	172	ncRNA	-	-
WBGene00200706	1.03814	1.9292	-0.826416	1	1	K08E4.12	IV	12057566	12057706	-	141	ncRNA	-	-
WBGene00200700	1.03814	5.79355	-2.35175	0.150691	1	F08B6.6	I	6757175	6757233	+	59	ncRNA	-	-
WBGene00200685	1.03814	2.89529	-1.38187	0.63929	1	D2023.17	V	11794335	11794471	+	137	ncRNA	-	-
WBGene00200606	7.24878	2.89529	1.28576	0.388527	1	Y37E3.29	I	2084806	2085027	-	222	ncRNA	-	-
WBGene00200584	1.03814	2.89529	-1.38187	0.63929	1	B0334.19	II	11492517	11492666	+	150	ncRNA	-	-
WBGene00200555	1.03814	4.82746	-2.09479	0.245788	1	R153.5	II	7635456	7635601	+	146	ncRNA	-	-
WBGene00200552	1.38778e-17	3.86138	-4.99697	0.139845	1	C03A3.6	X	11272306	11272478	-	173	ncRNA	-	-
WBGene00200511	1.03814	0.963113	0.088527	1	1	R04B3.7	X	2456308	2456448	-	141	ncRNA	-	-
WBGene00200452	1.03814	0.963113	0.088527	1	1	F46G11.17	X	5795555	5795698	-	144	ncRNA	-	-
WBGene00200435	1.38778e-17	3.86138	-4.99697	0.139845	1	R10H1.8	II	7493801	7493861	+	61	ncRNA	-	-
WBGene00200430	1.03814	0.963113	0.088527	1	1	W08D2.12	IV	9821739	9821887	-	149	ncRNA	-	-
WBGene00200423	1.03814	1.9292	-0.826416	1	1	T11F9.27	V	11461959	11462177	+	219	ncRNA	-	-
WBGene00200378	2.07324	1.38778e-17	4.13519	0.509804	1	F22B3.17	IV	11433630	11433885	+	256	ncRNA	-	-
WBGene00200348	1.38778e-17	2.89529	-4.59691	0.264706	1	F26A10.22	X	7639670	7639813	-	144	ncRNA	-	-
WBGene00200344	1.38778e-17	1.9292	-4.04145	0.509804	1	F13D11.16	X	5814741	5814838	+	98	ncRNA	-	-
WBGene00200330	4.14345	3.86138	0.0965714	1	1	F42G4.9	II	13065381	13065520	-	140	ncRNA	-	-
WBGene00200322	1.38778e-17	1.9292	-4.04145	0.509804	1	Y119D3B.26	III	1228921	1229020	-	100	ncRNA	-	-
WBGene00200300	2.07324	1.38778e-17	4.13519	0.509804	1	F55A12.16	I	5345276	5345425	-	150	ncRNA	-	-
WBGene00200290	2.07324	2.89529	-0.461726	1	1	B0511.16	I	10636292	10636441	+	150	ncRNA	-	-
WBGene00200212	3.10834	9.65786	-1.59901	0.133362	1	F17C8.12	III	4740894	4741081	-	188	ncRNA	-	-
WBGene00200204	2.07324	1.38778e-17	4.13519	0.509804	1	F57F5.7	V	12002131	12002280	-	150	ncRNA	-	-
WBGene00200198	1.38778e-17	1.9292	-4.04145	0.509804	1	T21C12.10	III	10538515	10538663	+	149	ncRNA	-	-
WBGene00200186	1.03814	2.89529	-1.38187	0.63929	1	T19D2.9	X	3931347	3931532	-	186	ncRNA	-	-
WBGene00200179	1.38778e-17	2.89529	-4.59691	0.264706	1	H30A04.10	X	15519963	15520083	-	121	ncRNA	-	-
WBGene00200176	2.07324	1.38778e-17	4.13519	0.509804	1	T19A5.11	V	8950806	8950994	+	189	ncRNA	-	-
WBGene00200161	1.03814	0.963113	0.088527	1	1	K01A6.17	IV	11718865	11719075	-	211	ncRNA	-	-
WBGene00200135	2.07324	1.38778e-17	4.13519	0.509804	1	F32G8.11	V	10557197	10557346	+	150	ncRNA	-	-
WBGene00200104	1.38778e-17	3.86138	-4.99697	0.139845	1	F54D7.9	I	4780230	4780323	-	94	ncRNA	-	-
WBGene00200068	1.38778e-17	1.9292	-4.04145	0.509804	1	C54G7.15	X	5538746	5539136	+	391	ncRNA	-	-
WBGene00200056	2.07324	1.38778e-17	4.13519	0.509804	1	F58E6.15	V	9758829	9759084	+	256	ncRNA	-	-
WBGene00200046	1.03814	0.963113	0.088527	1	1	Y47G6A.34	I	3553556	3553607	+	52	ncRNA	-	-
WBGene00200041	2.07324	0.963113	1.00868	1	1	R03E9.8	X	6748198	6748259	+	62	ncRNA	-	-
WBGene00200015	7.24878	0.963113	2.75616	0.0922987	1	Y71H2AL.3	III	2683624	2683713	+	90	ncRNA	-	-
WBGene00199995	1.38778e-17	1.9292	-4.04145	0.509804	1	C34D1.12	V	13237791	13237945	+	155	ncRNA	-	-
WBGene00199971	1.38778e-17	1.9292	-4.04145	0.509804	1	T08G11.10	I	8909387	8909527	-	141	ncRNA	-	-
WBGene00199963	1.03814	1.9292	-0.826416	1	1	T26H2.15	V	19208015	19208068	+	54	ncRNA	-	-
WBGene00199935	2.07324	1.38778e-17	4.13519	0.509804	1	F13E6.10	X	10690118	10690194	+	77	ncRNA	-	-
WBGene00199918	1.03814	0.963113	0.088527	1	1	mir-8192	II	6943941	6944018	+	78	miRNA	-	-
WBGene00199883	1.38778e-17	4.82746	-5.30983	0.0751017	1	F10C2.12	V	12039687	12040046	+	360	ncRNA	-	-
WBGene00199783	1.38778e-17	1.9292	-4.04145	0.509804	1	K11D9.7	III	10808038	10808182	-	145	ncRNA	-	-
WBGene00199760	1.38778e-17	2.89529	-4.59691	0.264706	1	Y40B1B.9	I	13430224	13430323	-	100	ncRNA	-	-
WBGene00199740	1.03814	1.9292	-0.826416	1	1	F07A11.12	II	11617753	11617883	+	131	ncRNA	-	-
WBGene00199696	1.38778e-17	1.9292	-4.04145	0.509804	1	H21P03.8	IV	11491464	11491527	-	64	ncRNA	-	-
WBGene00199694	2.07324	0.963113	1.00868	1	1	2RSSE.6	II	15273617	15273693	+	77	ncRNA	-	-
WBGene00199687	2.07324	1.9292	0.0937322	1	1	C50E10.13	II	12343635	12343688	+	54	ncRNA	-	-
WBGene00199606	1.38778e-17	1.9292	-4.04145	0.509804	1	T05A6.15	II	7809203	7809409	+	207	ncRNA	-	-
WBGene00199563	1.38778e-17	1.9292	-4.04145	0.509804	1	C33G3.10	X	14054048	14054383	-	336	ncRNA	-	-
WBGene00199514	1.03814	3.86138	-1.78193	0.398816	1	C07H6.17	III	7494873	7495012	-	140	ncRNA	-	-
WBGene00199493	1.38778e-17	1.9292	-4.04145	0.509804	1	C07A9.15	III	9699494	9699643	+	150	ncRNA	-	-
WBGene00199487	2.07324	1.38778e-17	4.13519	0.509804	1	K08E4.11	IV	12058891	12059040	-	150	ncRNA	-	-
WBGene00199478	1.38778e-17	1.9292	-4.04145	0.509804	1	C01F6.13	IV	9118388	9118644	+	257	ncRNA	-	-
WBGene00199437	1.38778e-17	3.86138	-4.99697	0.139845	1	C08G9.6	IV	7663144	7663291	-	148	ncRNA	-	-
WBGene00199416	1.38778e-17	1.9292	-4.04145	0.509804	1	Y40B1A.5	I	13369999	13370080	-	82	ncRNA	-	-
WBGene00199406	1.03814	4.82746	-2.09479	0.245788	1	C24B9.17	V	2707867	2707948	+	82	ncRNA	-	-
WBGene00199371	2.07324	1.38778e-17	4.13519	0.509804	1	T03F7.14	V	11314223	11314316	-	94	ncRNA	-	-
WBGene00199331	4.14345	1.38778e-17	5.09354	0.139845	1	K12D12.9	II	11868495	11868635	-	141	ncRNA	-	-
WBGene00199323	1.03814	2.89529	-1.38187	0.63929	1	C08D8.5	V	8343489	8343602	-	114	ncRNA	-	-
WBGene00199301	2.07324	1.38778e-17	4.13519	0.509804	1	K02A4.8	X	12878090	12878222	-	133	ncRNA	-	-
WBGene00199300	1.03814	0.963113	0.088527	1	1	T21G5.8	I	6866589	6866731	+	143	ncRNA	-	-
WBGene00199226	1.38778e-17	2.89529	-4.59691	0.264706	1	F53A3.8	III	1929684	1929732	+	49	ncRNA	-	-
WBGene00199172	6.21366	4.82746	0.354516	1	1	Y71D11A.8	III	1144180	1144268	-	89	ncRNA	-	-
WBGene00199096	1.38778e-17	1.9292	-4.04145	0.509804	1	F19C6.10	X	10009107	10009191	+	85	ncRNA	-	-
WBGene00199091	2.07324	1.9292	0.0937322	1	1	F32G8.10	V	10564424	10564555	-	132	ncRNA	-	-
WBGene00199082	1.03814	1.9292	-0.826416	1	1	B0454.18	II	3035338	3035459	-	122	ncRNA	-	-
WBGene00199010	1.03814	2.89529	-1.38187	0.63929	1	C04F1.4	I	5722399	5722547	-	149	ncRNA	-	-
WBGene00198991	2.07324	1.38778e-17	4.13519	0.509804	1	T05G5.15	III	9744517	9744937	+	421	ncRNA	-	-
WBGene00198975	2.07324	1.38778e-17	4.13519	0.509804	1	C17H12.33	IV	6790115	6790336	+	222	ncRNA	-	-
WBGene00198960	1.38778e-17	1.9292	-4.04145	0.509804	1	T19C11.2	X	9501316	9501429	-	114	ncRNA	-	-
WBGene00198925	1.03814	1.9292	-0.826416	1	1	T07A5.8	III	10297208	10297342	-	135	ncRNA	-	-
WBGene00198873	1.03814	0.963113	0.088527	1	1	F10C2.11	V	12038653	12039151	+	499	ncRNA	-	-
WBGene00198856	1.03814	0.963113	0.088527	1	1	T25C12.7	X	11467176	11467530	-	355	ncRNA	-	-
WBGene00198855	3.10834	1.38778e-17	4.69252	0.264706	1	F59G1.12	II	5901804	5902066	-	263	ncRNA	-	-
WBGene00198768	1.38778e-17	1.9292	-4.04145	0.509804	1	T24D5.9	X	12589695	12589842	+	148	ncRNA	-	-
WBGene00198766	2.07324	1.9292	0.0937322	1	1	F12F3.7	V	6135164	6135298	+	135	ncRNA	-	-
WBGene00198692	1.38778e-17	4.82746	-5.30983	0.0751017	1	C09H10.13	II	11097308	11097601	-	294	ncRNA	-	-
WBGene00198681	1.38778e-17	4.82746	-5.30983	0.0751017	1	W06A7.8	V	14833331	14833455	+	125	ncRNA	-	-
WBGene00198656	3.10834	2.89529	0.0956061	1	1	Y37D8A.27	III	12858384	12858507	-	124	ncRNA	-	-
WBGene00198650	2.07324	1.38778e-17	4.13519	0.509804	1	Y97E10AL.4	V	7983684	7983833	-	150	ncRNA	-	-
WBGene00198634	1.38778e-17	1.9292	-4.04145	0.509804	1	T09F3.6	II	10389765	10389975	-	211	ncRNA	-	-
WBGene00198624	2.07324	1.38778e-17	4.13519	0.509804	1	F58G11.9	V	13680248	13680397	+	150	ncRNA	-	-
WBGene00198597	3.10834	1.38778e-17	4.69252	0.264706	1	Y73B6BL.276	IV	6366450	6366598	+	149	ncRNA	-	-
WBGene00198530	3.10834	1.38778e-17	4.69252	0.264706	1	T26A5.10	III	6464287	6464567	+	281	ncRNA	-	-
WBGene00198525	1.38778e-17	2.89529	-4.59691	0.264706	1	F18A1.9	II	7674864	7674999	-	136	ncRNA	-	-
WBGene00198497	1.38778e-17	4.82746	-5.30983	0.0751017	1	F10G8.12	I	10037643	10037840	-	198	ncRNA	-	-
WBGene00198477	2.07324	2.89529	-0.461726	1	1	F49H12.11	X	2069242	2069391	+	150	ncRNA	-	-
WBGene00198467	6.21366	3.86138	0.66738	0.775535	1	F58A4.20	III	9625325	9625473	-	149	ncRNA	-	-
WBGene00198446	3.10834	2.89529	0.0956061	1	1	T25D10.6	II	6408861	6409078	+	218	ncRNA	-	-
WBGene00198445	2.07324	2.89529	-0.461726	1	1	F43G6.14	II	11796217	11796386	-	170	ncRNA	-	-
WBGene00198437	1.03814	0.963113	0.088527	1	1	H03A11.8	X	15223895	15224031	+	137	ncRNA	-	-
WBGene00198435	1.38778e-17	1.9292	-4.04145	0.509804	1	T19D12.14	II	6637613	6637762	+	150	ncRNA	-	-
WBGene00198419	1.38778e-17	1.9292	-4.04145	0.509804	1	F17E5.4	X	12407383	12407685	+	303	ncRNA	-	-
WBGene00198411	1.38778e-17	1.9292	-4.04145	0.509804	1	C49A1.14	I	14229032	14229101	+	70	ncRNA	-	-
WBGene00198402	2.07324	1.38778e-17	4.13519	0.509804	1	ZC487.8	V	6731594	6731865	+	272	ncRNA	-	-
WBGene00198391	1.03814	1.9292	-0.826416	1	1	D2030.14	I	7566945	7567094	-	150	ncRNA	-	-
WBGene00198385	4.14345	1.9292	1.05209	0.704873	1	T19D2.8	X	3955545	3955760	+	216	ncRNA	-	-
WBGene00198325	7.24878	1.9292	1.84122	0.217138	1	C33F10.20	II	4815249	4815557	-	309	ncRNA	-	-
WBGene00198315	1.38778e-17	1.9292	-4.04145	0.509804	1	K02A11.9	I	9752601	9752742	+	142	ncRNA	-	-
WBGene00198314	2.07324	1.38778e-17	4.13519	0.509804	1	ZK867.12	X	7223063	7223202	-	140	ncRNA	-	-
WBGene00198312	1.38778e-17	1.9292	-4.04145	0.509804	1	T21B10.10	II	8948434	8948806	+	373	ncRNA	-	-
WBGene00198286	1.03814	2.89529	-1.38187	0.63929	1	R151.16	III	7208653	7208796	-	144	ncRNA	-	-
WBGene00198276	1.03814	0.963113	0.088527	1	1	T19A5.8	V	8949984	8950245	+	262	ncRNA	-	-
WBGene00198265	1.03814	0.963113	0.088527	1	1	Y39H10A.9	V	3734649	3734700	+	52	ncRNA	-	-
WBGene00198239	2.07324	2.89529	-0.461726	1	1	F22H10.9	X	16689975	16690068	+	94	ncRNA	-	-
WBGene00198214	2.07324	1.9292	0.0937322	1	1	C17E4.17	I	9435160	9435327	-	168	ncRNA	-	-
WBGene00198212	2.07324	1.38778e-17	4.13519	0.509804	1	Y54F10BM.19	III	2276077	2276258	-	182	ncRNA	-	-
WBGene00198193	1.38778e-17	3.86138	-4.99697	0.139845	1	C17H12.31	IV	6809739	6809875	-	137	ncRNA	-	-
WBGene00198173	1.03814	0.963113	0.088527	1	1	C14A11.10	X	2788245	2788540	-	296	ncRNA	-	-
WBGene00198128	1.38778e-17	1.9292	-4.04145	0.509804	1	F59G1.11	II	5902601	5902756	+	156	ncRNA	-	-
WBGene00198126	1.38778e-17	1.9292	-4.04145	0.509804	1	F32G8.9	V	10563412	10563538	-	127	ncRNA	-	-
WBGene00198108	3.10834	0.963113	1.56601	0.63929	1	ZK1128.10	III	10133145	10133236	+	92	ncRNA	-	-
WBGene00198042	2.07324	1.9292	0.0937322	1	1	T28F4.7	I	7475046	7475283	+	238	ncRNA	-	-
WBGene00198035	2.07324	1.38778e-17	4.13519	0.509804	1	Y41C4A.26	III	11722259	11722325	-	67	ncRNA	-	-
WBGene00198004	1.38778e-17	4.82746	-5.30983	0.0751017	1	K02A4.6	X	12897209	12897327	+	119	ncRNA	-	-
WBGene00198001	2.07324	3.86138	-0.861782	0.704873	1	Y54E10A.24	I	3246221	3246370	+	150	ncRNA	-	-
WBGene00197981	1.38778e-17	3.86138	-4.99697	0.139845	1	ZC64.13	X	3850357	3850496	+	140	ncRNA	-	-
WBGene00197944	2.07324	0.963113	1.00868	1	1	F26D11.16	V	7978843	7978962	-	120	ncRNA	-	-
WBGene00197930	1.38778e-17	2.89529	-4.59691	0.264706	1	T06H11.11	X	10098260	10098396	+	137	ncRNA	-	-
WBGene00197915	2.07324	1.38778e-17	4.13519	0.509804	1	C17H12.30	IV	6789892	6790041	+	150	ncRNA	-	-
WBGene00197902	2.07324	3.86138	-0.861782	0.704873	1	R53.10	II	9964072	9964177	+	106	ncRNA	-	-
WBGene00197900	1.03814	0.963113	0.088527	1	1	M01A10.7	I	5551759	5551841	-	83	ncRNA	-	-
WBGene00197884	2.07324	1.38778e-17	4.13519	0.509804	1	F01F1.16	III	5878333	5878482	+	150	ncRNA	-	-
WBGene00197882	3.10834	1.38778e-17	4.69252	0.264706	1	F12F3.5	V	6141111	6141326	-	216	ncRNA	-	-
WBGene00197879	1.38778e-17	1.9292	-4.04145	0.509804	1	ZK287.11	V	9692319	9692392	+	74	ncRNA	-	-
WBGene00197814	2.07324	1.9292	0.0937322	1	1	F54A3.9	II	2226471	2226530	-	60	ncRNA	-	-
WBGene00197796	5.17855	2.89529	0.81008	0.746295	1	B0001.11	IV	12133997	12134145	-	149	ncRNA	-	-
WBGene00197742	7.24878	5.79355	0.315879	1	1	F41D9.11	X	8390115	8390376	+	262	ncRNA	-	-
WBGene00197733	2.07324	1.38778e-17	4.13519	0.509804	1	T25C12.5	X	11476076	11476255	+	180	ncRNA	-	-
WBGene00197724	1.38778e-17	1.9292	-4.04145	0.509804	1	F36H1.15	IV	11031735	11031874	+	140	ncRNA	-	-
WBGene00197714	3.10834	1.38778e-17	4.69252	0.264706	1	Y54E10BL.8	I	3010493	3010618	+	126	ncRNA	-	-
WBGene00197691	4.14345	1.38778e-17	5.09354	0.139845	1	K08F8.9	II	8755854	8756134	+	281	ncRNA	-	-
WBGene00197643	1.03814	0.963113	0.088527	1	1	F13H6.12	V	6357963	6358104	+	142	ncRNA	-	-
WBGene00197630	2.07324	1.38778e-17	4.13519	0.509804	1	AH10.8	V	14139475	14139565	+	91	ncRNA	-	-
WBGene00197604	3.10834	1.38778e-17	4.69252	0.264706	1	K01G5.12	III	10747787	10748158	+	372	ncRNA	-	-
WBGene00197597	3.10834	1.38778e-17	4.69252	0.264706	1	M163.17	X	14504340	14504527	+	188	ncRNA	-	-
WBGene00197565	1.38778e-17	1.9292	-4.04145	0.509804	1	F39B2.12	I	14792483	14792571	+	89	ncRNA	-	-
WBGene00197552	1.03814	4.82746	-2.09479	0.245788	1	Y49F6B.15	II	3501821	3502045	+	225	ncRNA	-	-
WBGene00197521	1.38778e-17	1.9292	-4.04145	0.509804	1	ZC404.17	V	6797018	6797166	-	149	ncRNA	-	-
WBGene00197503	1.03814	0.963113	0.088527	1	1	C45E1.7	I	3099681	3099769	+	89	ncRNA	-	-
WBGene00197499	4.14345	0.963113	1.96703	0.398816	1	F08C6.12	X	7590955	7591074	-	120	ncRNA	-	-
WBGene00197492	5.17855	1.38778e-17	5.40699	0.0751017	1	T06H11.10	X	10113665	10113814	+	150	ncRNA	-	-
WBGene00197432	1.03814	2.89529	-1.38187	0.63929	1	T21G5.7	I	6882058	6882188	+	131	ncRNA	-	-
WBGene00197405	1.38778e-17	3.86138	-4.99697	0.139845	1	K02F6.10	II	2526970	2527019	+	50	ncRNA	-	-
WBGene00197363	1.38778e-17	2.89529	-4.59691	0.264706	1	W02F12.11	V	6709123	6709275	+	153	ncRNA	-	-
WBGene00197362	1.38778e-17	2.89529	-4.59691	0.264706	1	C23H4.11	X	12205978	12206100	+	123	ncRNA	-	-
WBGene00197335	2.07324	0.963113	1.00868	1	1	C05D2.14	III	5603596	5603756	+	161	ncRNA	-	-
WBGene00197334	4.14345	1.38778e-17	5.09354	0.139845	1	T25F10.8	V	6744040	6744185	+	146	ncRNA	-	-
WBGene00197303	1.38778e-17	1.9292	-4.04145	0.509804	1	F26E4.16	I	9789221	9789490	+	270	ncRNA	-	-
WBGene00197302	1.38778e-17	1.9292	-4.04145	0.509804	1	C33F10.18	II	4818454	4818602	+	149	ncRNA	-	-
WBGene00197258	2.07324	1.38778e-17	4.13519	0.509804	1	C54G4.11	I	7993295	7993579	-	285	ncRNA	-	-
WBGene00197238	1.38778e-17	3.86138	-4.99697	0.139845	1	T19E7.24	IV	5662888	5663110	+	223	ncRNA	-	-
WBGene00197208	1.03814	1.9292	-0.826416	1	1	ZK1128.9	III	10136781	10136911	-	131	ncRNA	-	-
WBGene00197206	2.07324	1.38778e-17	4.13519	0.509804	1	C15B12.11	X	6482778	6482926	+	149	ncRNA	-	-
WBGene00197169	2.07324	1.38778e-17	4.13519	0.509804	1	E01H11.4	X	9378565	9378695	-	131	ncRNA	-	-
WBGene00197168	1.03814	0.963113	0.088527	1	1	ZC504.9	X	10431075	10431256	+	182	ncRNA	-	-
WBGene00197163	1.38778e-17	3.86138	-4.99697	0.139845	1	B0495.15	II	7717241	7717382	-	142	ncRNA	-	-
WBGene00197145	1.03814	0.963113	0.088527	1	1	W08F4.15	II	581488	581554	-	67	ncRNA	-	-
WBGene00197140	4.14345	1.38778e-17	5.09354	0.139845	1	F29D10.6	I	8852826	8852917	+	92	ncRNA	-	-
WBGene00197119	2.07324	1.38778e-17	4.13519	0.509804	1	F36D4.9	V	9422918	9423123	+	206	ncRNA	-	-
WBGene00197099	1.03814	2.89529	-1.38187	0.63929	1	ZC416.9	IV	3634982	3635120	-	139	ncRNA	-	-
WBGene00197080	8.28389	0.963113	2.94574	0.0566303	0.997245	ZC15.11	V	20278113	20278412	+	300	ncRNA	-	-
WBGene00197041	1.38778e-17	2.89529	-4.59691	0.264706	1	F56B3.13	IV	787367	787430	+	64	ncRNA	-	-
WBGene00197033	2.07324	1.38778e-17	4.13519	0.509804	1	T24B8.10	II	9061612	9061833	+	222	ncRNA	-	-
WBGene00197025	3.10834	4.82746	-0.617314	0.746295	1	C14F5.7	X	7945252	7945391	+	140	ncRNA	-	-
WBGene00197021	3.10834	1.38778e-17	4.69252	0.264706	1	M01G5.8	III	1524956	1525004	+	49	ncRNA	-	-
WBGene00196990	3.10834	1.38778e-17	4.69252	0.264706	1	K04A8.14	V	6549134	6549258	+	125	ncRNA	-	-
WBGene00196986	1.38778e-17	1.9292	-4.04145	0.509804	1	H01A20.2	X	14557438	14557777	-	340	ncRNA	-	-
WBGene00196946	2.07324	1.38778e-17	4.13519	0.509804	1	F57C7.8	X	10593777	10593994	-	218	ncRNA	-	-
WBGene00196914	1.38778e-17	5.79355	-5.56679	0.0409646	0.847922	R07E4.9	X	5973796	5973911	+	116	ncRNA	-	-
WBGene00196909	2.07324	1.38778e-17	4.13519	0.509804	1	Y34B4A.14	X	5249160	5249292	-	133	ncRNA	-	-
WBGene00196903	2.07324	1.9292	0.0937322	1	1	M01E11.9	I	5586356	5586492	-	137	ncRNA	-	-
WBGene00196884	3.10834	1.38778e-17	4.69252	0.264706	1	C54D1.9	X	7151458	7151745	+	288	ncRNA	-	-
WBGene00196875	2.07324	1.38778e-17	4.13519	0.509804	1	Y104H12D.5	IV	1192710	1192762	-	53	ncRNA	-	-
WBGene00196872	3.10834	1.9292	0.651064	1	1	F40F9.15	V	9731015	9731311	-	297	ncRNA	-	-
WBGene00196848	1.03814	0.963113	0.088527	1	1	ZK353.11	III	8390219	8390367	-	149	ncRNA	-	-
WBGene00196843	5.17855	5.79355	-0.1598	1	1	C41G11.9	X	5726346	5726495	+	150	ncRNA	-	-
WBGene00196825	1.38778e-17	3.86138	-4.99697	0.139845	1	C53A5.18	V	14524351	14524500	-	150	ncRNA	-	-
WBGene00196797	1.38778e-17	1.9292	-4.04145	0.509804	1	C02D4.5	X	15279339	15279459	-	121	ncRNA	-	-
WBGene00196780	1.38778e-17	2.89529	-4.59691	0.264706	1	C17E4.15	I	9425033	9425233	-	201	ncRNA	-	-
WBGene00196743	1.38778e-17	2.89529	-4.59691	0.264706	1	K10C3.9	I	9853886	9854158	+	273	ncRNA	-	-
WBGene00196720	2.07324	1.38778e-17	4.13519	0.509804	1	ZC247.5	I	10246503	10246653	+	151	ncRNA	-	-
WBGene00196695	2.07324	5.79355	-1.43161	0.325869	1	T14G10.9	IV	10159601	10159690	+	90	ncRNA	-	-
WBGene00196691	3.10834	3.86138	-0.30445	1	1	M02D8.10	X	8765333	8765478	-	146	ncRNA	-	-
WBGene00196689	1.38778e-17	1.9292	-4.04145	0.509804	1	C26B2.12	IV	8028511	8028657	+	147	ncRNA	-	-
WBGene00196631	1.38778e-17	2.89529	-4.59691	0.264706	1	F26D11.15	V	7977866	7978005	+	140	ncRNA	-	-
WBGene00196603	1.38778e-17	2.89529	-4.59691	0.264706	1	C13G3.5	V	11031334	11031480	-	147	ncRNA	-	-
WBGene00196595	1.03814	1.9292	-0.826416	1	1	R03A10.9	X	15448859	15449006	-	148	ncRNA	-	-
WBGene00196591	1.03814	2.89529	-1.38187	0.63929	1	F47B7.11	X	3787771	3787918	+	148	ncRNA	-	-
WBGene00196590	2.07324	0.963113	1.00868	1	1	B0035.19	IV	11298659	11298802	-	144	ncRNA	-	-
WBGene00196583	1.38778e-17	1.9292	-4.04145	0.509804	1	R13A1.14	IV	7212821	7212968	-	148	ncRNA	-	-
WBGene00196546	4.14345	1.9292	1.05209	0.704873	1	F38A3.3	II	11013854	11013987	+	134	ncRNA	-	-
WBGene00196538	1.38778e-17	1.9292	-4.04145	0.509804	1	C09F12.6	X	11057372	11057510	-	139	ncRNA	-	-
WBGene00196480	3.10834	1.38778e-17	4.69252	0.264706	1	C27A12.11	I	6047859	6047987	+	129	ncRNA	-	-
WBGene00196475	1.38778e-17	3.86138	-4.99697	0.139845	1	F07C3.12	V	9238703	9238852	+	150	ncRNA	-	-
WBGene00196471	1.03814	2.89529	-1.38187	0.63929	1	F57B1.10	V	13199398	13199546	+	149	ncRNA	-	-
WBGene00196447	1.38778e-17	1.9292	-4.04145	0.509804	1	F46C8.10	X	7531713	7531861	+	149	ncRNA	-	-
WBGene00196428	4.14345	1.38778e-17	5.09354	0.139845	1	Y37E3.27	I	2070673	2070891	-	219	ncRNA	-	-
WBGene00196423	3.10834	1.9292	0.651064	1	1	F56H11.9	IV	9538440	9538571	+	132	ncRNA	-	-
WBGene00196409	3.10834	0.963113	1.56601	0.63929	1	K03H9.7	II	6411879	6412018	+	140	ncRNA	-	-
WBGene00196344	5.17855	1.9292	1.36554	0.483528	1	T03F7.11	V	11307918	11308060	+	143	ncRNA	-	-
WBGene00196334	1.38778e-17	5.79355	-5.56679	0.0409646	0.847922	F40F12.11	III	9910758	9910903	+	146	ncRNA	-	-
WBGene00196295	1.38778e-17	3.86138	-4.99697	0.139845	1	F45H7.9	III	3368485	3368633	+	149	ncRNA	-	-
WBGene00196280	9.31901	1.38778e-17	6.2398	0.00724341	0.338261	M01H9.7	IV	4465345	4465466	-	122	ncRNA	-	-
WBGene00196223	1.38778e-17	1.9292	-4.04145	0.509804	1	ZK470.8	X	4156877	4157010	+	134	ncRNA	-	-
WBGene00196217	2.07324	1.38778e-17	4.13519	0.509804	1	C48D1.12	IV	13200140	13200289	+	150	ncRNA	-	-
WBGene00196207	1.38778e-17	2.89529	-4.59691	0.264706	1	F41D9.8	X	8389155	8389304	+	150	ncRNA	-	-
WBGene00196128	1.38778e-17	1.9292	-4.04145	0.509804	1	Y51A2D.25	V	18525064	18525207	-	144	ncRNA	-	-
WBGene00196101	2.07324	0.963113	1.00868	1	1	T20F10.9	I	10305808	10305959	-	152	ncRNA	-	-
WBGene00196100	5.17855	1.9292	1.36554	0.483528	1	K10C3.8	I	9852612	9852799	-	188	ncRNA	-	-
WBGene00196086	1.03814	1.9292	-0.826416	1	1	F16H9.4	X	12721602	12721842	-	241	ncRNA	-	-
WBGene00196079	4.14345	1.38778e-17	5.09354	0.139845	1	C29E6.9	IV	11901243	11901373	-	131	ncRNA	-	-
WBGene00196059	4.14345	0.963113	1.96703	0.398816	1	D2023.12	V	11799391	11799530	+	140	ncRNA	-	-
WBGene00196052	3.10834	2.89529	0.0956061	1	1	T27E4.14	V	9076660	9076784	+	125	ncRNA	-	-
WBGene00196034	1.38778e-17	2.89529	-4.59691	0.264706	1	T04C12.16	V	11080405	11080624	-	220	ncRNA	-	-
WBGene00196029	3.10834	1.38778e-17	4.69252	0.264706	1	T06F4.6	X	4077654	4077801	+	148	ncRNA	-	-
WBGene00195965	2.07324	1.38778e-17	4.13519	0.509804	1	F26A10.7	X	7613270	7613419	+	150	ncRNA	-	-
WBGene00195949	1.38778e-17	3.86138	-4.99697	0.139845	1	Y53F4B.52	II	15109725	15109772	-	48	ncRNA	-	-
WBGene00195943	3.10834	0.963113	1.56601	0.63929	1	W08F4.14	II	578661	578714	+	54	ncRNA	-	-
WBGene00195901	1.38778e-17	1.9292	-4.04145	0.509804	1	H06I04.10	III	3067569	3067793	+	225	ncRNA	-	-
WBGene00195884	1.38778e-17	2.89529	-4.59691	0.264706	1	C17E4.14	I	9439549	9439698	-	150	ncRNA	-	-
WBGene00195877	3.10834	1.38778e-17	4.69252	0.264706	1	R07E4.8	X	5973534	5973668	+	135	ncRNA	-	-
WBGene00195847	1.03814	1.9292	-0.826416	1	1	Y52E8A.7	II	4312345	4312450	-	106	ncRNA	-	-
WBGene00195826	1.03814	0.963113	0.088527	1	1	B0496.13	IV	7445369	7445504	+	136	ncRNA	-	-
WBGene00195823	4.14345	1.38778e-17	5.09354	0.139845	1	F53A9.11	X	8724097	8724233	-	137	ncRNA	-	-
WBGene00195820	2.07324	0.963113	1.00868	1	1	T22E5.10	X	6410539	6410672	-	134	ncRNA	-	-
WBGene00195803	1.03814	0.963113	0.088527	1	1	F46E10.13	V	6514965	6515111	+	147	ncRNA	-	-
WBGene00195771	2.07324	1.9292	0.0937322	1	1	W05F2.9	I	3377398	3377547	+	150	ncRNA	-	-
WBGene00195757	2.07324	2.89529	-0.461726	1	1	T06A10.105	IV	16855413	16855562	-	150	ncRNA	-	-
WBGene00195752	1.38778e-17	1.9292	-4.04145	0.509804	1	Y106G6A.7	I	9942956	9943165	-	210	ncRNA	-	-
WBGene00195737	1.38778e-17	1.9292	-4.04145	0.509804	1	Y82E9BR.27	III	1418845	1419061	+	217	ncRNA	-	-
WBGene00195732	2.07324	0.963113	1.00868	1	1	F14H12.9	X	4343957	4344244	-	288	ncRNA	-	-
WBGene00195728	3.10834	4.82746	-0.617314	0.746295	1	T28D9.13	II	6491936	6492164	+	229	ncRNA	-	-
WBGene00195700	1.03814	0.963113	0.088527	1	1	F13D12.11	II	11746923	11747060	+	138	ncRNA	-	-
WBGene00195683	1.03814	0.963113	0.088527	1	1	C15C6.6	I	12202898	12203022	-	125	ncRNA	-	-
WBGene00195632	5.17855	3.86138	0.410024	1	1	Y80E2A.1	X	4058693	4058839	-	147	ncRNA	-	-
WBGene00195631	2.07324	1.38778e-17	4.13519	0.509804	1	F46F2.9	X	15276988	15277063	-	76	ncRNA	-	-
WBGene00195536	4.14345	1.38778e-17	5.09354	0.139845	1	C55A6.14	V	11498433	11498734	-	302	ncRNA	-	-
WBGene00195519	1.03814	3.86138	-1.78193	0.398816	1	Y73B3A.23	X	59625	59849	+	225	ncRNA	-	-
WBGene00195459	1.03814	0.963113	0.088527	1	1	F27D4.9	I	7726572	7726639	-	68	ncRNA	-	-
WBGene00195441	2.07324	0.963113	1.00868	1	1	F07A11.9	II	11595516	11595734	-	219	ncRNA	-	-
WBGene00195424	2.07324	2.89529	-0.461726	1	1	Y48G8AL.17	I	1156163	1156454	+	292	ncRNA	-	-
WBGene00195422	1.03814	0.963113	0.088527	1	1	Y111B2A.31	III	12642877	12643026	+	150	ncRNA	-	-
WBGene00195412	2.07324	1.38778e-17	4.13519	0.509804	1	K03H1.16	III	9935321	9935470	-	150	ncRNA	-	-
WBGene00195385	1.38778e-17	2.89529	-4.59691	0.264706	1	ZK867.5	X	7213054	7213195	-	142	ncRNA	-	-
WBGene00195375	1.03814	0.963113	0.088527	1	1	C34E7.6	X	12909889	12910028	-	140	ncRNA	-	-
WBGene00195374	2.07324	6.75963	-1.64964	0.217138	1	R10E8.10	V	18233480	18233629	-	150	ncRNA	-	-
WBGene00195370	1.38778e-17	2.89529	-4.59691	0.264706	1	F29B9.13	IV	4669216	4669336	+	121	ncRNA	-	-
WBGene00195363	1.03814	0.963113	0.088527	1	1	M01H9.6	IV	4470962	4471169	+	208	ncRNA	-	-
WBGene00195362	1.38778e-17	1.9292	-4.04145	0.509804	1	Y82E9BR.26	III	1425562	1425711	-	150	ncRNA	-	-
WBGene00195348	1.03814	0.963113	0.088527	1	1	F25H8.8	IV	9919961	9920083	-	123	ncRNA	-	-
WBGene00195257	14.4946	12.5561	0.204607	1	1	W01A8.10	I	7059892	7061254	-	804	pseudogene	-	-
WBGene00195255	7.24878	12.5561	-0.783115	0.345267	1	H16D19.7	I	12640720	12641501	-	434	pseudogene	-	-
WBGene00195254	10.3541	2.89529	1.79298	0.133362	1	H16D19.6	I	12642403	12642900	-	363	pseudogene	-	-
WBGene00195253	10.3541	18.3525	-0.81889	0.289176	1	H16D19.5	I	12643008	12644321	-	911	pseudogene	-	-
WBGene00195250	1.03814	1.9292	-0.826416	1	1	C13C4.8	V	12118018	12118987	+	872	protein_coding	-	-
WBGene00195248	450.279	404.782	0.153608	0.724725	1	emc-5	II	11496780	11497993	+	627	protein_coding	EMC Endoplasmic Membrane protein Complex (Yeast EMC) homolog [Source:UniProtKB/TrEMBL;Acc:E1B6R8]	-
WBGene00195247	4.14345	4.82746	-0.216292	1	1	F41D3.15	I	12274999	12275342	+	294	pseudogene	-	-
WBGene00195246	3.10834	5.79355	-0.874273	0.54333	1	ZK546.19	II	4941771	4942318	+	261	protein_coding	-	-
WBGene00195244	19.6702	13.5222	0.536031	0.418661	1	F30A10.15	I	9482785	9483517	+	480	protein_coding	-	-
WBGene00195239	517.562	510.084	0.0209731	0.962684	1	ZK1127.13	II	7053036	7053844	+	764	protein_coding	-	-
WBGene00195233	72.4611	43.4705	0.735363	0.14828	1	F31E9.11	V	17315591	17315954	-	315	ncRNA	-	-
WBGene00195228	2.07324	1.38778e-17	4.13519	0.509804	1	Y71A12B.24	I	13927091	13927548	-	363	protein_coding	-	-
WBGene00195227	26.916	36.708	-0.44612	0.457372	1	Y71A12B.23	I	13927959	13928792	-	382	protein_coding	-	-
WBGene00195226	17.5999	36.708	-1.05557	0.0904458	1	ZC404.16	V	6772569	6773165	-	135	protein_coding	-	-
WBGene00195214	3.10834	1.9292	0.651064	1	1	F11C1.10	X	12977092	12977852	+	270	protein_coding	-	-
WBGene00195213	3.10834	0.963113	1.56601	0.63929	1	F11C1.9	X	12977244	12977551	-	261	protein_coding	-	-
WBGene00195212	11.3892	4.82746	1.216	0.275999	1	F09B12.7	X	15093581	15095073	-	371	protein_coding	-	-
WBGene00195209	9.31901	16.4204	-0.809665	0.327413	1	C07B5.8	X	9536563	9536792	-	230	protein_coding	-	-
WBGene00195208	1.03814	0.963113	0.088527	1	1	W02H3.3	X	11097081	11098177	-	349	protein_coding	-	-
WBGene00195189	146.99	156.501	-0.0904403	0.846916	1	ZC449.8	X	5016075	5017844	+	557	protein_coding	-	-
WBGene00195186	84.8825	81.1474	0.0647252	0.91125	1	F19G12.10	X	1420699	1423497	+	886	lincRNA	-	-
WBGene00195185	24.8458	21.2508	0.2239	0.750869	1	F19G12.9	X	1419503	1420122	+	410	protein_coding	-	-
WBGene00195184	13.4595	8.69178	0.622853	0.596165	1	F19G12.8	X	1417749	1418621	+	126	protein_coding	-	-
WBGene00195183	115.936	94.6724	0.291884	0.548046	1	R04A9.9	X	389516	390551	-	508	protein_coding	-	-
WBGene00195182	3.10834	10.6239	-1.73484	0.0923262	1	C17G10.10	II	5598453	5599374	-	450	protein_coding	-	-
WBGene00195180	2.07324	1.38778e-17	4.13519	0.509804	1	C41D11.10	I	4427024	4428026	+	539	protein_coding	-	-
WBGene00195179	1.38778e-17	2.89529	-4.59691	0.264706	1	F48C1.11	I	5333779	5334931	-	647	protein_coding	-	-
WBGene00195178	74.5314	56.9955	0.386128	0.463566	1	ZC581.10	I	6642719	6643667	-	666	protein_coding	-	-
WBGene00195176	57.9695	42.5044	0.446383	0.387099	1	Y43F8B.24	V	19457420	19458857	+	709	protein_coding	-	-
WBGene00195175	358.153	386.427	-0.109603	0.804726	1	Y105E8A.36	I	14566307	14566783	-	477	ncRNA	-	-
WBGene00195170	7.24878	11.59	-0.668821	0.436353	1	linc-61	V	16043099	16043761	-	524	lincRNA	-	-
WBGene00195169	55.8993	62.792	-0.167539	0.765893	1	Y50D4A.6	V	1197813	1200672	-	489	protein_coding	-	-
WBGene00195166	6.21366	8.69178	-0.477225	0.653224	1	W05B10.6	V	12656874	12658179	-	501	protein_coding	-	-
WBGene00195164	65.2153	26.0811	1.31785	0.0148649	0.495764	K12B6.11	V	6288907	6289587	+	356	protein_coding	-	-
WBGene00195159	9.31901	5.79355	0.673005	0.653224	1	T04C12.14	V	11076485	11076666	-	182	ncRNA	-	-
WBGene00195157	2.07324	1.9292	0.0937322	1	1	C12D8.21	V	10240573	10241188	-	249	protein_coding	-	-
WBGene00195155	18.6351	16.4204	0.180758	0.796638	1	W04A8.9	I	13853079	13853727	+	600	protein_coding	-	-
WBGene00195150	10.3541	12.5561	-0.275896	0.731776	1	Y81G3A.6	II	13081776	13082322	-	445	protein_coding	-	-
WBGene00195149	5.17855	6.75963	-0.377837	0.797614	1	F26H11.8	II	14388513	14388824	+	261	protein_coding	-	-
WBGene00195148	2.07324	0.963113	1.00868	1	1	W02B12.16	II	11476058	11476515	-	353	protein_coding	-	-
WBGene00195147	64.1802	56.9955	0.170788	0.769105	1	F14E5.8	II	8420098	8422054	+	530	protein_coding	-	-
WBGene00195146	6.21366	9.65786	-0.627183	0.516292	1	F54D5.17	II	11556704	11557201	+	315	protein_coding	-	-
WBGene00195145	3.10834	1.9292	0.651064	1	1	ZK666.15	II	10487038	10488281	+	560	protein_coding	-	-
WBGene00195143	3.10834	3.86138	-0.30445	1	1	nlp-78	II	9136202	9137554	+	292	protein_coding	Neuropeptide-Like Protein [Source:UniProtKB/TrEMBL;Acc:D6VPA4]	-
WBGene00195142	99.3742	85.0117	0.224813	0.659072	1	M110.10	II	8214057	8214469	-	413	protein_coding	-	-
WBGene00195093	1204.88	1215.32	-0.0124515	0.978333	1	Y59E9AL.36	IV	5207109	5209481	-	1841	protein_coding	-	-
WBGene00195086	7.24878	11.59	-0.668821	0.436353	1	F21C10.13	V	9122317	9123260	+	429	protein_coding	-	-
WBGene00195084	16.5648	15.4543	0.0988163	0.89093	1	C43C3.4	X	9674539	9674865	-	219	protein_coding	-	-
WBGene00195081	2.07324	4.82746	-1.17465	0.483528	1	C04F6.7	X	3416888	3419213	-	1506	protein_coding	-	-
WBGene00195077	6.21366	1.9292	1.62289	0.325869	1	T24E12.13	II	3787451	3788479	+	742	protein_coding	-	-
WBGene00195073	12.4244	12.5561	-0.0157318	1	1	F02E11.7	II	3267663	3271505	+	680	protein_coding	-	-
WBGene00195072	39.3374	24.149	0.700791	0.239662	1	C16C8.22	II	3442490	3443254	-	481	protein_coding	-	-
WBGene00195071	10.3541	20.2847	-0.962351	0.191835	1	C16C8.21	II	3448206	3448759	+	506	protein_coding	-	-
WBGene00195070	97.3039	88.876	0.13044	0.81412	1	C16C8.20	II	3446957	3448020	+	438	protein_coding	-	-
WBGene00195069	6.21366	2.89529	1.06744	0.54333	1	W03G9.10	I	4984138	4984744	+	328	protein_coding	-	-
WBGene00195068	4.14345	0.963113	1.96703	0.398816	1	Y48G8AL.16	I	1215045	1217263	-	171	protein_coding	-	-
WBGene00195067	2.07324	1.38778e-17	4.13519	0.509804	1	C04C3.9	IV	3428134	3428534	-	231	protein_coding	-	-
WBGene00195063	331.24	393.189	-0.247283	0.565777	1	coa-1	IV	205239	208049	+	541	protein_coding	Cytochrome Oxidase Assembly subunits [Source:UniProtKB/TrEMBL;Acc:U4PE35]	-
WBGene00195061	1.03814	0.963113	0.088527	1	1	ZK228.13	V	18467944	18468197	-	204	protein_coding	-	-
WBGene00195060	18.6351	15.4543	0.267541	0.693044	1	linc-14	V	17539172	17539475	-	255	lincRNA	-	-
WBGene00195057	3.10834	1.9292	0.651064	1	1	B0261.9	I	5268419	5269463	+	504	protein_coding	-	-
WBGene00195056	3.10834	2.89529	0.0956061	1	1	C45E1.5	I	3109628	3110672	-	332	protein_coding	-	-
WBGene00195050	16.5648	14.4882	0.191155	0.779134	1	T22D1.17	IV	6905846	6906390	+	456	protein_coding	-	-
WBGene00195048	1.03814	3.86138	-1.78193	0.398816	1	K08D10.13	IV	4170776	4171569	-	228	protein_coding	-	-
WBGene00195045	5.17855	6.75963	-0.377837	0.797614	1	W05F2.8	I	3362369	3363362	+	399	protein_coding	-	-
WBGene00195034	9.31901	5.79355	0.673005	0.653224	1	F40G9.20	III	178876	178895	+	20	ncRNA	-	-
WBGene00195024	6.21366	5.79355	0.0975564	1	1	F39E9.17	II	3309988	3310006	+	19	ncRNA	-	-
WBGene00195017	3.10834	2.89529	0.0956061	1	1	srpr-2.2	III	5031410	5031708	-	299	ncRNA	-	-
WBGene00195016	33.1267	32.8437	0.0120794	1	1	srpr-2.1	III	5211220	5211518	+	299	ncRNA	-	-
WBGene00195011	2.07324	2.89529	-0.461726	1	1	ZK180.8	IV	4511440	4511724	-	228	protein_coding	-	-
WBGene00195010	12.4244	17.3865	-0.481265	0.556403	1	Y37E11AL.12	IV	3701334	3701920	-	213	protein_coding	-	-
WBGene00195009	1.38778e-17	2.89529	-4.59691	0.264706	1	F17E9.16	IV	8352338	8352913	+	435	protein_coding	-	-
WBGene00195005	2.07324	1.38778e-17	4.13519	0.509804	1	ZK809.10	IV	11659573	11659673	+	101	ncRNA	-	-
WBGene00195004	4.14345	7.7257	-0.88066	0.439101	1	K08D12.8	IV	1726145	1727980	+	389	protein_coding	-	-
WBGene00194998	71.426	55.0634	0.374474	0.477434	1	C16C4.18	II	1860646	1861335	-	493	protein_coding	-	-
WBGene00194993	1.38778e-17	2.89529	-4.59691	0.264706	1	T27E4.11	V	9086858	9087021	-	164	snRNA	-	-
WBGene00194986	402.664	349.716	0.203301	0.637621	1	T27F7.4	II	4991587	4993077	-	1491	protein_coding	Mannosyltransferase [Source:UniProtKB/TrEMBL;Acc:G5EDN2]	-
WBGene00194985	66.2504	79.2152	-0.257519	0.615186	1	Y25C1A.14	II	3096228	3096957	-	607	protein_coding	-	-
WBGene00194983	5.17855	4.82746	0.09716	1	1	T25B2.4	X	6178244	6178547	+	141	protein_coding	-	-
WBGene00194982	8.28389	0.963113	2.94574	0.0566303	0.997245	Y17D7B.10	V	18783800	18784954	+	260	protein_coding	-	-
WBGene00194981	25.8809	29.9454	-0.20981	0.784185	1	Y49E10.30	III	12386897	12387721	+	294	protein_coding	-	-
WBGene00194957	6.21366	4.82746	0.354516	1	1	Y116A8C.465	IV	17065382	17065761	+	267	protein_coding	-	-
WBGene00194955	5.17855	2.89529	0.81008	0.746295	1	F37H8.6	II	11176285	11176748	-	216	protein_coding	-	-
WBGene00194952	1.03814	1.9292	-0.826416	1	1	ZK666.14	II	10494807	10495671	+	649	protein_coding	-	-
WBGene00194939	10.3541	10.6239	-0.0374692	1	1	C01B9.5	II	13781328	13781966	+	440	pseudogene	-	-
WBGene00194935	22.7755	17.3865	0.38666	0.557319	1	M02G9.4	II	10317297	10317631	+	283	protein_coding	-	-
WBGene00194934	28.9862	26.0811	0.151367	0.853182	1	ZK809.9	IV	11665310	11667989	+	1711	protein_coding	-	-
WBGene00194932	1.38778e-17	1.9292	-4.04145	0.509804	1	F54F7.11	X	11846439	11847160	-	675	pseudogene	-	-
WBGene00194928	7.24878	11.59	-0.668821	0.436353	1	ZC513.14	V	8035259	8036060	-	663	protein_coding	-	-
WBGene00194926	15.5297	7.7257	0.994906	0.30031	1	K08D8.12	IV	12893773	12894724	+	357	protein_coding	-	-
WBGene00194925	40.3725	24.149	0.738149	0.212903	1	K08D8.11	IV	12895294	12896203	+	225	protein_coding	-	-
WBGene00194921	19.6702	25.1151	-0.350947	0.666865	1	ZK742.7	V	7798079	7800602	+	318	protein_coding	-	-
WBGene00194915	3.10834	7.7257	-1.28168	0.274268	1	JC8.16	IV	13259172	13261576	+	973	protein_coding	-	-
WBGene00194914	2.07324	2.89529	-0.461726	1	1	F44D12.16	IV	10029667	10029772	+	57	protein_coding	-	-
WBGene00194912	169.762	114.96	0.561817	0.215276	1	ZK856.18	V	10184689	10186007	-	971	protein_coding	-	-
WBGene00194910	6.21366	3.86138	0.66738	0.775535	1	ZC404.15	V	6780637	6783128	+	555	protein_coding	-	-
WBGene00194909	9.31901	18.3525	-0.968983	0.213003	1	F41E6.17	V	8624101	8626854	+	633	protein_coding	-	-
WBGene00194908	804.289	1977.55	-1.2978	0.00205138	0.157989	F22F7.8	V	2120856	2121959	-	548	protein_coding	-	-
WBGene00194906	349.873	266.634	0.391782	0.366501	1	Y53C12A.11	II	9717669	9718698	-	889	protein_coding	-	-
WBGene00194905	13.4595	13.5222	-0.00725994	1	1	Y53F4B.51	II	15013395	15014442	-	497	protein_coding	-	-
WBGene00194902	3.10834	5.79355	-0.874273	0.54333	1	Y39H10B.3	V	3670841	3672012	+	447	protein_coding	-	-
WBGene00194898	7.24878	18.3525	-1.32611	0.098175	1	C17B7.14	V	3320343	3320532	-	132	protein_coding	-	-
WBGene00194896	1.03814	9.65786	-3.07649	0.0215665	0.635302	W02H5.11	V	2631754	2638476	-	1235	protein_coding	-	-
WBGene00194895	4.14345	1.9292	1.05209	0.704873	1	ZK105.11	V	7707142	7708625	-	1053	protein_coding	-	-
WBGene00194894	64.1802	56.0295	0.195396	0.730122	1	T05B4.14	V	4108662	4109973	-	683	protein_coding	-	-
WBGene00194892	651.092	577.71	0.172467	0.685931	1	dsb-2	II	14411095	14412218	+	937	protein_coding	Double-Strand Break factor [Source:UniProtKB/TrEMBL;Acc:D2Y8W2]	-
WBGene00194891	1.38778e-17	4.82746	-5.30983	0.0751017	1	Y6D1A.3	II	11820584	11821144	-	426	pseudogene	-	-
WBGene00194888	2.07324	1.38778e-17	4.13519	0.509804	1	K10H10.13	II	14510227	14511289	-	573	protein_coding	-	-
WBGene00194886	10.3541	3.86138	1.39292	0.23595	1	C05B5.12	III	9987367	9987728	+	317	protein_coding	-	-
WBGene00194883	8.28389	11.59	-0.479236	0.572981	1	B0496.11	IV	7433544	7433958	-	371	protein_coding	-	-
WBGene00194869	4.14345	11.59	-1.45795	0.123085	1	K01A6.8	IV	11737031	11737369	-	339	protein_coding	-	-
WBGene00194866	1.03814	0.963113	0.088527	1	1	Y41C4A.22	III	11695342	11696446	+	264	protein_coding	-	-
WBGene00194864	21.7404	16.4204	0.401778	0.542567	1	Y66A7A.9	III	11611242	11612471	-	287	protein_coding	-	-
WBGene00194861	156.306	146.84	0.089991	0.86334	1	H04D03.6	III	10438078	10438898	-	416	protein_coding	-	-
WBGene00194855	27.9511	15.4543	0.849297	0.177496	1	Y75B8A.44	III	12194490	12196993	+	382	protein_coding	-	-
WBGene00194852	113.866	84.0456	0.437443	0.355099	1	T28A8.8	III	13502813	13503578	+	584	protein_coding	-	-
WBGene00194851	5.17855	8.69178	-0.734581	0.480955	1	K07C10.3	II	11166676	11167704	+	256	ncRNA	-	-
WBGene00194850	7.24878	8.69178	-0.258902	0.82928	1	F44F4.15	II	10914666	10915252	+	399	protein_coding	-	-
WBGene00194849	22.7755	16.4204	0.468517	0.472815	1	K09A9.8	X	15596215	15596689	-	376	protein_coding	-	-
WBGene00194848	5.17855	13.5222	-1.36469	0.113724	1	T27D12.6	II	11835634	11837523	+	263	protein_coding	-	-
WBGene00194839	28.9862	22.2168	0.381498	0.555948	1	C01B10.44	IV	6623690	6624493	+	716	protein_coding	-	-
WBGene00194836	16.5648	8.69178	0.919923	0.264725	1	C25H3.18	II	5689431	5690000	-	198	pseudogene	-	-
WBGene00194835	2.07324	5.79355	-1.43161	0.325869	1	Y17G9B.11	IV	4756605	4756942	+	288	protein_coding	-	-
WBGene00194833	1.38778e-17	2.89529	-4.59691	0.264706	1	F17E9.15	IV	8346799	8347728	+	474	protein_coding	-	-
WBGene00194821	6.21366	6.75963	-0.120481	1	1	dmsr-16	V	6807762	6809062	-	987	protein_coding	DroMyoSuppressin Receptor related [Source:UniProtKB/TrEMBL;Acc:G4SM94]	-
WBGene00194816	100.409	88.876	0.175706	0.740496	1	ZK616.61	IV	5405645	5407375	+	1117	protein_coding	-	-
WBGene00194815	6.21366	10.6239	-0.763011	0.403427	1	Y43F8B.23	V	19465854	19467648	-	720	protein_coding	-	-
WBGene00194814	6.21366	9.65786	-0.627183	0.516292	1	linc-34	X	13400747	13401468	-	524	lincRNA	-	-
WBGene00194812	107.655	151.671	-0.494108	0.283785	1	F19B2.12	V	20179916	20180761	-	500	pseudogene	-	-
WBGene00194811	4.14345	2.89529	0.496627	1	1	F22E10.6	X	12758360	12758649	+	235	ncRNA	-	-
WBGene00194808	2.07324	1.38778e-17	4.13519	0.509804	1	mir-2216	II	10867116	10867172	-	57	miRNA	-	-
WBGene00194801	5.17855	1.38778e-17	5.40699	0.0751017	1	Y6G8.16	V	17606350	17606922	+	469	protein_coding	-	-
WBGene00194800	2.07324	2.89529	-0.461726	1	1	linc-83	X	10474214	10474902	-	424	lincRNA	-	-
WBGene00194794	244.291	184.517	0.404563	0.356683	1	F45B8.5	X	14966154	14967778	+	1151	pseudogene	-	-
WBGene00194793	13.4595	12.5561	0.09864	1	1	W04G3.13	X	11079299	11079772	-	389	protein_coding	-	-
WBGene00194788	43.4779	24.149	0.844746	0.148071	1	R02D5.10	V	14482287	14482836	+	385	protein_coding	-	-
WBGene00194787	55.8993	63.758	-0.189522	0.730122	1	T16G1.13	V	12949907	12950246	+	289	protein_coding	-	-
WBGene00194785	2.07324	0.963113	1.00868	1	1	C52E4.12	V	11996180	11996556	+	186	protein_coding	-	-
WBGene00194783	1.38778e-17	2.89529	-4.59691	0.264706	1	K03B8.14	V	11390516	11390925	+	336	protein_coding	-	-
WBGene00194780	1.38778e-17	1.9292	-4.04145	0.509804	1	C12D8.20	V	10222307	10223521	+	891	protein_coding	-	-
WBGene00194771	3.10834	1.9292	0.651064	1	1	F32F2.3	V	13274942	13275273	+	257	antisense_RNA	-	-
WBGene00194769	113.866	92.7403	0.295625	0.541063	1	Y32B12C.5	V	16603529	16610952	-	1953	pseudogene	-	-
WBGene00194747	46.5832	49.2669	-0.0807735	0.952624	1	H05C05.4	III	2944084	2946230	-	560	protein_coding	-	-
WBGene00194746	1.03814	1.9292	-0.826416	1	1	pals-20	III	1386993	1388497	-	1161	protein_coding	Protein containing ALS2cr12 (ALS2CR12) signature [Source:UniProtKB/TrEMBL;Acc:C7GIL1]	-
WBGene00194742	11.3892	5.79355	0.959037	0.403427	1	F37C12.21	III	7188357	7188971	+	524	protein_coding	-	-
WBGene00194737	1.38778e-17	1.9292	-4.04145	0.509804	1	Y50D7A.13	III	289464	294627	-	690	protein_coding	-	-
WBGene00194733	4.14345	3.86138	0.0965714	1	1	Y41C4A.21	III	11732442	11732773	+	240	protein_coding	-	-
WBGene00194731	3.10834	3.86138	-0.30445	1	1	Y39A1A.27	III	10638971	10639701	+	317	protein_coding	-	-
WBGene00194730	2.07324	0.963113	1.00868	1	1	C29E4.17	III	7922538	7922983	+	198	protein_coding	-	-
WBGene00194729	1.38778e-17	2.89529	-4.59691	0.264706	1	ZK783.7	III	7656719	7657171	+	249	protein_coding	-	-
WBGene00194727	6.21366	0.963113	2.53784	0.150691	1	C18D11.10	III	11807784	11808464	+	263	protein_coding	-	-
WBGene00194726	8.28389	24.149	-1.53011	0.0340354	0.807053	R13A5.15	III	7586790	7588212	-	1032	protein_coding	Serpentine receptor class gamma [Source:UniProtKB/TrEMBL;Acc:D7UU25]	-
WBGene00194725	11.3892	5.79355	0.959037	0.403427	1	T16H12.13	III	10085403	10086064	+	519	protein_coding	-	-
WBGene00194717	8.28389	9.65786	-0.219274	0.841171	1	ZC239.22	II	3219687	3220774	-	567	protein_coding	-	-
WBGene00194716	11.3892	40.5723	-1.82199	0.0032271	0.211215	ZK637.18	III	8898325	8898465	-	141	pseudogene	-	-
WBGene00194715	4.14345	8.69178	-1.04803	0.323452	1	T25E12.16	V	16733290	16733706	-	327	protein_coding	-	-
WBGene00194714	5.17855	1.38778e-17	5.40699	0.0751017	1	ZC204.17	II	1645410	1646299	-	757	protein_coding	-	-
WBGene00194713	28.9862	61.8259	-1.08976	0.0422141	0.864892	F19B10.13	II	3662204	3662618	+	415	protein_coding	-	-
WBGene00194712	2.07324	0.963113	1.00868	1	1	T11F9.21	V	11492756	11493413	+	483	protein_coding	-	-
WBGene00194711	9.31901	8.69178	0.0982244	1	1	D2062.13	II	2612612	2614060	+	561	protein_coding	-	-
WBGene00194710	2.07324	2.89529	-0.461726	1	1	mks-2	II	6218687	6219511	-	504	protein_coding	MecKel-Gruber Syndrome (MKS) homolog [Source:UniProtKB/TrEMBL;Acc:C8JQP7]	-
WBGene00194708	12.4244	14.4882	-0.220287	0.874509	1	Y36E3A.2	V	15426166	15426970	+	606	protein_coding	-	-
WBGene00194707	465.806	465.645	0.000479764	1	1	C53A5.17	V	14519371	14521100	-	1622	protein_coding	tRNA (guanine(37)-N1)-methyltransferase [Source:UniProtKB/Swiss-Prot;Acc:A8WHT1]	-
WBGene00194706	447.174	363.241	0.299794	0.483041	1	C53A5.16	V	14521205	14522614	-	1154	protein_coding	-	-
WBGene00194703	2366.28	1632.66	0.535356	0.196385	1	F26B1.8	I	6329536	6330181	+	601	protein_coding	-	-
WBGene00194701	12.4244	10.6239	0.222695	1	1	Y23H5B.12	I	2556252	2557425	+	840	protein_coding	-	-
WBGene00194700	416.12	335.225	0.311743	0.466822	1	B0025.5	I	6024150	6025014	-	383	protein_coding	-	-
WBGene00194699	5.17855	4.82746	0.09716	1	1	Y43F8B.22	V	19482835	19482984	+	150	protein_coding	-	-
WBGene00194697	28.9862	22.2168	0.381498	0.555948	1	F59A3.13	I	5516102	5517380	+	616	protein_coding	-	-
WBGene00194696	23.8106	30.9115	-0.375118	0.578168	1	EEED8.18	II	5412196	5412610	-	229	protein_coding	-	-
WBGene00194695	8.28389	19.3186	-1.21004	0.117164	1	B0462.5	V	18322336	18323327	-	659	protein_coding	-	-
WBGene00194692	13.4595	21.2508	-0.654527	0.354832	1	T02C12.5	III	4026568	4028161	-	413	protein_coding	-	-
WBGene00194691	59.0046	37.674	0.645352	0.235248	1	ZK1098.12	III	9545120	9545897	+	589	protein_coding	-	-
WBGene00194687	13.4595	25.1151	-0.894238	0.228767	1	F57C12.6	X	553340	555529	-	1214	protein_coding	-	-
WBGene00194683	7.24878	2.89529	1.28576	0.388527	1	T20G5.15	III	10195907	10197080	-	886	pseudogene	-	-
WBGene00194682	54.8641	36.708	0.577961	0.29264	1	F40D4.17	V	17154643	17155430	-	445	protein_coding	-	-
WBGene00194681	41.4076	35.7419	0.211376	0.775959	1	F40D4.16	V	17158684	17159351	-	379	ncRNA	-	-
WBGene00194680	3.10834	2.89529	0.0956061	1	1	Y17D7C.6	V	18709810	18711696	+	506	protein_coding	-	-
WBGene00194679	22.7755	28.0133	-0.297487	0.694958	1	T26C11.9	X	1852845	1853802	-	910	protein_coding	-	-
WBGene00194678	12.4244	8.69178	0.508481	0.716116	1	R10D12.18	V	13966218	13966742	-	477	ncRNA	-	-
WBGene00194677	2.07324	1.38778e-17	4.13519	0.509804	1	D1054.19	V	10795800	10796828	+	373	protein_coding	-	-
WBGene00194676	1.03814	0.963113	0.088527	1	1	Y43F8B.21	V	19487318	19487781	+	231	pseudogene	-	-
WBGene00194675	11.3892	14.4882	-0.344512	0.635154	1	Y60A9A.3	X	14375868	14376499	+	435	pseudogene	-	-
WBGene00194674	1112.75	1291.64	-0.215052	0.605965	1	F23D12.11	X	14423871	14424751	-	380	protein_coding	-	-
WBGene00194670	3.10834	23.1829	-2.85126	0.0011736	0.10468	K07E3.9	X	8108094	8109210	+	896	protein_coding	-	-
WBGene00194669	2.07324	0.963113	1.00868	1	1	ZK1251.15	IV	9674271	9675699	+	300	antisense_RNA	-	-
WBGene00194667	1.03814	0.963113	0.088527	1	1	Y105C5A.1271	IV	15649825	15650906	-	679	pseudogene	-	-
WBGene00194665	34.1618	29.9454	0.189047	0.804875	1	ZK822.8	IV	11918201	11920775	+	245	antisense_RNA	-	-
WBGene00194664	17.5999	7.7257	1.17412	0.14911	1	K09E9.7	X	15640903	15642853	+	614	protein_coding	-	-
WBGene00194663	103.515	68.5884	0.592812	0.23136	1	F38B2.6	X	11280619	11281248	-	521	protein_coding	-	-
WBGene00194660	6.21366	13.5222	-1.10734	0.183239	1	W09C5.12	I	13661522	13662332	-	768	protein_coding	-	-
WBGene00194659	18.6351	13.5222	0.458534	0.491634	1	linc-1	I	13652524	13652727	+	157	lincRNA	-	-
WBGene00194657	4.14345	0.963113	1.96703	0.398816	1	T07D10.10	I	12601898	12602957	-	416	pseudogene	-	-
WBGene00194656	1.38778e-17	1.9292	-4.04145	0.509804	1	T05F1.15	I	9644416	9644728	-	219	protein_coding	-	-
WBGene00194654	22.7755	15.4543	0.555299	0.392856	1	M05B5.7	I	7175539	7176434	-	243	protein_coding	-	-
WBGene00194653	24.8458	19.3186	0.360561	0.584105	1	F36H2.6	I	9250659	9251828	+	509	protein_coding	-	-
WBGene00194652	5.17855	14.4882	-1.46335	0.083932	1	F15H9.8	I	12155124	12156391	-	507	pseudogene	-	-
WBGene00194651	34.1618	27.0472	0.335246	0.607637	1	C33D9.13	IV	8783271	8785254	-	1434	protein_coding	-	-
WBGene00194650	73.4963	101.435	-0.464236	0.354516	1	C36A4.14	III	3830279	3832240	-	1059	pseudogene	-	-
WBGene00194649	75.5665	75.3509	0.00400375	1	1	Y57G11C.1130	IV	14782644	14783342	+	600	protein_coding	-	-
WBGene00194647	22.7755	11.59	0.966486	0.192852	1	Y51H4A.935	IV	16506581	16507232	-	291	protein_coding	-	-
WBGene00194643	22.7755	25.1151	-0.140685	0.918367	1	C48D1.9	IV	13207468	13209666	-	706	protein_coding	-	-
WBGene00194642	111.796	133.315	-0.253789	0.600193	1	C25H3.17	II	5669028	5669680	-	323	protein_coding	-	-
WBGene00194641	61.0748	73.4188	-0.265201	0.621715	1	F47G3.4	X	2381581	2382335	+	376	protein_coding	-	-
WBGene00189995	4.14345	1.9292	1.05209	0.704873	1	C06E7.88	IV	5865986	5867299	-	523	protein_coding	-	-
WBGene00189993	5.17855	0.963113	2.28048	0.245788	1	C49C3.21	IV	17343051	17343493	+	382	protein_coding	-	-
WBGene00189981	26.916	22.2168	0.275059	0.686152	1	Y60A3A.29	V	19908448	19908468	+	21	ncRNA	-	-
WBGene00189980	5.17855	7.7257	-0.567208	0.62414	1	F02C12.7	X	13397038	13397054	-	17	ncRNA	-	-
WBGene00189979	3.10834	2.89529	0.0956061	1	1	W04A8.8	I	13852867	13852884	-	18	ncRNA	-	-
WBGene00189978	1.03814	0.963113	0.088527	1	1	B0250.14	V	20472742	20472760	+	19	ncRNA	-	-
WBGene00189958	319.854	337.157	-0.0760032	0.86879	1	F45H11.8	I	10380095	10380767	+	291	protein_coding	-	-
WBGene00189956	28.9862	18.3525	0.655435	0.294711	1	Y34F4.6	III	1008436	1009913	+	690	protein_coding	-	-
WBGene00189953	7.24878	1.9292	1.84122	0.217138	1	R155.5	III	1970071	1970533	-	332	protein_coding	-	-
WBGene00189952	144.919	111.096	0.383003	0.405154	1	K10D2.8	III	5188726	5190175	+	1067	protein_coding	-	-
WBGene00189951	57.9695	92.7403	-0.676856	0.165545	1	linc-29	IV	6354024	6357243	+	629	lincRNA	-	-
WBGene00189950	3.10834	2.89529	0.0956061	1	1	C39B5.14	III	2211420	2217095	+	1079	protein_coding	-	-
WBGene00189949	25.8809	39.6062	-0.611703	0.293164	1	Y48G1C.13	I	94828	95367	-	376	protein_coding	-	-
WBGene00189947	4.14345	2.89529	0.496627	1	1	C06B3.16	V	13931525	13932198	+	498	protein_coding	-	-
WBGene00189946	1.03814	0.963113	0.088527	1	1	W04E12.10	V	19742492	19742874	+	287	pseudogene	-	-
WBGene00189944	2.07324	5.79355	-1.43161	0.325869	1	E03A3.10	III	4049498	4051271	+	512	pseudogene	-	-
WBGene00189937	2.07324	1.38778e-17	4.13519	0.509804	1	Y6G8.15	V	17610036	17610609	-	469	protein_coding	-	-
WBGene00189933	5.17855	3.86138	0.410024	1	1	F38B7.11	V	11547095	11548156	+	546	protein_coding	-	-
WBGene00189931	3.10834	2.89529	0.0956061	1	1	Y26G10.6	V	17699959	17700310	+	258	protein_coding	-	-
WBGene00185119	1.03814	1.9292	-0.826416	1	1	F16H6.11	V	18211124	18212725	+	738	pseudogene	-	-
WBGene00185118	15.5297	15.4543	0.00642681	1	1	K02E2.11	V	20383359	20384396	+	352	protein_coding	-	-
WBGene00185117	14.4946	7.7257	0.896193	0.37526	1	C45B11.9	V	11040320	11040666	+	283	protein_coding	-	-
WBGene00185116	2.07324	1.38778e-17	4.13519	0.509804	1	W09C2.8	IV	9624035	9624392	-	265	protein_coding	-	-
WBGene00185102	5.17855	5.79355	-0.1598	1	1	Y105C5A.1268	IV	15646031	15646433	-	302	protein_coding	-	-
WBGene00185098	113.866	99.5028	0.194219	0.677037	1	Y71G12B.35	I	1672821	1676434	-	1104	protein_coding	-	-
WBGene00185097	12.4244	8.69178	0.508481	0.716116	1	C49C3.20	IV	17316155	17316510	-	253	protein_coding	-	-
WBGene00185095	1.38778e-17	4.82746	-5.30983	0.0751017	1	W09C2.7	IV	9621994	9622372	-	282	protein_coding	-	-
WBGene00185092	50.7237	41.5383	0.28725	0.625165	1	K08D8.7	IV	12896698	12898448	+	936	protein_coding	-	-
WBGene00185089	219.448	239.584	-0.126619	0.770865	1	C16A11.10	II	4231385	4234620	+	1455	protein_coding	-	-
WBGene00185088	187.359	207.703	-0.148665	0.737009	1	Y55F3BL.4	IV	805102	806236	+	828	protein_coding	-	-
WBGene00185086	937.819	972.834	-0.0528858	0.901599	1	F59A3.12	I	5514651	5516025	+	1101	protein_coding	-	-
WBGene00185079	271.204	281.125	-0.0518408	0.912527	1	W10D9.6	II	456113	457886	-	659	protein_coding	-	-
WBGene00185078	503.07	573.845	-0.189874	0.654524	1	F40G9.17	III	194460	210063	+	899	protein_coding	-	-
WBGene00185077	18.6351	19.3186	-0.0520722	1	1	F58D2.4	IV	13188293	13189051	-	314	protein_coding	-	-
WBGene00185076	43.4779	30.9115	0.490227	0.417669	1	Y7A9A.79	IV	16190569	16192891	-	988	ncRNA	-	-
WBGene00185067	742.182	777.687	-0.0674165	0.873332	1	Y54G11A.17	II	14348886	14349406	-	475	protein_coding	-	-
WBGene00185055	35.1969	30.9115	0.186345	0.809426	1	Y47D3B.12	III	11403017	11404197	+	564	protein_coding	-	-
WBGene00185048	308.468	283.057	0.123947	0.783739	1	urm-1	III	10505480	10505899	+	370	protein_coding	Ubiquitin-related modifier 1 homolog [Source:UniProtKB/Swiss-Prot;Acc:B3CKG1]	-
WBGene00185014	238.08	246.346	-0.0492499	0.922822	1	F17C8.9	III	4734356	4736065	+	1111	protein_coding	-	-
WBGene00185006	43.4779	25.1151	0.788448	0.177625	1	F59B2.15	III	9002054	9002636	-	439	protein_coding	-	-
WBGene00185005	50.7237	53.1312	-0.0669008	0.955676	1	T03F6.10	III	13377830	13378342	-	439	protein_coding	-	-
WBGene00185002	758.744	670.453	0.178434	0.669904	1	K11H3.8	III	9835192	9838311	+	1102	protein_coding	-	-
WBGene00185001	167.692	231.855	-0.467155	0.293441	1	F56A8.9	III	13254675	13256456	+	873	protein_coding	-	-
WBGene00184990	504.105	481.102	0.067347	0.878146	1	C14B1.12	III	3724222	3724980	-	547	protein_coding	-	-
WBGene00175036	1.03814	4.82746	-2.09479	0.245788	1	Y71A12B.21	I	13971283	13971419	+	137	pseudogene	-	-
WBGene00175035	125.252	112.062	0.160301	0.746029	1	F54C9.14	II	8562302	8563759	+	884	protein_coding	-	-
WBGene00175034	1.03814	6.75963	-2.56979	0.0922987	1	F54B3.4	II	10270387	10271193	-	398	protein_coding	-	-
WBGene00175031	19.6702	37.674	-0.933527	0.12588	1	C06C3.12	II	9375107	9375848	+	534	protein_coding	-	-
WBGene00175030	579.669	594.133	-0.035564	0.939178	1	Y53C12A.10	II	9703812	9704789	-	926	protein_coding	-	-
WBGene00175027	6.21366	6.75963	-0.120481	1	1	W02F12.8	V	6692247	6694768	-	348	protein_coding	-	-
WBGene00174991	2.07324	1.38778e-17	4.13519	0.509804	1	21ur-9654	IV	5616989	5617009	-	21	piRNA	-	-
WBGene00174936	6.21366	2.89529	1.06744	0.54333	1	21ur-8714	IV	11622285	11622305	-	21	piRNA	-	-
WBGene00174818	2.07324	1.38778e-17	4.13519	0.509804	1	21ur-14052	IV	6509544	6509564	-	21	piRNA	-	-
WBGene00174712	4.14345	3.86138	0.0965714	1	1	21ur-8653	IV	17262885	17262905	-	21	piRNA	-	-
WBGene00174590	1.03814	3.86138	-1.78193	0.398816	1	21ur-10633	IV	14485806	14485826	-	21	piRNA	-	-
WBGene00174570	4.14345	1.9292	1.05209	0.704873	1	21ur-6674	IV	15274819	15274839	+	21	piRNA	-	-
WBGene00174311	1.03814	0.963113	0.088527	1	1	21ur-14951	I	10374152	10374172	+	21	piRNA	-	-
WBGene00174270	4.14345	3.86138	0.0965714	1	1	21ur-6354	IV	14055977	14055997	+	21	piRNA	-	-
WBGene00173920	14.4946	10.6239	0.443034	0.745626	1	21ur-8696	IV	5386925	5386945	+	21	piRNA	-	-
WBGene00173778	2.07324	1.38778e-17	4.13519	0.509804	1	21ur-9441	IV	16837525	16837545	+	21	piRNA	-	-
WBGene00173683	1.03814	0.963113	0.088527	1	1	21ur-14029	IV	5388077	5388097	+	21	piRNA	-	-
WBGene00173542	1.38778e-17	1.9292	-4.04145	0.509804	1	21ur-7915	X	10987953	10987973	+	21	piRNA	-	-
WBGene00173509	1.03814	0.963113	0.088527	1	1	21ur-15476	X	9539290	9539310	-	21	piRNA	-	-
WBGene00173505	2.07324	1.9292	0.0937322	1	1	21ur-15575	IV	16316059	16316079	-	21	piRNA	-	-
WBGene00173376	2.07324	0.963113	1.00868	1	1	21ur-11313	IV	6433179	6433199	+	21	piRNA	-	-
WBGene00173345	2.07324	0.963113	1.00868	1	1	21ur-12912	IV	7350683	7350703	-	21	piRNA	-	-
WBGene00173294	3.10834	6.75963	-1.09231	0.388527	1	21ur-10653	IV	4820087	4820107	+	21	piRNA	-	-
WBGene00173198	1.38778e-17	2.89529	-4.59691	0.264706	1	21ur-9574	IV	15275019	15275039	+	21	piRNA	-	-
WBGene00173083	2.07324	1.38778e-17	4.13519	0.509804	1	21ur-15599	IV	5342916	5342936	-	21	piRNA	-	-
WBGene00172862	2.07324	1.38778e-17	4.13519	0.509804	1	21ur-14152	X	3957199	3957219	+	21	piRNA	-	-
WBGene00172857	2.07324	1.38778e-17	4.13519	0.509804	1	21ur-10572	IV	16772868	16772888	-	21	piRNA	-	-
WBGene00172727	1.38778e-17	2.89529	-4.59691	0.264706	1	21ur-12695	IV	6432290	6432310	-	21	piRNA	-	-
WBGene00172618	1.03814	4.82746	-2.09479	0.245788	1	21ur-8982	IV	17469644	17469664	-	21	piRNA	-	-
WBGene00172469	1.38778e-17	2.89529	-4.59691	0.264706	1	21ur-5862	IV	13906670	13906690	+	21	piRNA	-	-
WBGene00172419	3.10834	1.38778e-17	4.69252	0.264706	1	21ur-12465	I	1556641	1556661	-	21	piRNA	-	-
WBGene00172399	2.07324	1.9292	0.0937322	1	1	21ur-10677	IV	5205003	5205023	-	21	piRNA	-	-
WBGene00172244	1.38778e-17	1.9292	-4.04145	0.509804	1	21ur-10174	IV	6159415	6159435	+	21	piRNA	-	-
WBGene00172218	1.38778e-17	1.9292	-4.04145	0.509804	1	21ur-14358	IV	10278161	10278181	+	21	piRNA	-	-
WBGene00172207	2.07324	1.38778e-17	4.13519	0.509804	1	21ur-15363	V	4796391	4796411	+	21	piRNA	-	-
WBGene00172154	2.07324	1.38778e-17	4.13519	0.509804	1	21ur-9601	IV	5807376	5807396	+	21	piRNA	-	-
WBGene00172133	4.14345	1.38778e-17	5.09354	0.139845	1	21ur-14570	IV	8103531	8103551	-	21	piRNA	-	-
WBGene00172112	1.38778e-17	2.89529	-4.59691	0.264706	1	21ur-7065	IV	6807539	6807559	-	21	piRNA	-	-
WBGene00172069	2.07324	1.38778e-17	4.13519	0.509804	1	21ur-7851	IV	5377618	5377638	+	21	piRNA	-	-
WBGene00172007	2.07324	0.963113	1.00868	1	1	21ur-10500	IV	13861017	13861037	-	21	piRNA	-	-
WBGene00171956	1.38778e-17	1.9292	-4.04145	0.509804	1	21ur-13562	IV	15315221	15315241	+	21	piRNA	-	-
WBGene00171941	2.07324	0.963113	1.00868	1	1	21ur-8163	IV	5205574	5205594	+	21	piRNA	-	-
WBGene00171906	1.03814	0.963113	0.088527	1	1	21ur-12442	IV	6092146	6092166	+	21	piRNA	-	-
WBGene00171842	1.38778e-17	1.9292	-4.04145	0.509804	1	21ur-7573	IV	17191492	17191512	+	21	piRNA	-	-
WBGene00171754	2.07324	1.38778e-17	4.13519	0.509804	1	21ur-7848	IV	6811718	6811738	+	21	piRNA	-	-
WBGene00171632	8.28389	1.38778e-17	6.07226	0.0127308	0.458924	21ur-6938	IV	14163797	14163817	+	21	piRNA	-	-
WBGene00171576	1.38778e-17	1.9292	-4.04145	0.509804	1	21ur-10392	V	6042792	6042812	+	21	piRNA	-	-
WBGene00171419	1.03814	0.963113	0.088527	1	1	21ur-10699	IV	12226184	12226204	-	21	piRNA	-	-
WBGene00171255	1.38778e-17	2.89529	-4.59691	0.264706	1	21ur-6778	IV	13843334	13843354	-	21	piRNA	-	-
WBGene00171177	2.07324	1.9292	0.0937322	1	1	21ur-13616	IV	17249222	17249242	-	21	piRNA	-	-
WBGene00171064	1.38778e-17	1.9292	-4.04145	0.509804	1	21ur-14576	V	12881237	12881257	+	21	piRNA	-	-
WBGene00171027	6.21366	1.9292	1.62289	0.325869	1	21ur-7832	IV	15274041	15274061	+	21	piRNA	-	-
WBGene00170953	2.07324	1.38778e-17	4.13519	0.509804	1	21ur-15479	I	31523	31543	+	21	piRNA	-	-
WBGene00170950	1.03814	0.963113	0.088527	1	1	21ur-8123	IV	14054894	14054914	-	21	piRNA	-	-
WBGene00170896	2.07324	1.38778e-17	4.13519	0.509804	1	21ur-12840	IV	15182596	15182616	-	21	piRNA	-	-
WBGene00170860	1.03814	0.963113	0.088527	1	1	21ur-10466	IV	5342276	5342296	-	21	piRNA	-	-
WBGene00170856	1.38778e-17	1.9292	-4.04145	0.509804	1	21ur-9164	IV	13703398	13703418	+	21	piRNA	-	-
WBGene00170658	4.14345	1.9292	1.05209	0.704873	1	21ur-10998	IV	5204915	5204935	-	21	piRNA	-	-
WBGene00170539	9.31901	9.65786	-0.0517338	1	1	21ur-14699	IV	4820589	4820609	+	21	piRNA	-	-
WBGene00170532	2.07324	1.38778e-17	4.13519	0.509804	1	21ur-11554	IV	7008759	7008779	-	21	piRNA	-	-
WBGene00170521	2.07324	0.963113	1.00868	1	1	21ur-9523	IV	15271015	15271035	-	21	piRNA	-	-
WBGene00170508	2.07324	1.9292	0.0937322	1	1	21ur-13416	IV	15310196	15310216	+	21	piRNA	-	-
WBGene00170464	1.03814	1.9292	-0.826416	1	1	21ur-5984	IV	14744685	14744705	+	21	piRNA	-	-
WBGene00170452	4.14345	1.38778e-17	5.09354	0.139845	1	21ur-10676	IV	15271692	15271712	-	21	piRNA	-	-
WBGene00170393	1.38778e-17	1.9292	-4.04145	0.509804	1	21ur-5700	IV	6305231	6305251	+	21	piRNA	-	-
WBGene00170143	1.03814	1.9292	-0.826416	1	1	21ur-8571	IV	5376044	5376064	+	21	piRNA	-	-
WBGene00170045	2.07324	1.38778e-17	4.13519	0.509804	1	21ur-9355	IV	13700602	13700622	-	21	piRNA	-	-
WBGene00169956	4.14345	3.86138	0.0965714	1	1	21ur-10530	IV	6018682	6018702	+	21	piRNA	-	-
WBGene00169851	2.07324	1.38778e-17	4.13519	0.509804	1	21ur-14454	IV	14483889	14483909	+	21	piRNA	-	-
WBGene00169819	1.38778e-17	1.9292	-4.04145	0.509804	1	21ur-7505	IV	15217920	15217940	-	21	piRNA	-	-
WBGene00169734	10.3541	9.65786	0.098359	1	1	21ur-13267	X	1488317	1488337	+	21	piRNA	-	-
WBGene00169712	4.14345	0.963113	1.96703	0.398816	1	21ur-13659	IV	13796983	13797003	+	21	piRNA	-	-
WBGene00169538	3.10834	1.38778e-17	4.69252	0.264706	1	21ur-10927	V	11979313	11979333	-	21	piRNA	-	-
WBGene00169528	2.07324	1.38778e-17	4.13519	0.509804	1	21ur-15541	IV	4729708	4729728	-	21	piRNA	-	-
WBGene00169522	1.38778e-17	2.89529	-4.59691	0.264706	1	21ur-6515	IV	6094051	6094071	+	21	piRNA	-	-
WBGene00169269	1.38778e-17	1.9292	-4.04145	0.509804	1	21ur-14723	X	16838910	16838930	+	21	piRNA	-	-
WBGene00169197	32.0916	37.674	-0.230788	0.701022	1	21ur-10296	IV	14896338	14896358	+	21	piRNA	-	-
WBGene00169188	3.10834	6.75963	-1.09231	0.388527	1	21ur-8126	IV	5387909	5387929	+	21	piRNA	-	-
WBGene00169089	4.14345	2.89529	0.496627	1	1	21ur-12235	IV	9758382	9758402	-	21	piRNA	-	-
WBGene00169062	1.38778e-17	1.9292	-4.04145	0.509804	1	21ur-13926	IV	17199441	17199461	-	21	piRNA	-	-
WBGene00169029	9.31901	9.65786	-0.0517338	1	1	21ur-14269	III	4340625	4340645	-	21	piRNA	-	-
WBGene00168884	2.07324	2.89529	-0.461726	1	1	21ur-11141	IV	5388254	5388274	+	21	piRNA	-	-
WBGene00168700	3.10834	1.38778e-17	4.69252	0.264706	1	21ur-12762	I	9073965	9073985	-	21	piRNA	-	-
WBGene00168666	1.38778e-17	1.9292	-4.04145	0.509804	1	21ur-5896	IV	5981878	5981898	-	21	piRNA	-	-
WBGene00168642	2.07324	1.38778e-17	4.13519	0.509804	1	21ur-5938	IV	10453724	10453744	-	21	piRNA	-	-
WBGene00168637	1.38778e-17	1.9292	-4.04145	0.509804	1	21ur-9294	IV	6514113	6514133	+	21	piRNA	-	-
WBGene00168620	3.10834	1.38778e-17	4.69252	0.264706	1	21ur-8077	IV	14554161	14554181	-	21	piRNA	-	-
WBGene00168594	1.38778e-17	1.9292	-4.04145	0.509804	1	21ur-10279	IV	15692965	15692985	-	21	piRNA	-	-
WBGene00168589	4.14345	2.89529	0.496627	1	1	21ur-13782	IV	9405316	9405336	+	21	piRNA	-	-
WBGene00168519	2.07324	1.38778e-17	4.13519	0.509804	1	21ur-13262	V	10264481	10264501	-	21	piRNA	-	-
WBGene00168460	2.07324	1.38778e-17	4.13519	0.509804	1	21ur-14552	IV	9520763	9520783	+	21	piRNA	-	-
WBGene00168457	2.07324	1.38778e-17	4.13519	0.509804	1	21ur-11631	I	4584768	4584788	-	21	piRNA	-	-
WBGene00168375	2.07324	1.38778e-17	4.13519	0.509804	1	21ur-11860	III	7933365	7933385	+	21	piRNA	-	-
WBGene00168049	3.10834	3.86138	-0.30445	1	1	21ur-8422	IV	5388172	5388192	+	21	piRNA	-	-
WBGene00167726	4.14345	2.89529	0.496627	1	1	21ur-11363	IV	6804377	6804397	+	21	piRNA	-	-
WBGene00167685	1.03814	1.9292	-0.826416	1	1	21ur-9174	IV	7052532	7052552	+	21	piRNA	-	-
WBGene00167374	1.38778e-17	1.9292	-4.04145	0.509804	1	21ur-8583	IV	14651459	14651479	+	21	piRNA	-	-
WBGene00167348	3.10834	0.963113	1.56601	0.63929	1	21ur-5967	IV	5352615	5352635	+	21	piRNA	-	-
WBGene00167253	3.10834	1.38778e-17	4.69252	0.264706	1	21ur-9896	IV	17187678	17187698	+	21	piRNA	-	-
WBGene00167159	4.14345	1.9292	1.05209	0.704873	1	21ur-8552	IV	9129135	9129155	+	21	piRNA	-	-
WBGene00166939	2.07324	1.38778e-17	4.13519	0.509804	1	21ur-15373	III	2760618	2760638	+	21	piRNA	-	-
WBGene00166811	2.07324	1.38778e-17	4.13519	0.509804	1	21ur-8662	IV	6810811	6810831	+	21	piRNA	-	-
WBGene00166808	2.07324	0.963113	1.00868	1	1	21ur-8466	IV	5632346	5632366	+	21	piRNA	-	-
WBGene00166786	1.38778e-17	4.82746	-5.30983	0.0751017	1	21ur-8039	IV	5386198	5386218	+	21	piRNA	-	-
WBGene00166775	1.03814	0.963113	0.088527	1	1	21ur-14870	X	13356563	13356583	+	21	piRNA	-	-
WBGene00166738	2.07324	1.38778e-17	4.13519	0.509804	1	21ur-7658	IV	6773304	6773324	+	21	piRNA	-	-
WBGene00166596	3.10834	1.38778e-17	4.69252	0.264706	1	21ur-6539	IV	14011273	14011293	+	21	piRNA	-	-
WBGene00166567	2.07324	0.963113	1.00868	1	1	21ur-13845	IV	7354365	7354385	-	21	piRNA	-	-
WBGene00166467	1.38778e-17	1.9292	-4.04145	0.509804	1	21ur-10556	IV	15272522	15272542	-	21	piRNA	-	-
WBGene00166331	1.03814	0.963113	0.088527	1	1	21ur-9108	I	5591348	5591368	-	21	piRNA	-	-
WBGene00166274	1.03814	1.9292	-0.826416	1	1	21ur-11916	IV	6509203	6509223	-	21	piRNA	-	-
WBGene00166236	1.03814	0.963113	0.088527	1	1	21ur-8267	IV	15613155	15613175	+	21	piRNA	-	-
WBGene00166235	16.5648	8.69178	0.919923	0.264725	1	21ur-10387	IV	13843734	13843754	-	21	piRNA	-	-
WBGene00166158	1.38778e-17	1.9292	-4.04145	0.509804	1	21ur-15070	X	6004347	6004367	-	21	piRNA	-	-
WBGene00166110	1.38778e-17	1.9292	-4.04145	0.509804	1	21ur-6312	IV	15211802	15211822	-	21	piRNA	-	-
WBGene00166079	4.14345	10.6239	-1.33382	0.17087	1	21ur-10181	IV	15272776	15272796	-	21	piRNA	-	-
WBGene00165811	3.10834	1.38778e-17	4.69252	0.264706	1	21ur-10011	IV	6809007	6809027	+	21	piRNA	-	-
WBGene00165730	4.14345	4.82746	-0.216292	1	1	21ur-8787	IV	4819973	4819993	+	21	piRNA	-	-
WBGene00165707	2.07324	1.38778e-17	4.13519	0.509804	1	21ur-8066	IV	6111862	6111882	-	21	piRNA	-	-
WBGene00165599	2.07324	1.38778e-17	4.13519	0.509804	1	21ur-9367	IV	17188725	17188745	+	21	piRNA	-	-
WBGene00165540	2.07324	1.38778e-17	4.13519	0.509804	1	21ur-8098	IV	6255607	6255627	+	21	piRNA	-	-
WBGene00165453	10.3541	0.963113	3.26338	0.0215665	0.635302	21ur-7539	IV	5744001	5744021	-	21	piRNA	-	-
WBGene00165404	1.38778e-17	2.89529	-4.59691	0.264706	1	21ur-8963	IV	6773119	6773139	-	21	piRNA	-	-
WBGene00165356	5.17855	11.59	-1.1445	0.206492	1	21ur-15630	IV	2318114	2318134	-	21	piRNA	-	-
WBGene00165235	1.38778e-17	2.89529	-4.59691	0.264706	1	21ur-7717	IV	15862161	15862181	-	21	piRNA	-	-
WBGene00165069	2.07324	1.38778e-17	4.13519	0.509804	1	21ur-8833	IV	14460486	14460506	-	21	piRNA	-	-
WBGene00164986	6.21366	0.963113	2.53784	0.150691	1	Y48A6C.6	III	11108314	11110462	+	1266	protein_coding	-	-
WBGene00164985	84.8825	117.858	-0.473004	0.318046	1	ZK1010.10	III	13002383	13005311	+	693	protein_coding	-	-
WBGene00164983	21.7404	29.9454	-0.460029	0.498095	1	C36A4.12	III	3855072	3856931	+	1751	pseudogene	-	-
WBGene00164974	1.38778e-17	3.86138	-4.99697	0.139845	1	F46C3.7	X	11440040	11440652	+	291	protein_coding	-	-
WBGene00164973	8.28389	7.7257	0.0980565	1	1	C39B10.7	X	10477061	10477891	+	660	protein_coding	-	-
WBGene00164969	4.14345	6.75963	-0.69129	0.588481	1	K09C8.9	X	10967302	10967798	-	454	protein_coding	-	-
WBGene00164968	90.0581	60.8598	0.564293	0.255014	1	K08H2.10	X	13257847	13260898	+	1019	protein_coding	-	-
WBGene00138724	5.17855	13.5222	-1.36469	0.113724	1	F15B9.11	V	12992654	12992977	-	324	protein_coding	-	-
WBGene00138721	1.03814	1.9292	-0.826416	1	1	pals-37	V	12437499	12441266	-	2235	protein_coding	Protein containing ALS2cr12 (ALS2CR12) signature [Source:UniProtKB/TrEMBL;Acc:B6EU63]	-
WBGene00138720	370.575	299.48	0.307164	0.470835	1	F58H1.8	V	11935148	11936528	+	737	protein_coding	-	-
WBGene00138719	7.24878	6.75963	0.0978416	1	1	F26F2.10	V	20593262	20594846	-	484	protein_coding	-	-
WBGene00138717	538.264	567.083	-0.0752438	0.861545	1	F52C12.6	IV	1956711	1959749	+	817	protein_coding	-	-
WBGene00138715	2.07324	1.38778e-17	4.13519	0.509804	1	Y6G8.14	V	17613792	17614357	-	481	protein_coding	-	-
WBGene00138711	7.24878	11.59	-0.668821	0.436353	1	R07B1.13	X	9869836	9870792	+	842	protein_coding	-	-
WBGene00119204	123.182	58.9277	1.06208	0.0269941	0.707121	ZC116.5	V	12608093	12608974	-	441	protein_coding	-	-
WBGene00119203	39.3374	34.7758	0.176992	0.825639	1	T04A8.18	III	4709248	4712547	+	1394	protein_coding	-	-
WBGene00119201	5.17855	1.38778e-17	5.40699	0.0751017	1	C08E8.11	V	18351021	18352672	+	514	protein_coding	-	-
WBGene00086569	72.4611	59.8938	0.274154	0.617156	1	F38A6.5	V	20772516	20773747	-	663	protein_coding	-	-
WBGene00086568	12.4244	11.59	0.0985618	1	1	Y2H9A.6	V	13443835	13445055	+	906	protein_coding	-	-
WBGene00086567	5.17855	1.38778e-17	5.40699	0.0751017	1	C05C10.8	II	9917122	9917943	-	418	protein_coding	-	-
WBGene00086566	927.468	839.516	0.14371	0.732345	1	C08H9.16	II	9892778	9894370	+	994	protein_coding	-	-
WBGene00086565	24.8458	35.7419	-0.5227	0.390866	1	W06G6.17	V	16644799	16645237	-	351	protein_coding	-	-
WBGene00086564	1.38778e-17	1.9292	-4.04145	0.509804	1	K08C9.10	I	11492358	11492773	-	318	protein_coding	-	-
WBGene00086560	1.03814	1.9292	-0.826416	1	1	ZK355.8	II	2927813	2928149	+	285	protein_coding	-	-
WBGene00086559	6.21366	3.86138	0.66738	0.775535	1	Y43F8B.20	V	19548239	19549784	-	603	protein_coding	-	-
WBGene00086558	1.03814	7.7257	-2.75916	0.0566303	0.997245	F12E12.12	II	3744477	3745910	-	648	protein_coding	-	-
WBGene00086557	38.3023	29.9454	0.353538	0.582022	1	K07A12.8	I	8669861	8673618	-	535	protein_coding	-	-
WBGene00086556	9.31901	6.75963	0.454968	0.82928	1	F36D1.12	I	11261227	11261977	-	268	protein_coding	-	-
WBGene00086554	179.078	123.655	0.533766	0.24209	1	D1081.12	I	8474061	8474767	-	592	protein_coding	-	-
WBGene00086553	1.38778e-17	1.9292	-4.04145	0.509804	1	ZC334.13	I	14015754	14016405	-	312	protein_coding	-	-
WBGene00086551	1051.68	1152.52	-0.132091	0.752565	1	D2005.7	I	7819579	7820489	+	720	protein_coding	-	-
WBGene00086546	1156.23	1166.05	-0.0122071	0.97891	1	cil-1	III	8159155	8161338	-	1466	protein_coding	Inositol polyphosphate 5-phosphatase [Source:UniProtKB/Swiss-Prot;Acc:P34370]	-
WBGene00077787	87.9879	63.758	0.463808	0.353661	1	T05E12.10	V	17072946	17073958	+	592	ncRNA	-	-
WBGene00077786	9.31901	19.3186	-1.0425	0.170684	1	F53F8.7	V	20693906	20698278	-	375	protein_coding	-	-
WBGene00077785	1.38778e-17	1.9292	-4.04145	0.509804	1	F35E2.11	I	11731058	11733478	-	1360	pseudogene	-	-
WBGene00077784	9.31901	26.0811	-1.47305	0.0338323	0.806819	F35C8.9	X	5373032	5374197	+	979	pseudogene	-	-
WBGene00077783	4.14345	2.89529	0.496627	1	1	D1054.18	V	10800725	10801291	-	480	protein_coding	-	-
WBGene00077782	11.3892	8.69178	0.384256	0.851299	1	T26H10.2	V	11423579	11424475	-	237	protein_coding	-	-
WBGene00077781	23.8106	19.3186	0.299474	0.65627	1	F40E3.7	I	2636904	2637591	+	588	pseudogene	-	-
WBGene00077775	46.5832	46.3687	0.00646127	1	1	nlp-58	V	9946322	9948940	-	590	protein_coding	Neuropeptide-Like Protein [Source:UniProtKB/TrEMBL;Acc:B3WFV5]	-
WBGene00077773	14.4946	4.82746	1.56056	0.113724	1	F25H5.10	I	9158799	9159055	+	257	protein_coding	-	-
WBGene00077772	36.232	60.8598	-0.746401	0.152958	1	T02G6.10	I	11824976	11825787	-	714	pseudogene	-	-
WBGene00077771	1701.74	1979.48	-0.218107	0.59883	1	C41G7.9	I	9515002	9516776	-	790	protein_coding	-	-
WBGene00077770	105.585	121.723	-0.20504	0.67482	1	M04D5.3	I	11339787	11341521	-	1054	protein_coding	-	-
WBGene00077769	2.07324	1.38778e-17	4.13519	0.509804	1	F33E2.10	I	12578108	12579205	-	1008	protein_coding	-	-
WBGene00077768	3.10834	6.75963	-1.09231	0.388527	1	K04G2.12	I	8043760	8044165	+	314	protein_coding	-	-
WBGene00077765	2.07324	2.89529	-0.461726	1	1	T20F10.8	I	10290911	10292078	+	1168	pseudogene	-	-
WBGene00077764	36.232	29.9454	0.273635	0.687552	1	F59C6.16	I	10514170	10514418	+	249	protein_coding	-	-
WBGene00077763	9.31901	8.69178	0.0982244	1	1	glb-34	IV	14570160	14572721	-	783	protein_coding	GLoBin related [Source:UniProtKB/TrEMBL;Acc:B3GWE1]	-
WBGene00077762	8.28389	15.4543	-0.890423	0.30031	1	Y57G11C.499	IV	14754089	14754969	-	776	protein_coding	-	-
WBGene00077761	1391.2	1348.64	0.0448181	0.915765	1	zip-9	V	10942654	10943862	+	953	protein_coding	BZIP transcription factor family [Source:UniProtKB/TrEMBL;Acc:A0A1I6CMA8]	-
WBGene00077757	55.8993	155.535	-1.47438	0.00191717	0.152824	E02H4.7	X	14256273	14257411	+	541	protein_coding	-	-
WBGene00077756	1.38778e-17	2.89529	-4.59691	0.264706	1	Y11D7A.19	IV	9265810	9266561	-	700	protein_coding	-	-
WBGene00077752	1.03814	2.89529	-1.38187	0.63929	1	Y105C5A.508	IV	15583935	15586051	+	444	protein_coding	-	-
WBGene00077751	6.21366	7.7257	-0.309852	0.815053	1	irld-27	II	3331889	3334205	+	1578	protein_coding	Insulin/EGF-Receptor L Domain protein [Source:UniProtKB/TrEMBL;Acc:B3CJ41]	-
WBGene00077750	3.10834	2.89529	0.0956061	1	1	W01B6.11	IV	10079907	10080179	-	273	pseudogene	-	-
WBGene00077732	3331.01	3224.75	0.0467666	0.910396	1	szy-4	II	6198696	6201628	+	2535	protein_coding	Suppressor of ZYg-1 [Source:UniProtKB/TrEMBL;Acc:Q18320]	-
WBGene00077715	2.07324	1.38778e-17	4.13519	0.509804	1	mir-1818	I	13980858	13980954	-	97	miRNA	-	-
WBGene00077714	20.7053	34.7758	-0.744902	0.231666	1	R102.11	IV	10698379	10699760	-	654	protein_coding	-	-
WBGene00077712	86.9528	76.317	0.187836	0.705558	1	nipi-4	V	7868470	7870807	-	1613	protein_coding	-	-
WBGene00077709	1.38778e-17	2.89529	-4.59691	0.264706	1	mir-1822	II	6015534	6015627	+	94	miRNA	-	-
WBGene00077708	2.07324	0.963113	1.00868	1	1	mir-1817	I	10869370	10869474	-	105	miRNA	-	-
WBGene00077706	5.17855	1.38778e-17	5.40699	0.0751017	1	mir-1829.2	X	14977119	14977178	+	60	miRNA	-	-
WBGene00077701	543.439	604.76	-0.154224	0.714204	1	poml-3	I	4145315	4147182	-	1221	protein_coding	PON (Paraoxonase) and MEC-6 Like [Source:UniProtKB/TrEMBL;Acc:B1V898]	-
WBGene00077699	31.0565	35.7419	-0.202216	0.75059	1	C45B11.8	V	11040773	11041371	+	381	protein_coding	-	-
WBGene00077698	9.31901	10.6239	-0.187562	0.851299	1	lurp-4	V	13092666	13094446	+	1249	protein_coding	LU (Ly6 Urokinase plasminogen) domain Receptor-related Protein [Source:UniProtKB/TrEMBL;Acc:B2D6N2]	-
WBGene00077697	37.2672	68.5884	-0.878031	0.0849748	1	F58E6.13	V	9745240	9749228	+	1758	protein_coding	-	-
WBGene00077696	51.7588	37.674	0.456744	0.413651	1	marc-1	V	9739702	9740894	+	659	protein_coding	MARCH (Membrane-Associated Ring finger (C3HC4)) homolog [Source:UniProtKB/TrEMBL;Acc:B2D6L6]	-
WBGene00077693	234.975	269.532	-0.197886	0.65104	1	T04C12.11	V	11059520	11060289	-	513	protein_coding	-	-
WBGene00077692	39.3374	43.4705	-0.143903	0.839259	1	C08E8.10	V	18339015	18339907	-	426	protein_coding	-	-
WBGene00077691	39.3374	120.756	-1.61519	0.00102086	0.0954981	T06E4.14	V	9625422	9626269	+	772	protein_coding	-	-
WBGene00077690	292.941	244.414	0.261131	0.546763	1	mtp-18	X	6205180	6206475	-	678	protein_coding	Mitochondrial fission process protein 1 [Source:UniProtKB/Swiss-Prot;Acc:Q8T3C8]	-
WBGene00077689	4.14345	3.86138	0.0965714	1	1	Y105E8A.34	I	14434642	14435706	-	1008	pseudogene	-	-
WBGene00077687	1.03814	0.963113	0.088527	1	1	Y52B11A.14	I	11064370	11064636	-	267	pseudogene	-	-
WBGene00077685	65.2153	33.8097	0.945026	0.0773149	1	C04F12.12	I	9694596	9695172	-	479	protein_coding	-	-
WBGene00077684	16.5648	20.2847	-0.290745	0.804319	1	Y26D4A.21	I	13101357	13101901	+	485	protein_coding	-	-
WBGene00077682	26.916	24.149	0.15541	0.844661	1	F58B4.7	V	10922986	10923336	-	300	protein_coding	-	-
WBGene00077681	2.07324	1.9292	0.0937322	1	1	Y44A6D.7	V	20814759	20815896	+	368	protein_coding	-	-
WBGene00077680	1.03814	1.9292	-0.826416	1	1	F54F7.10	X	11863613	11864773	+	417	protein_coding	-	-
WBGene00077679	3.10834	1.38778e-17	4.69252	0.264706	1	K11E4.6	X	13724664	13726003	+	1011	protein_coding	-	-
WBGene00077673	2.07324	1.38778e-17	4.13519	0.509804	1	B0563.10	X	9166906	9167256	-	300	protein_coding	-	-
WBGene00077669	9.31901	21.2508	-1.17916	0.108539	1	Y38H6A.5	V	20329705	20335364	-	656	protein_coding	-	-
WBGene00077666	1.38778e-17	1.9292	-4.04145	0.509804	1	M162.13	V	19771135	19771298	-	164	pseudogene	-	-
WBGene00077663	1.03814	0.963113	0.088527	1	1	F55C9.14	V	19299562	19300461	+	855	protein_coding	-	-
WBGene00077658	594.16	561.286	0.0820829	0.848621	1	M106.8	II	10841386	10843625	-	813	protein_coding	-	-
WBGene00077653	31.0565	43.4705	-0.483722	0.38144	1	Y51A2D.23	V	18529392	18529878	-	402	pseudogene	-	-
WBGene00077652	2.07324	1.38778e-17	4.13519	0.509804	1	ZK228.12	V	18466506	18467716	+	860	pseudogene	-	-
WBGene00077649	2.07324	1.38778e-17	4.13519	0.509804	1	Y51A2B.11	V	18396187	18397137	+	436	pseudogene	-	-
WBGene00077646	2.07324	0.963113	1.00868	1	1	Y51A2A.14	V	18296428	18297366	-	788	pseudogene	-	-
WBGene00077643	288.801	299.48	-0.0523928	0.917654	1	trpp-1	V	201600	204279	+	844	protein_coding	TRansport Protein Particle [Source:UniProtKB/TrEMBL;Acc:A0A0K3ASD1]	-
WBGene00077638	2.07324	1.38778e-17	4.13519	0.509804	1	Y6G8.13	V	17611978	17612318	+	341	pseudogene	-	-
WBGene00077636	119.041	232.821	-0.967072	0.0304617	0.768549	Y46G5A.43	II	12742546	12744256	-	1210	pseudogene	-	-
WBGene00077629	2.07324	2.89529	-0.461726	1	1	K10G4.13	V	17294413	17297359	-	2281	pseudogene	-	-
WBGene00077607	7.24878	19.3186	-1.39962	0.0755371	1	T10C6.16	V	16032471	16034961	-	1010	protein_coding	-	-
WBGene00077605	1.38778e-17	1.9292	-4.04145	0.509804	1	F36G9.17	V	15978186	15978298	+	113	pseudogene	-	-
WBGene00077599	2.07324	6.75963	-1.64964	0.217138	1	T20F5.8	I	3910781	3912471	-	472	protein_coding	-	-
WBGene00077594	46.5832	38.6401	0.268721	0.64858	1	nhr-151	V	15482149	15483665	-	1023	pseudogene	-	-
WBGene00077593	10.3541	49.2669	-2.23726	0.000336783	0.0439353	C49G7.12	V	4038821	4039934	+	936	protein_coding	-	-
WBGene00077592	3.10834	1.38778e-17	4.69252	0.264706	1	T25B2.3	X	6176129	6177154	+	632	protein_coding	-	-
WBGene00077586	1.38778e-17	1.9292	-4.04145	0.509804	1	T09F5.17	V	15172363	15173477	+	1018	pseudogene	-	-
WBGene00077582	2.07324	0.963113	1.00868	1	1	F14H8.8	V	15029469	15030183	+	341	protein_coding	-	-
WBGene00077579	27.9511	17.3865	0.680658	0.278997	1	R11H6.7	V	14606777	14608175	+	607	pseudogene	-	-
WBGene00077577	2.07324	1.38778e-17	4.13519	0.509804	1	R02D5.9	V	14509738	14511123	-	282	protein_coding	-	-
WBGene00077576	20.7053	18.3525	0.172483	0.811404	1	C15H11.13	V	14395070	14395749	+	483	protein_coding	-	-
WBGene00077574	2.07324	1.38778e-17	4.13519	0.509804	1	T08G5.16	V	14023821	14024535	-	621	pseudogene	-	-
WBGene00077573	7.24878	3.86138	0.885703	0.588481	1	T08G5.15	V	14022282	14023174	-	727	protein_coding	-	-
WBGene00077572	2.07324	0.963113	1.00868	1	1	T08G5.14	V	14020628	14021737	-	608	pseudogene	-	-
WBGene00077570	1.03814	1.9292	-0.826416	1	1	F55B12.11	V	13825613	13827051	-	1067	pseudogene	-	-
WBGene00077569	63.1451	47.3348	0.414665	0.424872	1	F53F4.18	V	13590111	13590793	+	390	protein_coding	-	-
WBGene00077568	33.1267	36.708	-0.14781	0.817902	1	C56A3.10	V	13527601	13528864	+	1082	pseudogene	-	-
WBGene00077564	16.5648	10.6239	0.634137	0.450755	1	C44H9.9	V	12840387	12841674	-	915	pseudogene	-	-
WBGene00077563	98.3391	65.6902	0.581072	0.241036	1	peel-1	I	2352835	2356238	+	647	protein_coding	PEEL-1 [Source:UniProtKB/TrEMBL;Acc:G5EGC6]	-
WBGene00077559	84.8825	72.4527	0.227958	0.639207	1	R05D7.7	I	12189521	12190218	-	351	protein_coding	-	-
WBGene00077558	4.14345	8.69178	-1.04803	0.323452	1	T06D10.3	I	9085351	9085848	-	312	protein_coding	-	-
WBGene00077557	6.21366	3.86138	0.66738	0.775535	1	F15D3.9	I	11557986	11558671	+	321	protein_coding	-	-
WBGene00077553	12.4244	14.4882	-0.220287	0.874509	1	C26C6.10	I	7512918	7513726	-	342	protein_coding	-	-
WBGene00077552	2.07324	2.89529	-0.461726	1	1	H15N14.4	I	7779419	7785798	+	234	pseudogene	-	-
WBGene00077549	6.21366	7.7257	-0.309852	0.815053	1	F11A6.3	I	11687811	11688522	+	666	pseudogene	-	-
WBGene00077548	63.1451	49.2669	0.357098	0.49617	1	F21C3.7	I	7278802	7279609	-	504	protein_coding	-	-
WBGene00077546	6.21366	1.38778e-17	5.66435	0.0409646	0.847922	C01A2.9	I	13376876	13377347	+	273	protein_coding	-	-
WBGene00077543	152.165	158.433	-0.0582448	0.916132	1	F27D4.8	I	7729184	7729878	+	348	protein_coding	-	-
WBGene00077539	1.03814	8.69178	-2.92653	0.0348666	0.812438	Y52B11A.12	I	11012959	11014739	+	1065	protein_coding	-	-
WBGene00077538	4.14345	1.9292	1.05209	0.704873	1	T04F3.5	V	11760671	11761894	+	762	protein_coding	-	-
WBGene00077537	92.1284	94.6724	-0.0393358	0.946712	1	Y47H10A.6	I	12078050	12078748	+	376	pseudogene	-	-
WBGene00077536	2.07324	14.4882	-2.73515	0.00786477	0.354877	F38B7.10	V	11545536	11546376	+	738	protein_coding	-	-
WBGene00077535	4.14345	1.38778e-17	5.09354	0.139845	1	F15H9.7	I	12160100	12162091	+	861	pseudogene	-	-
WBGene00077534	1.03814	0.963113	0.088527	1	1	F41D3.14	I	12258603	12258803	-	150	pseudogene	-	-
WBGene00077531	2.07324	1.9292	0.0937322	1	1	F40G9.15	III	181561	182981	+	765	protein_coding	-	-
WBGene00077526	2424.25	2363.98	0.0363131	0.930963	1	C25A1.16	I	10179004	10179744	+	646	protein_coding	-	-
WBGene00077525	43.4779	44.4366	-0.0315668	1	1	C41G7.8	I	9530816	9532831	-	474	protein_coding	-	-
WBGene00077523	2.07324	2.89529	-0.461726	1	1	C23H5.12	IV	2133481	2134708	+	798	protein_coding	-	-
WBGene00077522	15.5297	12.5561	0.30332	0.769087	1	T10D4.15	II	3146142	3146992	+	609	protein_coding	-	-
WBGene00077521	36.232	65.6902	-0.856367	0.0964282	1	maf-1	I	10382746	10384222	-	899	protein_coding	MAF (MusculoAponeurotic Fibrosarcoma) transcription factor homolog [Source:UniProtKB/TrEMBL;Acc:B0M0M9]	TF_bZIP
WBGene00077520	13.4595	21.2508	-0.654527	0.354832	1	C37A5.11	I	14171864	14172786	+	213	protein_coding	-	-
WBGene00077519	223.588	183.551	0.284444	0.524738	1	T27C10.8	I	10883557	10884193	+	548	protein_coding	-	-
WBGene00077514	3.10834	0.963113	1.56601	0.63929	1	F07B10.7	V	11259312	11260722	-	1029	protein_coding	-	-
WBGene00077508	6.21366	8.69178	-0.477225	0.653224	1	T27F6.10	I	12474620	12475934	-	511	protein_coding	-	-
WBGene00077504	2.07324	3.86138	-0.861782	0.704873	1	AC3.13	V	10379917	10380245	-	329	pseudogene	-	-
WBGene00077503	10.3541	11.59	-0.161602	0.860057	1	AC3.12	V	10378982	10379364	-	285	protein_coding	-	-
WBGene00077501	5.17855	3.86138	0.410024	1	1	K08H10.11	V	9992912	9993051	-	140	pseudogene	-	-
WBGene00077500	536.194	526.508	0.0262777	0.958729	1	C27H6.9	V	9982868	9983932	+	914	protein_coding	Mitochondrial genome maintenance exonuclease 1 [Source:UniProtKB/TrEMBL;Acc:A9QY30]	-
WBGene00077497	1.03814	11.59	-3.33645	0.00839028	0.365683	K06A4.10	V	9489524	9489800	-	231	protein_coding	-	-
WBGene00077491	17.5999	22.2168	-0.334394	0.725128	1	K08H10.10	V	10001118	10002766	+	685	protein_coding	-	-
WBGene00077490	1.38778e-17	1.9292	-4.04145	0.509804	1	M03A1.8	II	4560397	4562618	+	1308	protein_coding	-	-
WBGene00077462	2.07324	1.9292	0.0937322	1	1	JC8.15	IV	13238932	13239077	-	146	snoRNA	-	-
WBGene00077457	281.555	282.091	-0.00277245	1	1	Y39B6A.49	V	19094939	19096900	+	1742	pseudogene	-	-
WBGene00077453	824.991	723.587	0.189171	0.654507	1	Y62F5A.12	II	11533925	11534479	-	495	protein_coding	-	-
WBGene00077450	89.023	53.1312	0.743128	0.13133	1	K06B4.15	V	15670472	15671784	+	558	protein_coding	-	-
WBGene00077448	11.3892	20.2847	-0.826412	0.258093	1	D1086.20	V	14071646	14073719	+	575	pseudogene	-	-
WBGene00077447	1.38778e-17	3.86138	-4.99697	0.139845	1	C14A6.14	V	18168688	18168812	-	125	pseudogene	-	-
WBGene00077444	6.21366	4.82746	0.354516	1	1	F54B8.17	V	15811510	15812118	-	422	pseudogene	-	-
WBGene00077443	24.8458	85.0117	-1.76976	0.000922377	0.0871351	Y71A12B.19	I	13972617	13973412	-	700	pseudogene	-	-
WBGene00077439	7.24878	12.5561	-0.783115	0.345267	1	F55B12.10	V	13839769	13840281	+	252	protein_coding	-	-
WBGene00077438	4.14345	6.75963	-0.69129	0.588481	1	C18D4.10	V	17532821	17535368	+	1340	pseudogene	-	-
WBGene00077437	251.536	235.719	0.0936152	0.836782	1	Y59H11AR.6	IV	8597762	8598727	+	541	pseudogene	-	-
WBGene00050974	9.31901	7.7257	0.265597	1	1	Y6G8.9	V	17599978	17600872	+	834	pseudogene	-	-
WBGene00050971	1.38778e-17	1.9292	-4.04145	0.509804	1	F11D11.15	V	18755450	18756760	+	836	pseudogene	-	-
WBGene00050970	38.3023	43.4705	-0.182253	0.784696	1	D2023.8	V	11814145	11814296	-	152	pseudogene	-	-
WBGene00050967	9.31901	2.89529	1.64288	0.191851	1	C25F9.15	V	19418212	19418911	+	447	protein_coding	-	-
WBGene00050958	10.3541	0.963113	3.26338	0.0215665	0.635302	F28B1.10	V	17067146	17067854	-	709	pseudogene	-	-
WBGene00050957	129.393	128.485	0.0100801	1	1	C10A4.10	X	7398884	7400858	+	912	protein_coding	-	-
WBGene00050956	277.414	168.094	0.722311	0.100758	1	C14A6.13	V	18159652	18161339	-	760	protein_coding	-	-
WBGene00050948	64.1802	32.8437	0.96365	0.0722079	1	Y48B6A.16	II	14217107	14218064	-	339	pseudogene	-	-
WBGene00050947	30.0213	55.0634	-0.872599	0.110124	1	K07C5.13	V	10342055	10342743	+	459	protein_coding	-	-
WBGene00050946	39.3374	34.7758	0.176992	0.825639	1	M162.12	V	19768261	19770690	+	1211	pseudogene	-	-
WBGene00050945	9.31901	14.4882	-0.630544	0.402639	1	C45B11.7	V	11050326	11052020	+	1601	pseudogene	-	-
WBGene00050944	292.941	337.157	-0.202756	0.643561	1	C14A11.9	X	2807911	2809635	-	889	protein_coding	-	-
WBGene00050943	273.274	157.467	0.794769	0.0701915	1	ZC412.10	V	14875945	14876824	-	519	protein_coding	-	-
WBGene00050941	554.826	503.322	0.140504	0.740193	1	C33F10.14	II	4797371	4798176	+	756	protein_coding	-	-
WBGene00050940	79.707	54.0973	0.557952	0.259555	1	C25D7.16	V	15056289	15056744	+	411	protein_coding	-	-
WBGene00050939	4.14345	5.79355	-0.473252	0.775535	1	C05G5.7	X	14743591	14744427	-	837	protein_coding	-	-
WBGene00050937	259.817	255.041	0.0267245	0.958391	1	R02D5.8	V	14518351	14519368	-	863	protein_coding	-	-
WBGene00050935	15.5297	48.3009	-1.62954	0.00792952	0.356959	Y37H2A.16	V	18115402	18123594	+	1079	pseudogene	-	-
WBGene00050934	5.17855	3.86138	0.410024	1	1	T19C9.10	V	17236592	17238097	+	718	protein_coding	ATP-dependent DNA helicase [Source:UniProtKB/TrEMBL;Acc:L8E6M6]	-
WBGene00050927	25.8809	24.149	0.0990928	0.920808	1	B0250.12	V	20466438	20468203	+	877	pseudogene	-	-
WBGene00050926	6.21366	9.65786	-0.627183	0.516292	1	B0250.11	V	20471566	20472496	-	428	pseudogene	-	-
WBGene00050920	25.8809	23.1829	0.157677	0.839999	1	Y54H5A.5	III	5156434	5156886	+	345	pseudogene	-	-
WBGene00050919	21.7404	13.5222	0.679554	0.29947	1	C45G9.15	III	5050107	5052068	-	1272	protein_coding	-	-
WBGene00050917	22.7755	22.2168	0.0352619	1	1	Y53G8AL.4	III	3249346	3250538	-	455	protein_coding	-	-
WBGene00050916	20.7053	24.149	-0.221104	0.829731	1	F55F10.3	IV	4359953	4360657	+	611	protein_coding	-	-
WBGene00050915	131.463	97.5707	0.429586	0.371153	1	Y6E2A.10	V	15729238	15730532	-	762	protein_coding	-	-
WBGene00050914	724.585	720.689	0.00776599	0.98855	1	T12B5.15	III	954291	954653	-	307	protein_coding	-	-
WBGene00050913	94.1986	81.1474	0.214758	0.670228	1	T12B5.14	III	954873	955295	+	375	protein_coding	-	-
WBGene00050911	3.10834	2.89529	0.0956061	1	1	Y43F8B.18	V	19485916	19486746	+	831	protein_coding	-	-
WBGene00050910	2.07324	1.9292	0.0937322	1	1	Y43F8B.17	V	19484721	19484920	+	147	protein_coding	-	-
WBGene00050907	1.03814	1.9292	-0.826416	1	1	Y51A2B.9	V	18395338	18395749	-	309	protein_coding	-	-
WBGene00050904	89.023	95.6385	-0.103364	0.839538	1	Y70C5A.3	V	16618341	16620908	-	2191	protein_coding	-	-
WBGene00050903	1.38778e-17	2.89529	-4.59691	0.264706	1	Y17D7C.4	V	18713728	18714612	+	559	pseudogene	-	-
WBGene00050899	10.3541	10.6239	-0.0374692	1	1	T10C6.15	V	16044296	16045874	-	1316	protein_coding	-	-
WBGene00050896	14.4946	17.3865	-0.260926	0.89093	1	ttr-56	I	6146461	6147068	+	515	protein_coding	TransThyretin-Related family domain [Source:UniProtKB/TrEMBL;Acc:A8DZ31]	-
WBGene00050892	4.14345	3.86138	0.0965714	1	1	ttr-57	V	20605105	20606331	+	491	protein_coding	TransThyretin-Related family domain [Source:UniProtKB/TrEMBL;Acc:A8DZ50]	-
WBGene00050890	2.07324	6.75963	-1.64964	0.217138	1	F17C11.16	V	10939245	10939612	+	368	pseudogene	-	-
WBGene00050889	2.07324	1.38778e-17	4.13519	0.509804	1	T04C12.9	V	11062439	11063245	-	488	protein_coding	-	-
WBGene00050885	163.551	198.042	-0.275919	0.546975	1	Y94H6A.12	IV	2711939	2713035	-	442	protein_coding	-	-
WBGene00050884	35.1969	56.9955	-0.693639	0.192198	1	Y69H2.15	V	18623198	18626852	-	1406	protein_coding	-	-
WBGene00050881	65.2153	33.8097	0.945026	0.0773149	1	ZK39.10	I	11160034	11162602	+	596	protein_coding	-	-
WBGene00050880	2.07324	5.79355	-1.43161	0.325869	1	F32H2.12	I	8973066	8974575	-	762	protein_coding	-	-
WBGene00050879	26.916	20.2847	0.405535	0.531278	1	D1081.11	I	8472556	8473481	-	573	protein_coding	-	-
WBGene00050878	3.10834	1.38778e-17	4.69252	0.264706	1	Y71A12C.3	I	14043531	14045694	-	831	pseudogene	-	-
WBGene00050875	5.17855	4.82746	0.09716	1	1	bah-1	I	11465142	11467612	+	1495	protein_coding	Biofilm Absent on Head (After Yersinia exposure) [Source:UniProtKB/TrEMBL;Acc:Q9XXM0]	-
WBGene00050859	1.38778e-17	1.9292	-4.04145	0.509804	1	21ur-3263	IV	14898938	14898958	+	21	piRNA	-	-
WBGene00050693	1.38778e-17	1.9292	-4.04145	0.509804	1	21ur-4769	IV	14420475	14420495	-	21	piRNA	-	-
WBGene00050495	2.07324	1.38778e-17	4.13519	0.509804	1	21ur-2518	IV	14366277	14366297	+	21	piRNA	-	-
WBGene00050397	2.07324	1.38778e-17	4.13519	0.509804	1	21ur-2124	IV	15273064	15273084	-	21	piRNA	-	-
WBGene00050349	2.07324	0.963113	1.00868	1	1	21ur-3024	IV	16669629	16669649	+	21	piRNA	-	-
WBGene00050212	1.38778e-17	2.89529	-4.59691	0.264706	1	21ur-849	IV	16540137	16540157	+	21	piRNA	-	-
WBGene00050182	1.38778e-17	1.9292	-4.04145	0.509804	1	21ur-347	IV	5324591	5324611	-	21	piRNA	-	-
WBGene00050045	2.07324	1.38778e-17	4.13519	0.509804	1	21ur-3692	IV	14402310	14402330	+	21	piRNA	-	-
WBGene00050004	1.03814	0.963113	0.088527	1	1	21ur-3696	IV	5212725	5212745	+	21	piRNA	-	-
WBGene00049979	1.38778e-17	1.9292	-4.04145	0.509804	1	21ur-3603	IV	5320422	5320442	+	21	piRNA	-	-
WBGene00049945	1.38778e-17	1.9292	-4.04145	0.509804	1	21ur-1296	IV	14895675	14895695	+	21	piRNA	-	-
WBGene00049922	2.07324	4.82746	-1.17465	0.483528	1	21ur-4841	IV	15275636	15275656	-	21	piRNA	-	-
WBGene00049871	1.03814	0.963113	0.088527	1	1	21ur-3949	IV	15367088	15367108	-	21	piRNA	-	-
WBGene00049835	3.10834	1.9292	0.651064	1	1	21ur-1928	IV	6445853	6445873	-	21	piRNA	-	-
WBGene00049414	1.03814	2.89529	-1.38187	0.63929	1	21ur-898	IV	14462353	14462373	-	21	piRNA	-	-
WBGene00049373	3.10834	1.38778e-17	4.69252	0.264706	1	21ur-1363	IV	6447225	6447245	-	21	piRNA	-	-
WBGene00049228	2.07324	2.89529	-0.461726	1	1	21ur-3058	IV	14995498	14995518	-	21	piRNA	-	-
WBGene00049036	3.10834	1.38778e-17	4.69252	0.264706	1	21ur-4490	IV	15998838	15998858	-	21	piRNA	-	-
WBGene00048866	3.10834	2.89529	0.0956061	1	1	21ur-4011	IV	15274637	15274657	+	21	piRNA	-	-
WBGene00048615	1.38778e-17	1.9292	-4.04145	0.509804	1	21ur-3401	IV	13906594	13906614	-	21	piRNA	-	-
WBGene00048611	1.38778e-17	1.9292	-4.04145	0.509804	1	21ur-1760	IV	16667931	16667951	+	21	piRNA	-	-
WBGene00048610	3.10834	5.79355	-0.874273	0.54333	1	21ur-3151	IV	14055240	14055260	+	21	piRNA	-	-
WBGene00048451	1.38778e-17	1.9292	-4.04145	0.509804	1	21ur-4919	IV	15068313	15068333	+	21	piRNA	-	-
WBGene00048441	2.07324	1.38778e-17	4.13519	0.509804	1	21ur-3380	IV	15564401	15564421	-	21	piRNA	-	-
WBGene00048306	1.03814	2.89529	-1.38187	0.63929	1	21ur-2900	IV	16475178	16475198	-	21	piRNA	-	-
WBGene00048170	1.38778e-17	1.9292	-4.04145	0.509804	1	21ur-1207	IV	6071396	6071416	+	21	piRNA	-	-
WBGene00048157	1.03814	2.89529	-1.38187	0.63929	1	21ur-1796	IV	15275189	15275209	+	21	piRNA	-	-
WBGene00048111	2.07324	1.38778e-17	4.13519	0.509804	1	21ur-3448	IV	15308176	15308196	+	21	piRNA	-	-
WBGene00048010	2.07324	1.38778e-17	4.13519	0.509804	1	21ur-2671	IV	14488994	14489014	+	21	piRNA	-	-
WBGene00047907	1.38778e-17	2.89529	-4.59691	0.264706	1	21ur-1885	IV	14456149	14456169	+	21	piRNA	-	-
WBGene00047835	1.03814	2.89529	-1.38187	0.63929	1	21ur-199	IV	14054796	14054816	-	21	piRNA	-	-
WBGene00047726	1.38778e-17	3.86138	-4.99697	0.139845	1	21ur-4428	IV	13608800	13608820	+	21	piRNA	-	-
WBGene00047689	1.03814	0.963113	0.088527	1	1	21ur-5104	IV	6017244	6017264	-	21	piRNA	-	-
WBGene00047623	1.38778e-17	2.89529	-4.59691	0.264706	1	21ur-717	IV	14945176	14945196	-	21	piRNA	-	-
WBGene00047393	1.03814	0.963113	0.088527	1	1	21ur-3318	IV	6496145	6496165	+	21	piRNA	-	-
WBGene00047238	1.03814	3.86138	-1.78193	0.398816	1	21ur-5206	IV	16547814	16547834	+	21	piRNA	-	-
WBGene00046833	3.10834	4.82746	-0.617314	0.746295	1	21ur-3984	IV	13646547	13646567	+	21	piRNA	-	-
WBGene00046723	1.38778e-17	4.82746	-5.30983	0.0751017	1	21ur-2531	IV	15095301	15095321	+	21	piRNA	-	-
WBGene00046433	5.17855	3.86138	0.410024	1	1	21ur-3008	IV	15273585	15273605	+	21	piRNA	-	-
WBGene00046372	2.07324	7.7257	-1.83901	0.143685	1	21ur-4897	IV	15273825	15273845	+	21	piRNA	-	-
WBGene00046288	2.07324	1.38778e-17	4.13519	0.509804	1	21ur-2915	IV	16733050	16733070	+	21	piRNA	-	-
WBGene00046257	1.38778e-17	1.9292	-4.04145	0.509804	1	21ur-4577	IV	6185415	6185435	+	21	piRNA	-	-
WBGene00045797	3.10834	1.38778e-17	4.69252	0.264706	1	21ur-2624	IV	17183863	17183883	+	21	piRNA	-	-
WBGene00045727	1.03814	1.9292	-0.826416	1	1	21ur-719	IV	14463088	14463108	-	21	piRNA	-	-
WBGene00045517	20.7053	14.4882	0.510921	0.437875	1	R11D1.13	V	12727171	12727621	+	367	protein_coding	-	-
WBGene00045516	81.7772	52.1652	0.647233	0.189897	1	F43D2.7	V	14638805	14639627	-	593	protein_coding	-	-
WBGene00045511	18.6351	20.2847	-0.12202	1	1	F11A5.18	V	16202809	16204862	+	502	protein_coding	-	-
WBGene00045510	2.07324	4.82746	-1.17465	0.483528	1	F11A5.17	V	16202030	16202740	+	610	protein_coding	-	-
WBGene00045509	208.061	173.891	0.258617	0.566992	1	T07D10.8	I	12596530	12598916	-	1975	pseudogene	-	-
WBGene00045508	21.7404	19.3186	0.168947	0.817963	1	D1081.10	I	8469922	8471852	-	1210	protein_coding	-	-
WBGene00045507	218.413	229.923	-0.0740892	0.869832	1	F10A3.17	V	16158679	16159694	-	950	protein_coding	-	-
WBGene00045500	5.17855	3.86138	0.410024	1	1	T05E12.9	V	17080492	17082818	-	927	protein_coding	-	-
WBGene00045498	2.07324	4.82746	-1.17465	0.483528	1	F56F4.8	I	6149197	6150480	+	1174	protein_coding	-	-
WBGene00045497	3.10834	6.75963	-1.09231	0.388527	1	K03A11.6	X	13055860	13058381	+	1048	protein_coding	-	-
WBGene00045495	50.7237	62.792	-0.307388	0.57082	1	F11C1.7	X	12989344	12991381	+	883	protein_coding	-	-
WBGene00045494	3.10834	14.4882	-2.17782	0.0209521	0.632754	ZK662.6	X	15718625	15720415	+	767	protein_coding	-	-
WBGene00045493	15.5297	13.5222	0.19742	0.886005	1	F55G7.4	X	11928107	11929372	+	630	protein_coding	-	-
WBGene00045488	71.426	127.519	-0.835173	0.0787446	1	F57B1.9	V	13196088	13197923	-	1325	protein_coding	-	-
WBGene00045484	272.239	173.891	0.64628	0.142407	1	F34D10.9	III	3726683	3729570	-	1562	protein_coding	-	-
WBGene00045483	1728.65	1638.46	0.0772942	0.853215	1	oxy-5	I	5760897	5762435	-	687	protein_coding	-	-
WBGene00045482	6.21366	11.59	-0.887144	0.312308	1	T03F6.9	III	13368087	13371072	-	432	protein_coding	-	-
WBGene00045480	6.21366	3.86138	0.66738	0.775535	1	F14F3.5	X	10528002	10529264	-	490	protein_coding	-	-
WBGene00045475	34.1618	31.8776	0.0992124	0.935946	1	T07A5.7	III	10306756	10311100	-	1263	protein_coding	-	-
WBGene00045474	54.8641	53.1312	0.0460422	0.957057	1	C49G9.2	I	12562756	12564210	+	566	protein_coding	-	-
WBGene00045473	160.446	152.637	0.0718743	0.90033	1	F30A10.14	I	9476597	9477181	+	535	protein_coding	-	-
WBGene00045468	74.5314	56.0295	0.410735	0.432878	1	F08A8.8	I	12953969	12955322	-	818	protein_coding	-	-
WBGene00045461	53.829	39.6062	0.441277	0.430389	1	C25F9.14	V	19436484	19437217	+	631	protein_coding	-	-
WBGene00045458	8.28389	11.59	-0.479236	0.572981	1	F17B5.8	I	13190578	13191921	+	599	protein_coding	-	-
WBGene00045457	2.07324	3.86138	-0.861782	0.704873	1	F33H12.7	II	2586078	2586911	-	589	protein_coding	-	-
WBGene00045456	36.232	24.149	0.582538	0.338581	1	C10A4.9	X	7420871	7422628	+	773	protein_coding	-	-
WBGene00045455	14.4946	22.2168	-0.612324	0.455892	1	F26G1.11	II	4777142	4778104	+	873	protein_coding	-	-
WBGene00045434	753.568	708.13	0.0896979	0.831329	1	Y95D11A.3	I	10940685	10943922	+	798	protein_coding	-	-
WBGene00045433	973.013	1017.27	-0.0641767	0.879945	1	F49D11.10	I	10926883	10933705	-	2392	protein_coding	-	-
WBGene00045419	1422.25	1473.26	-0.0508348	0.904109	1	lsy-12	V	9846158	9859963	-	5586	protein_coding	Histone acetyltransferase [Source:UniProtKB/TrEMBL;Acc:L8E6K3]	-
WBGene00045418	1433.64	1490.65	-0.0562592	0.893703	1	F15B9.10	V	13006981	13008925	-	1269	protein_coding	-	-
WBGene00045417	1.38778e-17	4.82746	-5.30983	0.0751017	1	Y37H2A.13	V	18142849	18143543	+	537	protein_coding	-	-
WBGene00045416	27.9511	26.0811	0.0991293	0.925256	1	Y37H2A.14	V	18143716	18144720	+	711	protein_coding	-	-
WBGene00045415	2.07324	1.38778e-17	4.13519	0.509804	1	Y43F8B.15	V	19460818	19462102	-	993	protein_coding	-	-
WBGene00045414	11.3892	5.79355	0.959037	0.403427	1	T19H5.7	II	9479641	9480106	-	299	protein_coding	-	-
WBGene00045411	2.07324	9.65786	-2.15634	0.0623388	1	C25F9.11	V	19432441	19433072	-	585	protein_coding	-	-
WBGene00045410	171.832	238.617	-0.473446	0.283258	1	E01G4.7	II	13477471	13478929	+	996	pseudogene	-	-
WBGene00045407	542.404	503.322	0.107846	0.802575	1	T07D4.5	II	8883763	8884418	-	566	protein_coding	-	-
WBGene00045406	8.28389	9.65786	-0.219274	0.841171	1	D1086.19	V	14088351	14088704	+	354	protein_coding	-	-
WBGene00045405	56.9344	34.7758	0.709012	0.192198	1	D1086.18	V	14085889	14087169	+	822	protein_coding	-	-
WBGene00045404	24.8458	18.3525	0.434074	0.503739	1	C06C3.11	II	9378557	9379596	+	912	pseudogene	-	-
WBGene00045403	41.4076	26.0811	0.664082	0.262839	1	K10H10.12	II	14505015	14506409	-	616	protein_coding	-	-
WBGene00045401	17.5999	5.79355	1.58153	0.0599736	1	eol-1	V	13979571	13980907	-	1099	protein_coding	Enhanced Olfactory Learning [Source:UniProtKB/TrEMBL;Acc:A5JYX9]	-
WBGene00045400	21.7404	24.149	-0.151126	0.915762	1	C54D10.13	V	12431368	12432289	-	511	protein_coding	-	-
WBGene00045399	2058.85	1893.5	0.12077	0.771173	1	Y47G6A.33	I	3564040	3565068	+	500	protein_coding	-	-
WBGene00045397	133.533	135.248	-0.0184506	1	1	Y54G2A.52	IV	2797061	2798573	-	543	protein_coding	-	-
WBGene00045395	3.10834	1.38778e-17	4.69252	0.264706	1	F09F9.5	X	4117951	4119487	+	660	protein_coding	-	-
WBGene00045394	3689.16	3923.22	-0.0887467	0.829962	1	ZK813.7	X	3444802	3445283	+	482	protein_coding	-	-
WBGene00045393	5.17855	1.9292	1.36554	0.483528	1	F26D11.13	V	7953354	7954652	-	813	protein_coding	-	-
WBGene00045392	48.6534	35.7419	0.44339	0.429218	1	F26D11.12	V	7954793	7955363	-	460	protein_coding	-	-
WBGene00045390	26.916	20.2847	0.405535	0.531278	1	C38C3.10	V	1494769	1495453	+	638	protein_coding	-	-
WBGene00045388	1.38778e-17	2.89529	-4.59691	0.264706	1	lfor-1	II	14635795	14636093	-	299	ncRNA	-	-
WBGene00045387	104.55	76.317	0.453382	0.34836	1	K09H9.8	I	3138541	3140601	-	693	protein_coding	-	-
WBGene00045386	8.28389	9.65786	-0.219274	0.841171	1	nlp-76	X	12662478	12663627	-	411	protein_coding	Neuropeptide-Like Protein [Source:UniProtKB/TrEMBL;Acc:A5JYR5]	-
WBGene00045385	5.17855	5.79355	-0.1598	1	1	lgc-24	X	12068550	12070563	+	1182	protein_coding	Ligand-Gated ion Channel [Source:UniProtKB/TrEMBL;Acc:A5JYS3]	-
WBGene00045383	2661.29	2789.05	-0.0676504	0.870591	1	sup-46	I	10169639	10172645	-	1678	protein_coding	SUPpressor [Source:UniProtKB/TrEMBL;Acc:Q9XVS2]	-
WBGene00045382	54.8641	40.5723	0.434037	0.438446	1	T05E12.8	V	17068627	17069533	+	410	protein_coding	-	-
WBGene00045381	9.31901	1.38778e-17	6.2398	0.00724341	0.338261	F28B1.9	V	17061889	17063095	+	1074	protein_coding	-	-
WBGene00045379	23.8106	25.1151	-0.0768968	1	1	C45B11.6	V	11044067	11045734	+	1522	protein_coding	Epoxide hydrolase [Source:UniProtKB/TrEMBL;Acc:A4UVK7]	-
WBGene00045376	1.38778e-17	3.86138	-4.99697	0.139845	1	F25H5.9	I	9176327	9176453	+	127	snoRNA	-	-
WBGene00045373	1.03814	0.963113	0.088527	1	1	Y46G5A.40	II	12738002	12738143	-	142	snoRNA	-	-
WBGene00045367	10.3541	8.69178	0.248317	1	1	F17C11.15	V	10966698	10966915	+	218	snoRNA	-	-
WBGene00045366	195.64	284.989	-0.542452	0.216986	1	Y17D7C.3	V	18720589	18723771	-	798	pseudogene	-	-
WBGene00045365	69.3558	65.6902	0.0780699	0.929059	1	ZC449.7	X	5014040	5015452	+	876	protein_coding	-	-
WBGene00045364	1.38778e-17	1.9292	-4.04145	0.509804	1	clec-250	V	18738955	18742208	-	855	protein_coding	C-type LECtin [Source:UniProtKB/TrEMBL;Acc:A4UVL3]	-
WBGene00045360	1.38778e-17	1.9292	-4.04145	0.509804	1	mir-800	X	380919	380991	-	73	miRNA	-	-
WBGene00045359	1.38778e-17	1.9292	-4.04145	0.509804	1	mir-799	X	8600643	8600735	-	93	miRNA	-	-
WBGene00045357	960.592	1040.46	-0.115219	0.784109	1	F13A7.14	V	16401891	16405325	+	1137	protein_coding	-	-
WBGene00045356	4.14345	2.89529	0.496627	1	1	T03E6.9	V	16598989	16600723	-	1173	protein_coding	-	-
WBGene00045355	726.655	519.745	0.483354	0.251273	1	D1086.17	V	14067819	14071215	+	836	protein_coding	-	-
WBGene00045340	17.5999	14.4882	0.277982	0.68049	1	T10G3.8	V	13474228	13476382	-	740	protein_coding	-	-
WBGene00045338	1.03814	1.9292	-0.826416	1	1	M01B2.13	V	15264653	15265786	-	858	protein_coding	-	-
WBGene00045336	11.3892	15.4543	-0.436851	0.635154	1	R11D1.12	V	12724562	12725993	-	396	protein_coding	-	-
WBGene00045331	23.8106	16.4204	0.532305	0.410356	1	F14D7.12	V	14300014	14300561	+	409	protein_coding	-	-
WBGene00045325	6.21366	6.75963	-0.120481	1	1	mir-789.1	IV	16740693	16740789	-	97	miRNA	-	-
WBGene00045322	10.3541	4.82746	1.08006	0.366109	1	C09F9.7	II	14713340	14718225	-	1820	pseudogene	-	-
WBGene00045316	22.7755	26.0811	-0.194868	0.839999	1	C49F5.9	X	11962413	11962646	-	204	pseudogene	-	-
WBGene00045311	7.24878	19.3186	-1.39962	0.0755371	1	Y57G11C.57	IV	14780940	14781266	-	271	pseudogene	-	-
WBGene00045308	79.707	97.5707	-0.291423	0.552015	1	C37H5.14	V	4832011	4834377	-	1218	protein_coding	-	-
WBGene00045306	96.2688	98.5367	-0.0336353	0.948672	1	ZC250.5	V	5805767	5807532	+	683	protein_coding	-	-
WBGene00045305	700.777	563.218	0.315185	0.453217	1	ZC250.4	V	5812316	5813157	-	788	protein_coding	-	-
WBGene00045304	2.07324	1.38778e-17	4.13519	0.509804	1	Y27F2A.11	II	3189338	3190954	+	984	protein_coding	-	-
WBGene00045302	2.07324	0.963113	1.00868	1	1	fbxc-30	II	917624	919417	+	1251	protein_coding	F-box C protein [Source:UniProtKB/TrEMBL;Acc:A3KFE0]	-
WBGene00045297	65.2153	84.0456	-0.365457	0.460854	1	fbxc-43	II	4234950	4235982	-	837	protein_coding	F-box C protein [Source:UniProtKB/TrEMBL;Acc:A3KFE7]	-
WBGene00045293	16.5648	37.674	-1.17975	0.0589165	1	fbxa-175	V	17547383	17549288	+	972	pseudogene	-	-
WBGene00045292	24.8458	9.65786	1.35132	0.0652687	1	fbxa-179	X	14411418	14412855	-	1164	protein_coding	F-box A protein [Source:UniProtKB/TrEMBL;Acc:A3RMT8]	-
WBGene00045291	100.409	78.2492	0.359143	0.462101	1	F23D12.10	X	14413578	14415746	-	1882	protein_coding	-	-
WBGene00045289	25.8809	41.5383	-0.680205	0.235308	1	fbxa-169	II	13648530	13655347	+	1554	protein_coding	F-box A protein [Source:UniProtKB/TrEMBL;Acc:A3RMU2]	-
WBGene00045280	2.07324	1.38778e-17	4.13519	0.509804	1	Y116A8C.51	IV	17056746	17057831	+	505	pseudogene	-	-
WBGene00045279	3.10834	6.75963	-1.09231	0.388527	1	B0513.12	IV	13853590	13854137	-	247	pseudogene	-	-
WBGene00045277	17.5999	24.149	-0.454043	0.571136	1	ZK742.6	V	7814615	7814886	-	220	protein_coding	-	-
WBGene00045276	377.821	292.718	0.368028	0.393758	1	F18E3.13	V	7416116	7416628	+	513	protein_coding	-	-
WBGene00045275	284.66	265.668	0.0995428	0.825772	1	F18E3.12	V	7414941	7415344	+	404	protein_coding	-	-
WBGene00045273	47.6183	41.5383	0.196333	0.753936	1	C08A9.11	X	17083162	17083742	+	414	pseudogene	-	-
WBGene00045272	79.707	146.84	-0.88052	0.0593517	1	F59C12.4	X	16602445	16602717	-	273	protein_coding	-	-
WBGene00045271	185.289	174.857	0.0835	0.869071	1	F07G6.10	X	1737906	1739229	+	464	protein_coding	-	-
WBGene00045270	13.4595	18.3525	-0.444354	0.574259	1	C04E7.5	X	360779	362938	+	483	protein_coding	-	-
WBGene00045269	4.14345	2.89529	0.496627	1	1	F46G11.6	X	5786493	5787353	+	659	protein_coding	-	-
WBGene00045268	357.118	395.122	-0.145868	0.737323	1	ttr-42	X	2577742	2578262	+	479	protein_coding	TransThyretin-Related family domain [Source:UniProtKB/TrEMBL;Acc:A2V8C3]	-
WBGene00045265	327.1	310.107	0.0769091	0.864857	1	K10C2.8	X	6436440	6437645	-	705	protein_coding	-	-
WBGene00045261	201.851	257.939	-0.353584	0.422826	1	H29C22.1	X	9310625	9311341	-	538	protein_coding	-	-
WBGene00045255	131.463	86.9438	0.595719	0.207019	1	nhr-146	IV	1626973	1630756	+	1392	protein_coding	Nuclear Hormone Receptor family [Source:UniProtKB/TrEMBL;Acc:A2V8C5]	Miscellaneous
WBGene00045254	4.14345	6.75963	-0.69129	0.588481	1	F33E2.8	I	12583786	12585119	+	959	pseudogene	-	-
WBGene00045253	37.2672	31.8776	0.224305	0.756122	1	F46C3.6	X	11419108	11420074	-	418	protein_coding	-	-
WBGene00045252	40.3725	62.792	-0.635787	0.213928	1	Y62H9A.15	X	11907267	11910145	-	675	protein_coding	-	-
WBGene00045251	4.14345	7.7257	-0.88066	0.439101	1	F54F7.9	X	11847856	11848695	-	751	protein_coding	-	-
WBGene00045250	8.28389	9.65786	-0.219274	0.841171	1	Y73B6BL.47	IV	6361968	6365407	+	927	protein_coding	-	-
WBGene00045249	281.555	275.328	0.0322183	0.942123	1	T07A9.15	IV	393156	393546	-	339	protein_coding	-	-
WBGene00045248	11.3892	7.7257	0.551629	0.698224	1	ZK180.7	IV	4490542	4495519	+	659	protein_coding	-	-
WBGene00045247	76.6016	69.5545	0.138879	0.804049	1	F54H12.8	III	7966601	7969221	-	1800	protein_coding	-	-
WBGene00045246	90.0581	78.2492	0.20238	0.685695	1	C29E4.15	III	7952623	7955816	+	708	protein_coding	-	-
WBGene00045245	426.471	388.359	0.134995	0.75613	1	ttr-34	X	13139847	13140886	+	593	protein_coding	TransThyretin-Related family domain [Source:UniProtKB/TrEMBL;Acc:A3FPK9]	-
WBGene00045242	6.21366	1.38778e-17	5.66435	0.0409646	0.847922	C05B5.11	III	10004513	10004965	+	406	protein_coding	-	-
WBGene00045239	241.185	271.464	-0.170569	0.703466	1	Y49E10.29	III	12469169	12472541	+	1960	protein_coding	-	-
WBGene00045238	10.3541	7.7257	0.41569	0.841171	1	rpr-1	I	13463955	13464207	+	253	ncRNA	-	-
WBGene00045237	883.993	854.007	0.0497706	0.907848	1	mrt-1	I	8660820	8663127	+	1912	protein_coding	MoRTal germline [Source:UniProtKB/TrEMBL;Acc:Q8T3E0]	-
WBGene00045218	17.5999	20.2847	-0.203917	0.903284	1	K08C9.8	I	11493036	11495080	-	828	pseudogene	-	-
WBGene00045215	11.3892	4.82746	1.216	0.275999	1	ceh-63	X	3672378	3673918	-	689	protein_coding	C. Elegans Homeobox [Source:UniProtKB/TrEMBL;Acc:A0A0K3ASL7]	Homeobox
WBGene00045212	68.3207	93.7064	-0.455217	0.340344	1	Y110A7A.21	I	5110075	5111154	-	592	protein_coding	-	-
WBGene00045210	10.3541	16.4204	-0.659572	0.427714	1	C54D2.6	X	7846190	7847460	-	675	protein_coding	-	-
WBGene00045208	133.533	140.078	-0.0690307	0.906011	1	F13E9.15	IV	10889471	10889878	-	408	protein_coding	-	-
WBGene00045207	4.14345	0.963113	1.96703	0.398816	1	F13E9.14	IV	10891333	10892093	-	669	protein_coding	-	-
WBGene00045199	1.38778e-17	1.9292	-4.04145	0.509804	1	smy-5	V	14096389	14096465	-	77	snRNA	-	-
WBGene00045198	4.14345	1.9292	1.05209	0.704873	1	K10D11.7	IV	12994676	12995924	-	458	protein_coding	-	-
WBGene00045197	2.07324	1.38778e-17	4.13519	0.509804	1	C29F4.4	IV	11220727	11221755	+	1029	pseudogene	-	-
WBGene00045195	6.21366	6.75963	-0.120481	1	1	F53F4.17	V	13588206	13588479	+	220	protein_coding	-	-
WBGene00045194	3.10834	1.38778e-17	4.69252	0.264706	1	smy-1	IV	9511763	9511839	-	77	snRNA	-	-
WBGene00045192	3008.05	2991.93	0.00775103	0.985909	1	aho-3	I	8030959	8032886	+	1755	protein_coding	Alpha/beta hydrolase domain-containing protein aho-3 [Source:UniProtKB/Swiss-Prot;Acc:Q21221]	-
WBGene00045190	4.14345	6.75963	-0.69129	0.588481	1	R01H2.8	III	7069103	7069580	+	395	protein_coding	-	-
WBGene00045188	11.3892	1.9292	2.48437	0.041032	0.847922	B0284.5	III	4373179	4375323	+	1430	pseudogene	-	-
WBGene00045183	20.7053	23.1829	-0.162519	0.912974	1	T28C6.10	IV	8818555	8819158	+	562	protein_coding	-	-
WBGene00045180	20.7053	24.149	-0.221104	0.829731	1	K07F5.17	IV	9842371	9842992	+	474	protein_coding	-	-
WBGene00045177	9.31901	14.4882	-0.630544	0.402639	1	T21D12.14	IV	287305	288127	-	411	protein_coding	-	-
WBGene00045175	94.1986	69.5545	0.436781	0.385913	1	C10C6.9	IV	11468395	11468900	+	409	pseudogene	-	-
WBGene00045168	8.28389	12.5561	-0.59353	0.46563	1	srpr-1.2	III	4369468	4369766	+	299	ncRNA	-	-
WBGene00045163	4.14345	1.38778e-17	5.09354	0.139845	1	Y67A10A.14	IV	14326948	14327121	-	174	snoRNA	-	-
WBGene00045162	3.10834	1.38778e-17	4.69252	0.264706	1	F25H2.15	I	10565266	10565443	+	178	snoRNA	-	-
WBGene00045153	2.07324	1.9292	0.0937322	1	1	F11A10.9	IV	12086709	12086828	+	120	snoRNA	-	-
WBGene00045151	1.03814	4.82746	-2.09479	0.245788	1	F17C11.14	V	10967490	10967616	+	127	snoRNA	-	-
WBGene00045148	1.38778e-17	5.79355	-5.56679	0.0409646	0.847922	C06A1.8	II	10560717	10560934	-	218	snoRNA	-	-
WBGene00045146	12.4244	19.3186	-0.632238	0.398138	1	Y41E3.22	IV	14950652	14954226	+	489	protein_coding	-	-
WBGene00045138	16.5648	36.708	-1.1424	0.0692352	1	F25H2.14	I	10569187	10569412	+	226	snoRNA	-	-
WBGene00045137	1.38778e-17	2.89529	-4.59691	0.264706	1	F56A12.6	V	14362376	14362451	+	76	snoRNA	-	-
WBGene00045132	1.38778e-17	1.9292	-4.04145	0.509804	1	ZK643.9	III	8937767	8937897	+	131	snoRNA	-	-
WBGene00045125	3.10834	10.6239	-1.73484	0.0923262	1	F54C9.12	II	8560691	8560772	-	82	snoRNA	-	-
WBGene00045124	2.07324	1.38778e-17	4.13519	0.509804	1	C07A9.14	III	9717380	9717458	+	79	snoRNA	-	-
WBGene00045120	2.07324	5.79355	-1.43161	0.325869	1	Y43F8C.22	V	19643050	19643187	-	138	snoRNA	-	-
WBGene00045118	1.03814	4.82746	-2.09479	0.245788	1	T04A8.17	III	4689634	4689771	-	138	snoRNA	-	-
WBGene00045113	2.07324	4.82746	-1.17465	0.483528	1	Y43F4B.12	III	13303428	13303563	-	136	snoRNA	-	-
WBGene00045108	15.5297	4.82746	1.65927	0.083932	1	H01G02.4	IV	11801697	11803144	-	985	protein_coding	-	-
WBGene00045104	6.21366	1.9292	1.62289	0.325869	1	C04G2.12	IV	10111721	10112028	+	308	pseudogene	-	-
WBGene00045094	1.03814	0.963113	0.088527	1	1	D1007.20	I	4585249	4585409	+	161	snoRNA	-	-
WBGene00045088	1.03814	0.963113	0.088527	1	1	F48A11.7	II	219675	219791	-	117	snoRNA	-	-
WBGene00045082	2.07324	1.9292	0.0937322	1	1	F46F11.12	I	5611663	5611817	-	155	snoRNA	-	-
WBGene00045078	350.908	426.036	-0.279815	0.515115	1	C46C2.7	IV	9194824	9196062	+	493	protein_coding	-	-
WBGene00045077	56.9344	40.5723	0.487358	0.379036	1	Y71A12B.18	I	13997363	14007078	+	6406	pseudogene	-	-
WBGene00045067	10.3541	10.6239	-0.0374692	1	1	F07C6.6	IV	12792795	12793274	+	430	protein_coding	-	-
WBGene00045063	248.431	251.176	-0.0158812	0.978552	1	Y37A1A.4	IV	13934445	13964001	+	3564	protein_coding	-	-
WBGene00045062	21.7404	13.5222	0.679554	0.29947	1	Y38H8A.8	IV	13456976	13458841	-	1866	pseudogene	-	-
WBGene00045061	11.3892	6.75963	0.740999	0.546614	1	Y57G11B.8	IV	14578262	14578700	-	288	protein_coding	-	-
WBGene00045060	43.4779	46.3687	-0.0927988	0.899352	1	F55B11.7	IV	14419711	14422038	-	1049	protein_coding	-	-
WBGene00045058	45.5481	55.0634	-0.273188	0.648282	1	gadr-5	I	13984308	13989588	+	2748	protein_coding	Y71A12B.17 [Source:UniProtKB/TrEMBL;Acc:G3DRG2]	-
WBGene00045056	26.916	36.708	-0.44612	0.457372	1	F13H10.9	IV	11002119	11003801	+	582	protein_coding	-	-
WBGene00045053	46.5832	73.4188	-0.655075	0.214514	1	K12C11.7	I	1338749	1339773	+	622	protein_coding	-	-
WBGene00045052	124.217	84.0456	0.562843	0.232839	1	K12C11.6	I	1337012	1338216	+	503	protein_coding	-	-
WBGene00045050	36.232	52.1652	-0.524501	0.335985	1	ZC15.10	V	20310148	20311656	+	792	protein_coding	-	-
WBGene00045048	14.4946	33.8097	-1.21528	0.0637359	1	D1007.19	I	4589380	4589899	-	520	protein_coding	-	-
WBGene00045043	16.5648	28.0133	-0.75397	0.278997	1	Y116A8C.48	IV	17137348	17142989	+	366	ncRNA	-	-
WBGene00045038	1454.34	1459.74	-0.00534503	0.99161	1	ule-2	IV	14635126	14636051	+	807	protein_coding	Uterine Lumin Expressed/locailized [Source:UniProtKB/TrEMBL;Acc:Q067X2]	-
WBGene00045036	69.3558	41.5383	0.737677	0.147757	1	K08E4.7	IV	12075744	12076950	+	1090	protein_coding	-	-
WBGene00045024	4.14345	0.963113	1.96703	0.398816	1	C43F9.11	IV	10596805	10600030	+	924	protein_coding	-	-
WBGene00045013	85.9177	71.4866	0.264751	0.584263	1	F08A7.1	IV	17440642	17442125	+	843	protein_coding	-	-
WBGene00045012	1.03814	1.9292	-0.826416	1	1	K08F4.13	IV	10144288	10144431	-	144	pseudogene	-	-
WBGene00044995	1.03814	1.9292	-0.826416	1	1	Y105C5A.28	IV	15715353	15716234	+	789	pseudogene	-	-
WBGene00044991	11.3892	6.75963	0.740999	0.546614	1	T25B9.12	IV	10765441	10766067	+	471	protein_coding	-	-
WBGene00044990	17.5999	16.4204	0.0988614	0.895414	1	T25B9.11	IV	10764520	10765297	+	396	protein_coding	-	-
WBGene00044989	1163.47	1278.11	-0.135569	0.74571	1	Y37A1B.17	IV	13964359	13979847	-	5081	protein_coding	-	-
WBGene00044988	50.7237	91.7742	-0.853971	0.0854353	1	W01A8.8	I	7053688	7054912	-	768	protein_coding	-	-
WBGene00044987	1076.52	1071.37	0.0069114	0.989276	1	K07A1.17	I	9581786	9582583	-	657	protein_coding	-	-
WBGene00044985	2.07324	0.963113	1.00868	1	1	F37B12.5	II	9028285	9028315	+	31	ncRNA	-	-
WBGene00044979	42.4427	32.8437	0.368441	0.560481	1	Y41E3.19	IV	15056131	15057889	+	1079	protein_coding	-	-
WBGene00044977	15.5297	13.5222	0.19742	0.886005	1	F56C4.4	IV	10629431	10631245	-	437	protein_coding	-	-
WBGene00044976	4.14345	2.89529	0.496627	1	1	T26H2.10	V	19223853	19225074	+	1110	pseudogene	-	-
WBGene00044964	1.38778e-17	1.9292	-4.04145	0.509804	1	F22D6.16	I	7091584	7091718	-	135	snoRNA	-	-
WBGene00044963	6.21366	2.89529	1.06744	0.54333	1	K07C5.11	V	10352710	10352836	-	127	snoRNA	-	-
WBGene00044962	1.03814	3.86138	-1.78193	0.398816	1	F28D1.13	IV	12390526	12390655	-	130	snoRNA	-	-
WBGene00044958	1.03814	1.9292	-0.826416	1	1	ZK994.7	V	8500579	8500645	+	67	snoRNA	-	-
WBGene00044953	10.3541	13.5222	-0.381796	0.616742	1	D2096.13	IV	8357938	8358592	-	517	protein_coding	-	-
WBGene00044952	8.28389	11.59	-0.479236	0.572981	1	Y24D9A.9	IV	4390088	4390308	-	221	snoRNA	-	-
WBGene00044949	124.217	102.401	0.278249	0.553437	1	Y49A10A.2	X	10371077	10372664	-	913	protein_coding	-	-
WBGene00044948	6.21366	3.86138	0.66738	0.775535	1	K11H12.12	IV	653902	654030	-	129	snoRNA	-	-
WBGene00044944	1.38778e-17	2.89529	-4.59691	0.264706	1	R151.13	III	7209400	7209530	+	131	snoRNA	-	-
WBGene00044943	3.10834	6.75963	-1.09231	0.388527	1	R151.12	III	7209019	7209149	+	131	snoRNA	-	-
WBGene00044941	2.07324	5.79355	-1.43161	0.325869	1	F54E7.10	III	5679378	5679509	+	132	snoRNA	-	-
WBGene00044940	3.10834	4.82746	-0.617314	0.746295	1	H06I04.8	III	3068806	3068883	+	78	snoRNA	-	-
WBGene00044939	9.31901	12.5561	-0.425989	0.596165	1	B0412.7	III	794742	794867	+	126	snoRNA	-	-
WBGene00044937	3.10834	6.75963	-1.09231	0.388527	1	ZK546.18	II	4942395	4942519	-	125	snoRNA	-	-
WBGene00044936	2.07324	1.38778e-17	4.13519	0.509804	1	T24H7.6	II	6248717	6248855	+	139	snoRNA	-	-
WBGene00044927	13.4595	12.5561	0.09864	1	1	F32B5.9	I	2688947	2689069	+	123	snRNA	-	-
WBGene00044925	2.07324	2.89529	-0.461726	1	1	Y37E3.20	I	2085037	2085155	+	119	snoRNA	-	-
WBGene00044924	498.929	444.391	0.166943	0.694372	1	M106.7	II	10855642	10857177	-	477	protein_coding	-	-
WBGene00044922	17.5999	27.0472	-0.616746	0.38768	1	Y43C5A.7	IV	10277264	10277918	+	361	protein_coding	-	-
WBGene00044921	30.0213	23.1829	0.370846	0.567342	1	F53C11.9	V	13778015	13778592	+	434	protein_coding	-	-
WBGene00044920	36.232	48.3009	-0.413745	0.464591	1	F20G2.7	V	13758090	13759945	+	1262	pseudogene	-	-
WBGene00044917	3.10834	1.9292	0.651064	1	1	F40F8.12	II	11130275	11130698	+	353	protein_coding	-	-
WBGene00044916	2225.5	1992.04	0.159871	0.69965	1	F40F8.11	II	11130690	11132648	-	1643	protein_coding	-	-
WBGene00044912	39.3374	32.8437	0.259151	0.707326	1	H38K22.7	III	4321748	4322867	+	321	protein_coding	-	-
WBGene00044911	28.9862	17.3865	0.732896	0.240754	1	H38K22.6	III	4320389	4321348	+	396	protein_coding	-	-
WBGene00044909	11.3892	8.69178	0.384256	0.851299	1	C48D1.7	IV	13206783	13207278	-	394	pseudogene	-	-
WBGene00044908	4.14345	5.79355	-0.473252	0.775535	1	F38A1.15	IV	1241332	1243402	-	1283	protein_coding	-	-
WBGene00044907	24.8458	62.792	-1.33345	0.0147643	0.493267	K08E7.10	IV	12561367	12563543	-	588	pseudogene	-	-
WBGene00044906	3.10834	0.963113	1.56601	0.63929	1	Y67A10A.11	IV	14339968	14342112	+	917	protein_coding	-	-
WBGene00044905	1.38778e-17	3.86138	-4.99697	0.139845	1	T26E3.11	I	12659729	12660647	+	875	pseudogene	-	-
WBGene00044903	51.7588	69.5545	-0.425591	0.407389	1	K03H1.13	III	9947788	9950344	-	1487	protein_coding	-	-
WBGene00044901	129.393	78.2492	0.724613	0.122634	1	Y41G9A.10	X	2945803	2946570	-	725	protein_coding	-	-
WBGene00044900	3.10834	1.38778e-17	4.69252	0.264706	1	cnc-11	V	1442588	1442876	+	238	protein_coding	CaeNaCin (Caenorhabditis bacteriocin) [Source:UniProtKB/TrEMBL;Acc:A4V4W3]	-
WBGene00044898	94.1986	98.5367	-0.0649584	0.896603	1	let-383	I	6862397	6870424	+	634	protein_coding	-	-
WBGene00044896	32.0916	16.4204	0.960995	0.11883	1	K12C11.5	I	1332698	1334074	+	550	protein_coding	-	-
WBGene00044895	14.4946	21.2508	-0.54856	0.52678	1	R06A10.5	I	1088514	1089742	+	478	protein_coding	-	-
WBGene00044894	403.699	398.986	0.0169151	0.972873	1	Y71F9AR.4	I	2981531	2983076	-	556	protein_coding	-	-
WBGene00044891	416.12	314.937	0.401772	0.349637	1	T07C4.12	III	10331551	10332480	-	456	protein_coding	-	-
WBGene00044811	87.9879	200.941	-1.19031	0.00918262	0.387022	F12E12.11	II	3742465	3743819	-	944	protein_coding	-	-
WBGene00044810	36.232	26.0811	0.472057	0.446123	1	Y37E3.19	I	2107457	2108896	-	480	protein_coding	-	-
WBGene00044809	3.10834	1.38778e-17	4.69252	0.264706	1	M04F3.6	I	4761931	4762359	-	429	pseudogene	-	-
WBGene00044807	7.24878	10.6239	-0.544688	0.546614	1	T19H5.6	II	9469119	9470082	-	861	protein_coding	-	-
WBGene00044806	3.10834	3.86138	-0.30445	1	1	T19H5.5	II	9470521	9471924	-	1272	pseudogene	-	-
WBGene00044805	14.4946	20.2847	-0.481847	0.605807	1	Y53C10A.15	I	11971179	11971797	-	567	protein_coding	Major sperm protein [Source:UniProtKB/TrEMBL;Acc:Q18LB3]	-
WBGene00044803	6.21366	1.9292	1.62289	0.325869	1	C02G6.3	V	5881052	5882450	+	509	protein_coding	-	-
WBGene00044799	9.31901	14.4882	-0.630544	0.402639	1	ZK686.6	III	7771591	7772559	-	921	protein_coding	-	-
WBGene00044798	5.17855	20.2847	-1.94525	0.0180032	0.571601	tbx-43	III	1765458	1770091	-	918	protein_coding	T BoX family [Source:UniProtKB/TrEMBL;Acc:Q1T6W8]	T-box
WBGene00044797	15.5297	17.3865	-0.162212	1	1	F13E9.13	IV	10881549	10882523	+	912	protein_coding	-	-
WBGene00044796	4.14345	3.86138	0.0965714	1	1	W03D8.11	I	2818744	2820701	+	776	protein_coding	-	-
WBGene00044795	92.1284	94.6724	-0.0393358	0.946712	1	C06H5.8	V	17919037	17921734	+	1064	protein_coding	-	-
WBGene00044792	85.9177	60.8598	0.496486	0.318636	1	F59C6.14	I	10526533	10530095	+	665	protein_coding	-	-
WBGene00044791	4.14345	6.75963	-0.69129	0.588481	1	bnc-1	V	12275625	12277046	-	672	protein_coding	BasoNuClin-1 zinc finger protein homolog [Source:UniProtKB/TrEMBL;Acc:Q1ZXU0]	zf-C2H2
WBGene00044790	22.7755	15.4543	0.555299	0.392856	1	clec-224	V	12177088	12179438	-	639	protein_coding	C-type LECtin [Source:UniProtKB/TrEMBL;Acc:Q1ZXU1]	-
WBGene00044789	1525.77	1578.56	-0.0490795	0.907289	1	T07A9.14	IV	386699	387949	+	958	protein_coding	-	-
WBGene00044788	27.9511	14.4882	0.941635	0.13625	1	ttr-38	X	9312648	9314488	-	478	protein_coding	TransThyretin-Related family domain [Source:UniProtKB/TrEMBL;Acc:Q1W0R1]	-
WBGene00044787	1.38778e-17	1.9292	-4.04145	0.509804	1	pals-36	V	12434361	12436952	-	1395	pseudogene	-	-
WBGene00044784	1522.66	1597.88	-0.0695684	0.86813	1	F13H10.8	IV	11020498	11021438	+	652	protein_coding	-	-
WBGene00044781	1.38778e-17	1.9292	-4.04145	0.509804	1	Y53H1A.6	I	11235385	11235594	-	210	pseudogene	-	-
WBGene00044779	77.6367	60.8598	0.350488	0.486319	1	T10H9.8	V	6652353	6653742	+	591	protein_coding	-	-
WBGene00044777	134.568	86.9438	0.62937	0.182045	1	T02B11.9	V	876245	877265	+	582	protein_coding	-	-
WBGene00044776	54.8641	31.8776	0.780754	0.151836	1	T02B11.8	V	877530	878667	-	459	protein_coding	-	-
WBGene00044774	39.3374	44.4366	-0.175522	0.788811	1	F16B3.3	V	1315643	1317919	-	717	protein_coding	-	-
WBGene00044773	217.378	189.348	0.199001	0.658541	1	C08A9.10	X	17081128	17082042	+	542	protein_coding	-	-
WBGene00044772	5.17855	11.59	-1.1445	0.206492	1	T23E7.6	X	17680873	17682294	-	248	protein_coding	-	-
WBGene00044771	3.10834	2.89529	0.0956061	1	1	tmem-218	X	17650178	17651594	+	381	protein_coding	TMEM (Human TransMEMbrane protein) homolog [Source:UniProtKB/TrEMBL;Acc:Q2A955]	-
WBGene00044770	81.7772	82.1135	-0.00601298	1	1	C53C11.5	X	17334052	17336169	+	680	protein_coding	-	-
WBGene00044768	1.38778e-17	5.79355	-5.56679	0.0409646	0.847922	M117.7	IV	11834390	11836020	+	944	pseudogene	-	-
WBGene00044767	36.232	28.9794	0.320741	0.625105	1	T23B7.3	II	4850185	4851441	+	537	protein_coding	-	-
WBGene00044764	2.07324	6.75963	-1.64964	0.217138	1	W01A8.7	I	7050042	7051712	-	957	pseudogene	-	-
WBGene00044763	98.3391	77.2831	0.347017	0.477138	1	ZK688.12	III	7912698	7913600	-	642	protein_coding	-	-
WBGene00044762	420.26	438.595	-0.0616066	0.886026	1	ZK688.11	III	7883574	7884963	-	722	protein_coding	-	-
WBGene00044761	20.7053	10.6239	0.953903	0.212448	1	pals-19	III	1401946	1403460	+	959	protein_coding	Protein containing ALS2cr12 (ALS2CR12) signature [Source:UniProtKB/TrEMBL;Acc:Q2AAB4]	-
WBGene00044760	11.3892	13.5222	-0.245857	0.745626	1	Y71H2AM.25	III	2802450	2803681	+	915	protein_coding	-	-
WBGene00044759	2.07324	4.82746	-1.17465	0.483528	1	T06E6.15	V	15398939	15399791	-	786	protein_coding	-	-
WBGene00044758	338.486	375.8	-0.150839	0.73184	1	Y37H2A.12	V	18129171	18131125	-	831	protein_coding	-	-
WBGene00044757	53.829	73.4188	-0.447008	0.396601	1	Y55F3BR.11	IV	855673	856846	+	441	protein_coding	-	-
WBGene00044756	61.0748	48.3009	0.337597	0.520504	1	F58F12.4	II	6386767	6387568	+	618	protein_coding	-	-
WBGene00044755	1.03814	1.9292	-0.826416	1	1	C32D5.14	II	6335478	6336334	+	361	protein_coding	-	-
WBGene00044754	6.21366	2.89529	1.06744	0.54333	1	Y119C1B.12	I	4520070	4522768	+	501	protein_coding	-	-
WBGene00044753	2.07324	1.38778e-17	4.13519	0.509804	1	F49H12.7	X	2065038	2066567	+	481	protein_coding	-	-
WBGene00044751	1.03814	0.963113	0.088527	1	1	F14D2.16	II	3328359	3328381	+	23	ncRNA	-	-
WBGene00044746	391.277	298.514	0.390224	0.362327	1	C53H9.3	I	1832115	1832641	-	483	protein_coding	-	-
WBGene00044745	310.538	327.496	-0.0767047	0.865261	1	Y62E10A.20	IV	13383905	13386091	-	753	protein_coding	-	-
WBGene00044744	34.1618	19.3186	0.818023	0.178238	1	F10G7.12	II	4689777	4690484	+	511	protein_coding	-	-
WBGene00044743	116.971	89.8421	0.380144	0.426249	1	crb-3	X	9211144	9212321	+	571	protein_coding	Drosophila CRumBs homolog [Source:UniProtKB/TrEMBL;Acc:A0FLQ5]	-
WBGene00044742	145.954	111.096	0.393262	0.392675	1	Y55F3BR.10	IV	832362	833329	+	897	protein_coding	-	-
WBGene00044741	5.17855	1.9292	1.36554	0.483528	1	Y57G11C.52	IV	14854003	14854426	+	322	protein_coding	-	-
WBGene00044738	7.24878	0.963113	2.75616	0.0922987	1	folt-3	V	7603806	7609946	-	1403	protein_coding	Folate-like transporter 3 [Source:UniProtKB/Swiss-Prot;Acc:Q22931]	-
WBGene00044737	1016.49	1491.62	-0.553233	0.183919	1	ttr-45	IV	13254225	13255538	+	679	protein_coding	TransThyretin-Related family domain [Source:UniProtKB/TrEMBL;Acc:Q2EEM8]	-
WBGene00044736	94.1986	106.265	-0.17376	0.729119	1	gfrp-1	IV	203322	205262	+	849	protein_coding	GTP cyclohydrolase I Feedback Regulatory Protein homolog [Source:UniProtKB/TrEMBL;Acc:D6RYD9]	-
WBGene00044732	7.24878	3.86138	0.885703	0.588481	1	T03G11.10	X	5168739	5171119	-	1069	protein_coding	-	-
WBGene00044728	317.784	517.813	-0.704187	0.0990862	1	Y53F4B.45	II	15042805	15044011	-	1207	ncRNA	-	-
WBGene00044725	18.6351	18.3525	0.0214407	1	1	R11G1.7	X	3656272	3657265	+	380	protein_coding	-	-
WBGene00044724	12.4244	26.0811	-1.06279	0.108379	1	R02E4.3	X	4101687	4102125	-	386	protein_coding	-	-
WBGene00044723	24.8458	17.3865	0.511535	0.426936	1	K11H12.11	IV	668962	670555	-	1267	protein_coding	-	-
WBGene00044720	213.237	263.735	-0.306507	0.481808	1	metl-2	II	14969902	14971233	+	1258	protein_coding	Methyltransferase-like protein [Source:UniProtKB/TrEMBL;Acc:Q2MDF2]	-
WBGene00044719	9.31901	22.2168	-1.24292	0.0862277	1	clec-172	IV	1515510	1516627	-	533	protein_coding	C-type LECtin [Source:UniProtKB/TrEMBL;Acc:Q2MGE7]	-
WBGene00044718	5.17855	13.5222	-1.36469	0.113724	1	T20D4.20	V	3401645	3402356	+	614	pseudogene	-	-
WBGene00044714	2.07324	1.38778e-17	4.13519	0.509804	1	ZK1225.10	I	13211826	13213806	+	473	pseudogene	-	-
WBGene00044712	13.4595	29.9454	-1.14684	0.0954816	1	F22G12.8	I	13144912	13146453	+	1199	pseudogene	-	-
WBGene00044707	1.38778e-17	3.86138	-4.99697	0.139845	1	pals-15	I	13143201	13144588	+	1065	protein_coding	Protein containing ALS2cr12 (ALS2CR12) signature [Source:UniProtKB/TrEMBL;Acc:Q2L6U1]	-
WBGene00044705	2.07324	30.9115	-3.8217	2.05601e-05	0.00492851	T22F3.12	V	3589029	3592199	-	580	protein_coding	Peptidyl-prolyl cis-trans isomerase [Source:UniProtKB/TrEMBL;Acc:Q2L6V8]	-
WBGene00044703	1.03814	0.963113	0.088527	1	1	F46C3.5	X	11434792	11435899	-	729	pseudogene	-	-
WBGene00044702	76.6016	95.6385	-0.319847	0.518218	1	F46C3.4	X	11436124	11437747	-	1177	pseudogene	-	-
WBGene00044701	19.6702	34.7758	-0.818447	0.190858	1	AH9.6	X	2263176	2267472	-	999	protein_coding	-	-
WBGene00044700	80.7421	64.7241	0.31835	0.531938	1	T08D2.9	X	159638	160920	-	633	pseudogene	-	-
WBGene00044699	74.5314	80.1813	-0.105356	0.874552	1	nhr-286	V	7089498	7091601	-	1339	protein_coding	Nuclear Hormone Receptor family [Source:UniProtKB/TrEMBL;Acc:Q2V068]	Miscellaneous
WBGene00044698	156.306	149.739	0.0618179	0.915116	1	K09F5.6	X	7719272	7725583	+	3080	protein_coding	-	-
WBGene00044697	33.1267	50.233	-0.599004	0.28113	1	poml-4	II	1540928	1542718	+	1139	protein_coding	PON (Paraoxonase) and MEC-6 Like [Source:UniProtKB/TrEMBL;Acc:Q2V071]	-
WBGene00044696	1814.56	2249.02	-0.309658	0.454462	1	F52E1.14	V	8383922	8384867	+	694	protein_coding	-	-
WBGene00044693	2.07324	0.963113	1.00868	1	1	fbxb-92	II	3746474	3747459	-	939	protein_coding	F-box B protein [Source:UniProtKB/TrEMBL;Acc:Q2V080]	-
WBGene00044692	8.28389	0.963113	2.94574	0.0566303	0.997245	fbxb-91	II	3749061	3750785	-	1094	protein_coding	F-box B protein [Source:UniProtKB/TrEMBL;Acc:Q2V078]	-
WBGene00044690	110.76	114.96	-0.0537033	0.932651	1	M02B7.7	IV	3806703	3807190	-	346	protein_coding	-	-
WBGene00044689	3947.94	3438.26	0.199414	0.628754	1	arid-1	V	186169	200777	+	5429	protein_coding	ARID (AT-rich Interactive Domain-containing protein) homolog [Source:UniProtKB/TrEMBL;Acc:A0A0K3AXH5]	ARID
WBGene00044687	1.38778e-17	2.89529	-4.59691	0.264706	1	B0563.9	X	9168539	9169022	+	231	protein_coding	-	-
WBGene00044686	783.587	749.671	0.0638143	0.881581	1	flp-28	X	10087314	10087958	-	539	protein_coding	FMRF-Like Peptide [Source:UniProtKB/TrEMBL;Acc:Q7YWT6]	-
WBGene00044684	182.184	130.417	0.481812	0.282847	1	T08G11.2	I	8919329	8920516	-	960	protein_coding	-	-
WBGene00044683	50.7237	55.0634	-0.118312	0.869636	1	C36E6.8	X	17438619	17439751	+	588	protein_coding	-	-
WBGene00044681	7.24878	6.75963	0.0978416	1	1	T24C4.8	III	874301	875413	+	626	protein_coding	-	-
WBGene00044680	52.7939	65.6902	-0.31478	0.550948	1	F30A10.13	I	9478470	9479091	-	341	protein_coding	-	-
WBGene00044679	10.3541	1.9292	2.34844	0.0623388	1	K02B12.9	I	8520901	8521915	+	400	protein_coding	-	-
WBGene00044678	7.24878	5.79355	0.315879	1	1	B0303.16	III	8705109	8706345	+	927	protein_coding	-	-
WBGene00044677	12.4244	2.89529	2.05314	0.0637647	1	ZK353.10	III	8389882	8394424	-	403	protein_coding	-	-
WBGene00044676	78.6718	86.9438	-0.14412	0.794746	1	fbxa-42	III	2260004	2261445	-	1113	protein_coding	F-box A protein [Source:UniProtKB/TrEMBL;Acc:Q2WF60]	-
WBGene00044675	85.9177	95.6385	-0.154516	0.757871	1	fbxa-76	III	1247618	1249153	-	828	protein_coding	F-box A protein [Source:UniProtKB/TrEMBL;Acc:Q2WF62]	-
WBGene00044673	2.07324	0.963113	1.00868	1	1	C07D10.6	II	7379177	7379612	+	345	protein_coding	-	-
WBGene00044672	74.5314	60.8598	0.291691	0.592685	1	fbxa-4	II	2414119	2415531	-	1071	protein_coding	F-box A protein [Source:UniProtKB/TrEMBL;Acc:G4SG25]	-
WBGene00044667	84.8825	67.6223	0.327316	0.522153	1	ZK622.5	II	5289442	5290326	+	695	protein_coding	-	-
WBGene00044666	349.873	321.7	0.121044	0.784988	1	F33G12.7	II	5040208	5040681	-	378	protein_coding	-	-
WBGene00044665	195.64	181.619	0.107171	0.820072	1	F59A6.12	II	5011523	5012078	-	465	protein_coding	-	-
WBGene00044664	1.38778e-17	1.9292	-4.04145	0.509804	1	F59A6.11	II	4998007	4998757	-	567	protein_coding	-	-
WBGene00044663	1.03814	5.79355	-2.35175	0.150691	1	F26G1.10	II	4774382	4774883	+	461	protein_coding	-	-
WBGene00044661	16.5648	8.69178	0.919923	0.264725	1	fbxa-143	V	16125811	16127497	-	1171	protein_coding	F-box A protein [Source:UniProtKB/TrEMBL;Acc:Q2XMY7]	-
WBGene00044660	14.4946	5.79355	1.3036	0.183239	1	fbxa-87	V	16128131	16129089	-	870	pseudogene	-	-
WBGene00044659	1.38778e-17	1.9292	-4.04145	0.509804	1	fbxa-142	V	16129409	16130979	-	1245	protein_coding	F-box A protein [Source:UniProtKB/TrEMBL;Acc:Q2XMY6]	-
WBGene00044655	1.03814	2.89529	-1.38187	0.63929	1	fbxa-194	V	19777247	19778708	-	1251	protein_coding	F-box A protein [Source:UniProtKB/TrEMBL;Acc:Q2XMY8]	-
WBGene00044654	20.7053	28.0133	-0.434204	0.543944	1	fbxa-85	V	17259173	17260534	+	932	protein_coding	F-box A protein [Source:UniProtKB/TrEMBL;Acc:G5EEL4]	-
WBGene00044651	733.901	693.638	0.0813756	0.850164	1	egrh-3	IV	2680098	2688808	-	1169	protein_coding	EGR (Early Growth factor Response factor) Homolog [Source:UniProtKB/TrEMBL;Acc:U4PR13]	zf-C2H2
WBGene00044650	2183.06	2063.53	0.0812307	0.845183	1	Y71G10AR.4	IV	2199041	2209051	+	1836	protein_coding	-	-
WBGene00044649	15.5297	18.3525	-0.239673	0.895414	1	C23H5.11	IV	2091929	2099890	-	1266	protein_coding	-	-
WBGene00044648	252.572	256.007	-0.0195136	0.978954	1	R144.13	III	5023264	5024064	+	642	protein_coding	-	-
WBGene00044646	4.14345	6.75963	-0.69129	0.588481	1	B0205.14	I	10726903	10727364	+	278	protein_coding	-	-
WBGene00044645	2.07324	0.963113	1.00868	1	1	Y51H7BR.8	II	1519222	1520328	+	350	protein_coding	-	-
WBGene00044644	31.0565	76.317	-1.29387	0.0136766	0.470343	B0205.13	I	10727755	10728808	-	453	protein_coding	-	-
WBGene00044643	17.5999	21.2508	-0.27063	0.811404	1	H17B01.5	II	1472625	1473581	-	595	protein_coding	-	-
WBGene00044642	35.1969	0.963113	5.01672	9.26662e-07	0.000387072	clec-69	IV	3929650	3931654	+	1317	pseudogene	-	-
WBGene00044641	13.4595	13.5222	-0.00725994	1	1	T01D1.8	II	179261	192078	+	794	protein_coding	-	-
WBGene00044640	70.3909	55.0634	0.35345	0.50451	1	B0432.14	II	264353	266077	+	562	protein_coding	-	-
WBGene00044638	80.7421	130.417	-0.690976	0.139095	1	F23A7.8	X	16213373	16213599	+	227	protein_coding	-	-
WBGene00044637	182.184	258.905	-0.506777	0.247305	1	rft-1	V	4438932	4443223	-	1648	protein_coding	Riboflavin transporter rft-1 [Source:UniProtKB/Swiss-Prot;Acc:Q3LFN0]	-
WBGene00044636	155.271	205.771	-0.406018	0.359051	1	B0393.9	III	4778390	4780157	-	956	protein_coding	-	-
WBGene00044634	60.0397	32.8437	0.867628	0.107865	1	C29E4.14	III	7920123	7921059	+	451	protein_coding	-	-
WBGene00044633	273.274	200.941	0.443305	0.313697	1	F54H12.7	III	7969319	7970283	+	530	protein_coding	-	-
WBGene00044632	46.5832	39.6062	0.23321	0.698874	1	Y73F8A.37	IV	15521488	15522118	-	491	pseudogene	-	-
WBGene00044631	11.3892	7.7257	0.551629	0.698224	1	bus-18	V	11773720	11776631	+	1375	protein_coding	-	-
WBGene00044630	18.6351	31.8776	-0.770883	0.235985	1	bus-17	X	15757868	15766354	-	1205	protein_coding	Hexosyltransferase [Source:UniProtKB/TrEMBL;Acc:G5EDB3]	-
WBGene00044623	35.1969	40.5723	-0.20459	0.719162	1	bus-8	X	5493348	5496000	+	1851	protein_coding	Glycosyltransferase [Source:UniProtKB/TrEMBL;Acc:G5ECB6]	-
WBGene00044620	18.6351	20.2847	-0.12202	1	1	bus-4	IV	4688269	4691936	+	1278	protein_coding	Glycoprotein-N-acetylgalactosamine 3-beta-galactosyltransferase 1 [Source:UniProtKB/TrEMBL;Acc:O44563]	-
WBGene00044618	7.24878	13.5222	-0.889015	0.271197	1	bus-2	IV	1699899	1702820	+	1067	protein_coding	Hexosyltransferase [Source:UniProtKB/TrEMBL;Acc:D3KZG1]	-
WBGene00044617	6.21366	5.79355	0.0975564	1	1	bus-1	V	9022361	9024806	-	2077	protein_coding	-	-
WBGene00044616	15.5297	23.1829	-0.574675	0.472815	1	M01A12.4	I	5643310	5644057	+	699	protein_coding	-	-
WBGene00044615	31.0565	33.8097	-0.122333	0.870769	1	B0252.8	II	6916110	6916963	+	350	protein_coding	-	-
WBGene00044614	525.842	540.033	-0.0384227	0.933167	1	C36B1.14	I	8730156	8730922	+	462	protein_coding	-	-
WBGene00044612	60.0397	66.6563	-0.150658	0.778232	1	Y57E12AR.1	V	7063703	7065322	-	414	protein_coding	-	-
WBGene00044611	11.3892	8.69178	0.384256	0.851299	1	T27A3.8	I	6104805	6105589	+	332	protein_coding	-	-
WBGene00044610	1.03814	0.963113	0.088527	1	1	D2092.10	I	6627045	6627914	-	443	protein_coding	-	-
WBGene00044609	437.857	397.054	0.141065	0.743244	1	tbcc-1	III	2788441	2792973	+	955	protein_coding	TuBulin folding Cofactor C homolog [Source:UniProtKB/TrEMBL;Acc:Q3V5J2]	-
WBGene00044608	659.373	626.013	0.074873	0.863498	1	glrx-22	IV	8200604	8201233	-	487	protein_coding	GLutaRedoXin [Source:UniProtKB/TrEMBL;Acc:Q3Y400]	-
WBGene00044607	99.3742	44.4366	1.15875	0.0186211	0.586951	K02A11.4	I	9748517	9749953	-	448	protein_coding	-	-
WBGene00044606	3.10834	9.65786	-1.59901	0.133362	1	T07G12.14	IV	10549215	10549501	+	287	pseudogene	-	-
WBGene00044605	435.787	398.02	0.130725	0.761643	1	ttr-36	X	6510929	6512195	+	467	protein_coding	TransThyretin-Related family domain [Source:UniProtKB/TrEMBL;Acc:Q45EK1]	-
WBGene00044604	310.538	318.802	-0.0379004	0.940017	1	T10F2.5	III	5158873	5159605	-	453	protein_coding	-	-
WBGene00044603	4.14345	3.86138	0.0965714	1	1	acbp-7	III	4840187	4841024	+	405	protein_coding	Acyl-Coenzyme A Binding Protein [Source:UniProtKB/TrEMBL;Acc:Q45EL0]	-
WBGene00044602	2.07324	6.75963	-1.64964	0.217138	1	C31B8.16	V	2930053	2931170	+	798	protein_coding	-	-
WBGene00044589	1.38778e-17	1.9292	-4.04145	0.509804	1	C29F5.8	II	6306429	6308073	+	654	protein_coding	-	-
WBGene00044588	17.5999	24.149	-0.454043	0.571136	1	ZK1236.9	III	8432469	8435174	-	800	protein_coding	-	-
WBGene00044587	2.07324	1.38778e-17	4.13519	0.509804	1	srz-105	IV	16325172	16326601	+	918	protein_coding	Serpentine Receptor, class Z [Source:UniProtKB/TrEMBL;Acc:Q4EVX9]	-
WBGene00044586	26.916	48.3009	-0.840874	0.14157	1	Y61A9LA.12	V	4553872	4554498	+	582	protein_coding	-	-
WBGene00044585	42.4427	25.1151	0.753783	0.19968	1	C40H5.8	X	11775729	11776574	+	702	pseudogene	-	-
WBGene00044584	34.1618	14.4882	1.22997	0.0461633	0.895373	T03G11.9	X	5183828	5186623	+	723	protein_coding	-	-
WBGene00044582	48.6534	19.3186	1.32665	0.0189024	0.591019	B0222.11	V	9165820	9168041	-	1182	protein_coding	-	-
WBGene00044578	1.38778e-17	2.89529	-4.59691	0.264706	1	K01A12.4	X	8610906	8611344	+	389	protein_coding	-	-
WBGene00044574	26.916	28.9794	-0.106387	0.92729	1	F23G4.1	X	6601558	6603212	-	569	protein_coding	-	-
WBGene00044573	4.14345	2.89529	0.496627	1	1	C15B12.9	X	6468799	6469990	+	826	protein_coding	-	-
WBGene00044572	3.10834	0.963113	1.56601	0.63929	1	T22E5.7	X	6388255	6391591	-	222	protein_coding	-	-
WBGene00044571	1.38778e-17	2.89529	-4.59691	0.264706	1	C46F4.3	X	5935780	5937549	+	459	protein_coding	-	-
WBGene00044570	36.232	21.2508	0.76595	0.203332	1	T22B7.8	X	5631869	5638096	+	689	protein_coding	-	-
WBGene00044568	19.6702	17.3865	0.176398	0.804319	1	ntc-1	X	4866075	4866690	+	462	protein_coding	Nematocin [Source:UniProtKB/Swiss-Prot;Acc:Q4R128]	-
WBGene00044567	1.03814	1.9292	-0.826416	1	1	C46C11.4	X	4644404	4647192	-	1271	protein_coding	-	-
WBGene00044566	4.14345	4.82746	-0.216292	1	1	T06F4.3	X	4078236	4081045	-	381	protein_coding	-	-
WBGene00044562	2.07324	1.38778e-17	4.13519	0.509804	1	C14E2.7	X	1816361	1816762	+	402	protein_coding	-	-
WBGene00044560	2.07324	0.963113	1.00868	1	1	C36C9.6	X	1690039	1691512	-	390	protein_coding	-	-
WBGene00044559	1.03814	4.82746	-2.09479	0.245788	1	ZK380.5	X	1647991	1649237	-	411	protein_coding	-	-
WBGene00044557	6.21366	1.9292	1.62289	0.325869	1	ZC13.10	X	899508	902599	-	936	protein_coding	-	-
WBGene00044556	64.1802	79.2152	-0.303235	0.552571	1	F38G1.3	X	476561	478283	+	878	protein_coding	-	-
WBGene00044554	850.869	648.233	0.392347	0.348843	1	F41E6.15	V	8602084	8602825	-	433	protein_coding	-	-
WBGene00044553	250.501	297.548	-0.248222	0.571878	1	T23B12.11	V	8455396	8457606	+	925	protein_coding	-	-
WBGene00044552	3.10834	4.82746	-0.617314	0.746295	1	Y97E10AR.8	V	8005326	8005692	+	321	protein_coding	-	-
WBGene00044551	2.07324	1.38778e-17	4.13519	0.509804	1	ZK105.8	V	7724494	7726110	+	1004	protein_coding	-	-
WBGene00044544	36.232	37.674	-0.0563406	0.941476	1	F26F12.8	V	5854848	5856414	-	392	protein_coding	-	-
WBGene00044542	1.03814	0.963113	0.088527	1	1	CD4.11	V	5585182	5591603	+	1491	protein_coding	-	-
WBGene00044541	15.5297	20.2847	-0.383134	0.70459	1	K09H11.11	V	5754670	5754949	-	225	protein_coding	-	-
WBGene00044539	2.07324	4.82746	-1.17465	0.483528	1	K09H11.9	V	5714760	5716581	-	546	protein_coding	-	-
WBGene00044538	2.07324	1.9292	0.0937322	1	1	T09D3.8	V	5365163	5366792	+	724	protein_coding	-	-
WBGene00044537	12.4244	17.3865	-0.481265	0.556403	1	B0238.15	V	5240203	5240451	+	249	protein_coding	-	-
WBGene00044536	11.3892	8.69178	0.384256	0.851299	1	F14F9.8	V	5130318	5131538	+	403	protein_coding	-	-
WBGene00044535	787.727	810.533	-0.0411799	0.924054	1	K11D12.13	V	5033398	5034171	+	632	protein_coding	-	-
WBGene00044534	18.6351	0.963113	4.10371	0.000376589	0.0478268	H23N18.6	V	4913061	4915079	-	576	protein_coding	-	-
WBGene00044533	13.4595	25.1151	-0.894238	0.228767	1	F41F3.8	V	4648832	4650726	+	684	protein_coding	-	-
WBGene00044530	39.3374	37.674	0.0619124	1	1	F32D1.11	V	4365447	4366483	-	660	protein_coding	-	-
WBGene00044529	172.867	131.383	0.395501	0.377342	1	irld-1	V	4336762	4338925	+	782	protein_coding	Insulin/EGF-Receptor L Domain protein [Source:UniProtKB/TrEMBL;Acc:A0A168H459]	-
WBGene00044528	1.03814	7.7257	-2.75916	0.0566303	0.997245	lgc-29	V	4139008	4143120	+	1229	protein_coding	Ligand-Gated ion Channel [Source:UniProtKB/TrEMBL;Acc:Q4R170]	-
WBGene00044527	357.118	1057.85	-1.56634	0.000257914	0.03642	Y39H10B.2	V	3668728	3670631	+	948	protein_coding	-	-
WBGene00044526	25.8809	36.708	-0.502437	0.402789	1	T28A11.22	V	3257577	3258289	+	570	protein_coding	-	-
WBGene00044525	1.38778e-17	3.86138	-4.99697	0.139845	1	Y73C8B.5	V	3197268	3198333	+	582	protein_coding	-	-
[truncated: 17,178 more rows]
