# Supplementary material for: Autophagy Regulation Influences β-Amyloid Toxicity in Transgenic Caenorhabditis elegans
Source: Front Aging Neurosci. 2022 May 12;14:885145. doi: 10.3389/fnagi.2022.885145 (PMC9133694; doi:10.3389/fnagi.2022.885145)
Supplement: Supplementary Table 2 — The 24 h differential gene data. [file Table_2.XLSX]

## Sheet: GMC101_24vsCL2122_24_deg
gene_id	GMC101_24	CL2122_24	log2FoldChange	pvalue	padj	gene_name	gene_chr	gene_start	gene_end	gene_strand	gene_length	gene_biotype	gene_description	tf_family
WBGene00304237	3.16511	9.48762	-1.54948	0.133362	0.501259	F39B3.7	X	17566667	17567478	-	399	protein_coding	-	-
WBGene00304220	24.2355	28.4716	-0.231779	0.772033	0.984183	F53G2.13	II	2485266	2485922	+	608	protein_coding	-	-
WBGene00304219	13.7003	22.7764	-0.72887	0.318789	0.741563	Y49E10.37	III	12383029	12383273	+	245	ncRNA	-	-
WBGene00304215	5.27213	8.53842	-0.684689	0.480955	0.84114	F17A2.16	X	12308449	12309548	+	969	protein_coding	-	-
WBGene00304203	5.27213	8.53842	-0.684689	0.480955	0.84114	D1086.21	V	14064722	14066235	+	619	protein_coding	-	-
WBGene00304202	3.16511	10.4368	-1.68528	0.0923262	0.398293	F07C3.17	V	9228693	9229118	+	189	pseudogene	-	-
WBGene00304201	3.16511	12.3352	-1.92367	0.0637647	0.322382	T07H8.11	V	6950866	6951389	-	385	protein_coding	-	-
WBGene00304189	25.2891	25.624	-0.0193829	1	1	C52E12.11	II	6997447	6997891	-	270	pseudogene	-	-
WBGene00304175	1.38778e-17	5.69081	-5.54298	0.0409646	0.240432	C37E2.10	X	14178988	14180086	+	672	protein_coding	-	-
WBGene00304173	69.5371	409.099	-2.55456	4.74187e-08	5.4124e-06	F07E5.13	II	2063119	2064105	-	934	protein_coding	-	-
WBGene00303425	25.2891	17.0812	0.562087	0.426936	0.83673	R02E12.12	X	4003532	4005066	+	684	protein_coding	-	-
WBGene00303423	55.8413	44.6079	0.322969	0.568308	0.885494	F10D7.11	X	17363301	17364764	+	801	protein_coding	-	-
WBGene00303398	1.05812	7.58922	-2.71153	0.0566303	0.300825	F46H5.11	X	7269667	7272067	-	1183	protein_coding	-	-
WBGene00303378	5.27213	16.132	-1.59242	0.0618007	0.318823	Y61B8B.3	V	17312343	17312486	-	144	protein_coding	-	-
WBGene00303370	5.27213	8.53842	-0.684689	0.480955	0.84114	Y59A8A.8	V	17865609	17865716	+	108	protein_coding	-	-
WBGene00303368	4.21862	6.64002	-0.641646	0.588481	0.896342	Y49F6B.19	II	3510546	3512340	-	321	protein_coding	-	-
WBGene00303367	1.38778e-17	2.84318	-4.5736	0.264706	0.671698	Y49F6A.12	II	3595639	3595839	+	153	protein_coding	-	-
WBGene00303366	36.8778	71.1854	-0.94674	0.0706217	0.34748	Y49F6A.11	II	3598342	3598821	-	480	protein_coding	-	-
WBGene00303365	6.32564	14.2336	-1.15586	0.183239	0.581984	M151.10	II	3639633	3640301	-	508	protein_coding	-	-
WBGene00303364	21.075	28.4716	-0.432304	0.485255	0.84114	Y14H12A.5	II	3995135	3996028	-	468	protein_coding	-	-
WBGene00303363	18.9679	19.9288	-0.0714863	1	1	R03H10.12	II	4175264	4175791	-	426	pseudogene	-	-
WBGene00303359	2.11162	1.38778e-17	4.16022	0.509804	0.84114	ZK177.12	II	5521711	5521964	+	111	protein_coding	-	-
WBGene00303233	13.7003	8.53842	0.673123	0.37526	0.797655	D1014.13	V	8145629	8147850	+	474	protein_coding	-	-
WBGene00303231	16.8609	18.9796	-0.170292	0.899515	1	C53A3.4	V	5758224	5758838	-	560	protein_coding	-	-
WBGene00303208	192.799	161.359	0.256574	0.563463	0.880511	Y71H2AM.29	III	2832832	2833790	+	597	protein_coding	-	-
WBGene00303105	234.94	160.41	0.550112	0.210674	0.634445	R07E5.19	III	4417460	4418056	-	523	protein_coding	Vacuolar ATPase assembly integral membrane protein VMA21 homolog [Source:UniProtKB/Swiss-Prot;Acc:A5JYQ9]	-
WBGene00303081	12.6468	28.4716	-1.16362	0.0841249	0.381776	T23F2.13	X	5492949	5494312	+	580	protein_coding	-	-
WBGene00303077	29.5032	39.8619	-0.432934	0.488704	0.84114	T05A8.11	II	2725608	2725661	-	54	protein_coding	-	-
WBGene00303068	7.37916	0.944746	2.80377	0.0922987	0.398293	K08F8.15	II	8766600	8767106	+	461	protein_coding	-	-
WBGene00303030	143.284	123.391	0.21534	0.644394	0.920953	C25A1.20	I	10179845	10180307	+	369	protein_coding	-	-
WBGene00303028	40.0384	37.9635	0.0762024	0.943888	1	F45H11.11	I	10380748	10380921	+	174	protein_coding	-	-
WBGene00303026	272.867	400.556	-0.553634	0.197075	0.607443	T20D3.14	IV	9335411	9335909	-	396	protein_coding	-	-
WBGene00303024	1.05812	4.74161	-2.04739	0.245788	0.671698	H40L08.7	X	15077059	15077744	-	623	protein_coding	-	-
WBGene00303023	1124.11	1198.83	-0.0928374	0.825148	1	K07F5.22	IV	9865076	9865934	+	407	protein_coding	-	-
WBGene00303021	5229.7	3559.48	0.555043	0.178721	0.57318	F02A9.10	III	9086880	9089373	-	2069	protein_coding	Probable methylcrotonoyl-CoA carboxylase beta chain, mitochondrial [Source:UniProtKB/Swiss-Prot;Acc:P34385]	-
WBGene00303019	883.911	774.539	0.19052	0.648242	0.924164	Y70G10A.4	III	10222418	10222709	+	240	protein_coding	-	-
WBGene00303015	164.354	294.246	-0.839792	0.0577863	0.305374	F20C5.11	IV	8755040	8756795	-	1281	protein_coding	-	-
WBGene00303013	4.21862	5.69081	-0.423681	0.775535	0.984183	T04H1.12	V	12255643	12256715	+	363	protein_coding	-	-
WBGene00303011	1498.12	1795.87	-0.261524	0.528489	0.85555	F17C11.26	V	10941450	10942776	+	662	protein_coding	-	-
WBGene00303009	813.325	700.502	0.215391	0.607875	0.911067	mrpl-42	IV	9093975	9094468	-	354	protein_coding	Mitochondrial Ribosomal Protein, Large; Ny [Source:UniProtKB/TrEMBL;Acc:G5EFZ7]	-
WBGene00303007	10.5397	2.84318	1.84251	0.133362	0.501259	Y57G11C.1147	IV	14796606	14797490	-	573	protein_coding	-	-
WBGene00303002	170.675	86.3725	0.981474	0.0327457	0.21171	Y48E1B.17	II	13539855	13541084	-	574	protein_coding	-	-
WBGene00303000	918.678	944.445	-0.039916	0.926469	1	C37C3.18	V	7854993	7856073	+	401	protein_coding	Eukaryotic translation initiation factor 5 [Source:UniProtKB/Swiss-Prot;Acc:Q22918]	-
WBGene00302998	368.738	236.345	0.641383	0.135701	0.501259	F53G2.12	II	2478216	2479083	-	498	protein_coding	-	-
WBGene00302995	732.204	674.873	0.11759	0.783093	0.988964	H06H21.37	IV	4808997	4809974	-	833	protein_coding	-	-
WBGene00302993	32.6637	26.5732	0.296032	0.664878	0.934505	T14B4.19	II	6711428	6712931	-	454	protein_coding	-	-
WBGene00302991	238.101	231.599	0.0398675	0.94327	1	C24G6.13	V	5535057	5536243	-	615	protein_coding	Cytochrome c oxidase assembly protein COX16 homolog, mitochondrial [Source:UniProtKB/Swiss-Prot;Acc:A0A1N7SYS3]	-
WBGene00302986	374.006	310.383	0.268877	0.530782	0.857949	Y37E11AM.4	IV	3718936	3722790	-	576	protein_coding	-	-
WBGene00302984	339.239	330.316	0.0384061	0.935316	1	Y51H7C.41	II	1403321	1403957	+	591	protein_coding	-	-
WBGene00302982	444.592	620.769	-0.481486	0.255854	0.671698	W02H5.19	V	2638890	2639449	+	510	protein_coding	-	-
WBGene00302980	14970.6	14576.8	0.0384569	0.92554	1	F53E2.2	V	1475072	1476790	+	1283	protein_coding	Actin-depolymerizing factor 1, isoforms a/b [Source:UniProtKB/Swiss-Prot;Acc:Q07750]	-
WBGene00302978	1058.8	865.662	0.290499	0.487366	0.84114	C42C1.19	IV	12282739	12287820	+	1409	protein_coding	-	-
WBGene00302976	555.212	416.692	0.413921	0.331184	0.749778	F49E8.8	IV	7556637	7557347	+	601	protein_coding	-	-
WBGene00302974	293.938	551.478	-0.90754	0.0336284	0.214985	Y65B4BM.3	I	531725	533084	+	1242	protein_coding	-	-
WBGene00302971	813.325	962.48	-0.242904	0.559798	0.877131	F59E12.17	II	5648795	5649472	-	557	protein_coding	-	-
WBGene00302968	1044.05	796.37	0.390608	0.349254	0.770873	Y62E10A.24	IV	13370970	13371613	+	585	protein_coding	Ribonuclease P protein subunit p20 [Source:UniProtKB/TrEMBL;Acc:Q9U1X8]	-
WBGene00302964	657.404	635.007	0.0499772	0.910653	1	Y62E10A.23	IV	13386343	13386845	+	378	protein_coding	-	-
WBGene00284867	1.05812	3.7924	-1.73467	0.398816	0.808067	T22B7.22	X	5659967	5660023	+	57	protein_coding	-	-
WBGene00284861	7.37916	10.4368	-0.49456	0.677528	0.941365	C30G12.11	II	7272127	7272579	+	453	ncRNA	-	-
WBGene00284859	25.2891	10.4368	1.26594	0.0652687	0.327765	C30G12.10	II	7277623	7278010	+	388	ncRNA	-	-
WBGene00284857	2.11162	3.7924	-0.813188	0.704873	0.950311	W08E3.5	I	13337047	13337212	-	166	ncRNA	-	-
WBGene00284855	7.37916	9.48762	-0.35876	0.677528	0.941365	C04C11.25	X	14015362	14015466	-	105	protein_coding	-	-
WBGene00284854	1.38778e-17	1.89395	-4.01861	0.509804	0.84114	Y95D11A.5	I	10952934	10955204	-	657	protein_coding	-	-
WBGene00284852	26.3426	63.5918	-1.26779	0.021474	0.158974	M04F3.7	I	4768331	4769063	-	228	lincRNA	-	-
WBGene00284849	1.05812	3.7924	-1.73467	0.398816	0.808067	C03A3.9	X	11266983	11267582	+	600	protein_coding	-	-
WBGene00284848	66.3765	90.1693	-0.441414	0.364708	0.787445	M02E1.4	X	313274	314687	+	416	protein_coding	-	-
WBGene00284847	6.32564	1.38778e-17	5.69036	0.0409646	0.240432	F54D8.10	III	5094791	5095122	+	332	protein_coding	-	-
WBGene00284846	35.8243	35.1159	0.0283567	1	1	ZC262.13	III	8326214	8326657	+	395	protein_coding	-	-
WBGene00284844	11.5932	3.7924	1.57867	0.123085	0.481335	H38K22.9	III	4323416	4324336	+	324	protein_coding	-	-
WBGene00271837	12.6468	30.37	-1.25633	0.0696284	0.343905	Y65D7A.1	IV	498465	498737	-	273	ncRNA	-	-
WBGene00271831	23.182	23.7256	-0.0337976	1	1	Y46D2A.6	II	3323761	3324131	+	303	ncRNA	-	-
WBGene00271830	25.2891	55.9982	-1.14334	0.035924	0.223272	W09G10.9	II	3521809	3523512	+	235	protein_coding	-	-
WBGene00271827	108.517	75.9313	0.514308	0.290471	0.705026	T19H12.15	V	4878916	4879351	-	382	protein_coding	-	-
WBGene00271824	71.6441	138.578	-0.950702	0.0433569	0.250307	R03H10.11	II	4182625	4183545	+	573	protein_coding	-	-
WBGene00271823	6.32564	1.89395	1.67175	0.325869	0.742059	C33F10.26	II	4838266	4838540	+	275	pseudogene	-	-
WBGene00271822	42.1454	12.3352	1.76168	0.00434191	0.0498705	F11G11.15	II	4874845	4875102	+	258	protein_coding	-	-
WBGene00271821	4.21862	14.2336	-1.72692	0.0632343	0.321676	T28C12.15	V	6320251	6321783	-	300	protein_coding	-	-
WBGene00271820	1.05812	4.74161	-2.04739	0.245788	0.671698	T18H9.11	V	9199865	9202609	+	1093	pseudogene	-	-
WBGene00271819	10.5397	0.944746	3.31112	0.0215665	0.158974	F10C1.23	II	5758040	5758761	+	312	protein_coding	-	-
WBGene00271818	15.8073	19.9288	-0.332635	0.70459	0.950311	K05F1.14	II	5791343	5792590	-	724	protein_coding	-	-
WBGene00271817	71.6441	93.0168	-0.376223	0.453747	0.84114	F55C12.19	II	5865908	5867041	+	624	protein_coding	-	-
WBGene00271815	5.27213	0.944746	2.32791	0.245788	0.671698	K04A8.21	V	6556656	6557144	-	400	protein_coding	-	-
WBGene00271812	21.075	5.69081	1.86465	0.0254753	0.177529	F58F12.12	II	6381088	6381764	+	677	protein_coding	-	-
WBGene00271810	12.6468	39.8619	-1.64724	0.0101384	0.0941057	C27H5.12	II	7161225	7161612	-	344	protein_coding	-	-
WBGene00271809	7.37916	24.6748	-1.7257	0.0264977	0.182068	D1022.17	II	7471624	7472555	+	385	ncRNA	-	-
WBGene00271808	2.11162	1.38778e-17	4.16022	0.509804	0.84114	F21C10.19	V	9131066	9131650	+	342	protein_coding	-	-
WBGene00271807	1.38778e-17	3.7924	-4.97341	0.139845	0.501259	F19F10.14	V	7570640	7571055	-	312	protein_coding	-	-
WBGene00271805	1.38778e-17	4.74161	-5.28612	0.0751017	0.352281	T01E8.10	II	10217484	10218430	-	947	ncRNA	-	-
WBGene00271804	1.05812	10.4368	-3.16458	0.0134121	0.112745	F11D11.22	V	18762344	18763526	+	450	protein_coding	-	-
WBGene00271803	53.7342	29.4208	0.865917	0.103137	0.429785	C09G5.14	II	10722672	10723169	-	498	protein_coding	-	-
WBGene00271802	9.4862	3.7924	1.29257	0.323452	0.742059	F10G2.11	V	7334403	7335627	-	949	pseudogene	-	-
WBGene00271798	5.27213	28.4716	-2.40704	0.00118483	0.0186267	F54D5.24	II	11555960	11558775	+	844	protein_coding	-	-
WBGene00271796	12.6468	11.386	0.148897	0.867725	1	C54F6.20	V	7524889	7525440	+	391	protein_coding	-	-
WBGene00271795	34.7708	73.0837	-1.06924	0.0417068	0.243865	Y46C8AM.1	IV	3962934	3964385	+	739	protein_coding	-	-
WBGene00271792	1.38778e-17	1.89395	-4.01861	0.509804	0.84114	Y45F10C.21	IV	13655475	13655851	+	330	pseudogene	-	-
WBGene00271791	90.6076	149.019	-0.717131	0.123925	0.483452	W03D2.15	IV	4071094	4071822	+	729	ncRNA	-	-
WBGene00271788	11.5932	16.132	-0.473245	0.651744	0.925426	M01H9.10	IV	4479669	4480072	-	353	protein_coding	-	-
WBGene00271786	2.11162	22.7764	-3.35936	0.000348534	0.00735142	F58H7.11	IV	911474	912677	+	963	pseudogene	-	-
WBGene00271781	6.32564	10.4368	-0.712955	0.516292	0.843096	Y71F9AM.9	I	2945180	2945697	-	518	lincRNA	-	-
WBGene00271778	2.11162	6.64002	-1.60073	0.217138	0.639164	T01A4.9	I	4467874	4469458	+	643	protein_coding	-	-
WBGene00271777	1.05812	0.944746	0.133746	1	1	Y48G8AR.8	I	1271455	1273029	+	207	protein_coding	-	-
WBGene00271776	1.05812	0.944746	0.133746	1	1	F53G12.18	I	144828	146468	+	222	protein_coding	-	-
WBGene00271775	38.9849	68.3378	-0.808045	0.123874	0.483388	EGAP1.5	III	5931721	5932788	+	554	protein_coding	-	-
WBGene00271774	2.11162	1.38778e-17	4.16022	0.509804	0.84114	R02F2.10	III	5478319	5479052	+	402	protein_coding	-	-
WBGene00271744	66.3765	121.493	-0.871044	0.0690647	0.342743	K09F6.15	II	2274876	2276640	-	1341	protein_coding	-	-
WBGene00271716	37.9313	47.4555	-0.322533	0.557621	0.875126	F39E9.28	II	3304070	3305774	-	568	pseudogene	-	-
WBGene00271715	45.306	57.8966	-0.353163	0.500315	0.84114	B0244.17	III	5733225	5735102	+	1059	protein_coding	-	-
WBGene00271706	306.58	303.738	0.0133888	0.982335	1	D2089.8	II	10662256	10662781	-	474	protein_coding	-	-
WBGene00271701	22.1285	43.6587	-0.976799	0.0862225	0.38748	F10D7.10	X	17378569	17379775	-	640	protein_coding	-	-
WBGene00271694	326.597	283.805	0.202487	0.641578	0.918846	T10E9.14	I	6531983	6533031	-	817	protein_coding	-	-
WBGene00271654	1.05812	3.7924	-1.73467	0.398816	0.808067	Y54G9A.17	II	13695184	13695400	+	217	ncRNA	-	-
WBGene00271653	1.38778e-17	1.89395	-4.01861	0.509804	0.84114	Y47G6A.39	I	3607122	3607477	+	290	ncRNA	-	-
WBGene00271651	75.8582	13.2844	2.5019	1.47822e-05	0.000601024	F19B10.14	II	3685540	3685842	+	303	ncRNA	-	-
WBGene00271647	33.7172	56.9474	-0.75427	0.167566	0.550309	C23G10.14	III	6189307	6190109	+	756	ncRNA	-	-
WBGene00271646	4.21862	1.89395	1.10068	0.704873	0.950311	C26B2.15	IV	8033893	8034288	-	396	ncRNA	-	-
WBGene00271645	2.11162	1.89395	0.141605	1	1	ZK1236.12	III	8440997	8441260	+	264	ncRNA	-	-
WBGene00271643	66.3765	16.132	2.03186	0.000392948	0.0081011	W07G1.25	II	13945325	13945647	-	323	ncRNA	-	-
WBGene00271642	904.982	901.731	0.00517695	0.993103	1	R106.8	X	17480654	17481960	+	968	ncRNA	-	-
WBGene00271636	74.8047	115.798	-0.629692	0.18568	0.587776	W05G11.8	III	52443	53178	+	376	ncRNA	-	-
WBGene00271632	4.21862	8.53842	-0.998292	0.323452	0.742059	Y110A7A.24	I	5139342	5139679	-	338	ncRNA	-	-
WBGene00271606	25.2891	28.4716	-0.170687	0.849047	1	F22F4.9	X	5998240	5999469	-	411	protein_coding	-	-
WBGene00271605	10.5397	14.2336	-0.430115	0.745626	0.971664	H05L14.3	I	7980237	7984713	+	2001	protein_coding	-	-
WBGene00271598	54.7877	48.4047	0.17803	0.73658	0.970285	Y18D10A.30	I	12927895	12928456	+	516	pseudogene	-	-
WBGene00271577	14.7538	13.2844	0.149117	0.880562	1	B0244.16	III	5740966	5742822	+	1083	protein_coding	-	-
WBGene00271567	6.32564	0.944746	2.58537	0.150691	0.517293	T28F4.8	I	7489894	7490428	+	451	protein_coding	-	-
WBGene00271444	6.32564	5.69081	0.147379	1	1	T04C12.33	V	11052457	11053107	+	558	protein_coding	-	-
WBGene00271437	3.16511	0.944746	1.61304	0.63929	0.917183	F10D2.16	V	7134263	7135682	+	879	protein_coding	-	-
WBGene00271415	29.5032	43.6587	-0.563786	0.337447	0.75804	T05A7.13	II	4659713	4661378	-	1110	protein_coding	-	-
WBGene00271414	4.21862	2.84318	0.545703	1	1	T05A7.12	II	4662209	4663286	-	793	protein_coding	-	-
WBGene00270322	1103.04	1031.77	0.0963453	0.818889	1	C17G10.13	II	5587614	5589755	-	1330	protein_coding	-	THAP
WBGene00270321	210.709	19.9288	3.39383	1.88784e-10	5.3041e-08	Y41C4A.32	III	11721706	11723602	+	990	protein_coding	-	-
WBGene00270320	18.9679	34.1667	-0.845348	0.178238	0.572177	F27D9.13	X	7665735	7667141	-	1088	protein_coding	-	-
WBGene00270319	94.8217	95.8644	-0.0158905	1	1	F26A1.19	III	4837731	4839931	+	262	protein_coding	-	-
WBGene00270318	12.6468	34.1667	-1.4256	0.0323643	0.209593	F26G1.15	II	4790297	4791340	+	340	protein_coding	-	-
WBGene00270309	1.38778e-17	1.89395	-4.01861	0.509804	0.84114	K05F1.13	II	5789172	5790128	+	579	protein_coding	-	-
WBGene00270303	4.21862	1.38778e-17	5.1193	0.139845	0.501259	T28D9.16	II	6475691	6476664	+	828	protein_coding	-	-
WBGene00270293	94.8217	347.401	-1.87202	3.68354e-05	0.00127126	F36H5.17	II	1755693	1756164	-	422	protein_coding	-	-
WBGene00270292	55.8413	97.7628	-0.806752	0.0988693	0.41718	F36H5.16	II	1754830	1755696	-	867	pseudogene	-	-
WBGene00270291	28.4496	102.509	-1.84499	0.000410666	0.00837965	F36H5.15	II	1750920	1751558	-	639	pseudogene	-	-
WBGene00270290	49.5201	74.0329	-0.579164	0.267614	0.675197	ZK938.11	II	9839191	9840288	-	968	protein_coding	-	-
WBGene00269438	17.9144	20.878	-0.2201	0.811404	1	Y56A3A.41	III	11892172	11893022	-	620	protein_coding	-	-
WBGene00269436	12.6468	54.0998	-2.08663	0.000708139	0.0126685	F13A2.14	V	4379643	4381592	-	1103	pseudogene	-	-
WBGene00269435	1.05812	0.944746	0.133746	1	1	T27C10.9	I	10879138	10879572	+	384	protein_coding	-	-
WBGene00269434	142.23	141.426	0.008087	1	1	sqst-5	III	146917	147607	-	645	protein_coding	SeQueSTosome related [Source:UniProtKB/TrEMBL;Acc:A0A168H2N7]	-
WBGene00269433	26.3426	63.5918	-1.26779	0.021474	0.158974	T16G12.12	III	10063296	10063871	+	468	protein_coding	-	-
WBGene00269432	20.0214	11.386	0.806656	0.258093	0.671698	ZC132.11	V	4296721	4298089	-	967	protein_coding	-	-
WBGene00269431	47.4131	99.6612	-1.06996	0.0318467	0.208136	T16A1.10	II	2091772	2092111	-	289	protein_coding	-	-
WBGene00269430	3.16511	0.944746	1.61304	0.63929	0.917183	F47D2.12	V	4282675	4283598	-	705	pseudogene	-	-
WBGene00269429	6.32564	10.4368	-0.712955	0.516292	0.843096	H43I07.4	V	4216147	4216461	+	315	protein_coding	-	-
WBGene00269426	1.05812	2.84318	-1.33486	0.63929	0.917183	C49G7.14	V	4051417	4052327	+	282	pseudogene	-	-
WBGene00269425	11.5932	49.3539	-2.07875	0.000890608	0.0149561	C49G7.13	V	4036111	4038054	+	1026	protein_coding	-	-
WBGene00269424	3.16511	9.48762	-1.54948	0.133362	0.501259	K09D9.14	V	4020728	4021876	-	861	protein_coding	-	-
WBGene00269422	5.27213	4.74161	0.146781	1	1	T01H10.11	X	12123452	12123916	+	279	protein_coding	-	-
WBGene00269421	181.211	140.477	0.366971	0.413202	0.822251	R06F6.14	II	10809279	10809847	+	364	protein_coding	-	-
WBGene00269420	1.05812	3.7924	-1.73467	0.398816	0.808067	K05F6.16	II	1547060	1548182	-	798	pseudogene	-	-
WBGene00269419	104.303	417.642	-2.00026	1.02428e-05	0.00045165	K05F6.15	II	1572522	1573300	+	729	pseudogene	-	-
WBGene00269394	6.32564	1.89395	1.67175	0.325869	0.742059	F59H6.15	II	2012998	2013386	+	337	protein_coding	-	-
WBGene00269393	3.16511	2.84318	0.144435	1	1	F56H1.11	I	5741186	5741622	+	384	pseudogene	-	-
WBGene00269392	7.37916	0.944746	2.80377	0.0922987	0.398293	F54F7.14	X	11850873	11851729	+	420	protein_coding	-	-
WBGene00269390	7.37916	1.89395	1.89014	0.217138	0.639164	C08F1.13	II	1804209	1805408	-	665	pseudogene	-	-
WBGene00269389	5.27213	10.4368	-0.970413	0.366109	0.787445	C08F1.12	II	1805711	1806458	-	748	protein_coding	-	-
WBGene00269388	56.8948	165.156	-1.53554	0.00124264	0.0193138	F45C12.17	II	1726141	1727106	+	904	protein_coding	-	-
WBGene00269387	8.43268	12.3352	-0.543303	0.572981	0.887538	btb-22	II	3299825	3300676	+	753	protein_coding	BTB (Broad/complex/Tramtrack/Bric a brac) domain protein [Source:UniProtKB/TrEMBL;Acc:A0A131MD04]	-
WBGene00269386	2.11162	12.3352	-2.48148	0.0270427	0.183667	F41F3.10	V	4660271	4660737	-	419	lincRNA	-	-
WBGene00269385	1.38778e-17	1.89395	-4.01861	0.509804	0.84114	F41F3.9	V	4655475	4655786	+	267	protein_coding	-	-
WBGene00269384	18.9679	14.2336	0.410354	0.590668	0.897887	K09H11.16	V	5716793	5717325	-	485	ncRNA	-	-
WBGene00269383	277.081	277.161	-0.000458319	1	1	ZK384.7	V	18736689	18737785	-	441	ncRNA	-	-
WBGene00269382	10.5397	5.69081	0.873126	0.516292	0.843096	F33D11.16	I	5838245	5838845	+	318	protein_coding	-	-
WBGene00269381	4.21862	1.89395	1.10068	0.704873	0.950311	F08F8.11	III	7365902	7366448	+	413	protein_coding	-	-
WBGene00269379	11.5932	7.58922	0.601812	0.572981	0.887538	C30B5.17	II	6201573	6203010	-	902	protein_coding	-	-
WBGene00269378	3.16511	19.9288	-2.61003	0.00338513	0.0414674	C07G3.15	V	3493637	3496943	-	908	protein_coding	-	-
WBGene00269376	146.444	97.7628	0.582276	0.213364	0.635085	C04G6.15	II	5097952	5098467	-	516	ncRNA	-	-
WBGene00269373	38.9849	95.8644	-1.29558	0.00987434	0.0922012	M01D1.12	II	1026028	1027725	+	1093	protein_coding	-	-
WBGene00269355	16.8609	98.712	-2.54117	4.80063e-06	0.000239104	T28A11.25	V	3281828	3282704	+	664	protein_coding	-	-
WBGene00269346	45.306	138.578	-1.61044	0.00104516	0.0171186	R07C3.17	II	928736	928969	+	234	ncRNA	-	-
WBGene00269338	4.21862	8.53842	-0.998292	0.323452	0.742059	R07C3.16	II	919575	920407	-	742	pseudogene	-	-
WBGene00269337	2.11162	1.89395	0.141605	1	1	F28A10.12	II	842674	843029	-	356	ncRNA	-	-
WBGene00268216	1.38778e-17	3.7924	-4.97341	0.139845	0.501259	F49B2.9	I	14319114	14319913	+	460	protein_coding	-	-
WBGene00268215	1.05812	0.944746	0.133746	1	1	C49F5.13	X	11961699	11961971	+	225	protein_coding	-	-
WBGene00268214	5.27213	1.89395	1.41429	0.483528	0.84114	C49F5.12	X	11961443	11961777	-	284	pseudogene	-	-
WBGene00268213	8.43268	16.132	-0.926922	0.238912	0.671698	C17B7.15	V	3350177	3350967	+	665	protein_coding	-	-
WBGene00268212	47.4131	93.966	-0.985178	0.0505159	0.277388	D1065.6	V	4064168	4066210	-	81	ncRNA	-	-
WBGene00268211	1.38778e-17	2.84318	-4.5736	0.264706	0.671698	T02H6.12	II	691145	691632	-	441	pseudogene	-	-
WBGene00268209	8.43268	8.53842	-0.0191956	1	1	T04B8.6	II	614257	614516	+	213	pseudogene	-	-
WBGene00268207	13.7003	40.8111	-1.56669	0.0126523	0.109282	W08F4.20	II	589161	589993	+	833	pseudogene	-	-
WBGene00268206	2.11162	1.38778e-17	4.16022	0.509804	0.84114	F54E2.9	V	2812531	2813948	-	1006	protein_coding	-	-
WBGene00268204	3.16511	7.58922	-1.23223	0.274268	0.682167	F53E10.8	V	2601959	2602119	+	161	pseudogene	-	-
WBGene00268203	1.38778e-17	1.89395	-4.01861	0.509804	0.84114	C29G2.7	V	2575662	2576717	+	723	pseudogene	-	-
WBGene00268202	4.21862	24.6748	-2.51516	0.0016487	0.0237082	T27B7.9	V	2296998	2298686	-	668	ncRNA	-	-
WBGene00268199	4.21862	31.3191	-2.85757	0.000186219	0.00446497	C45H4.21	V	2148657	2149532	-	567	protein_coding	-	-
WBGene00268197	1.38778e-17	1.89395	-4.01861	0.509804	0.84114	Y40B10A.11	V	2050915	2051607	-	249	protein_coding	-	-
WBGene00268196	2.11162	4.74161	-1.1259	0.483528	0.84114	F59A7.14	V	2019070	2022464	+	313	protein_coding	-	-
WBGene00268192	1.38778e-17	4.74161	-5.28612	0.0751017	0.352281	ZK697.17	V	1733298	1734080	+	627	pseudogene	-	-
WBGene00255736	3.16511	5.69081	-0.824949	0.54333	0.864751	C03H5.10	II	395098	395894	+	752	ncRNA	-	-
WBGene00255730	4.21862	1.89395	1.10068	0.704873	0.950311	F48G7.15	V	630289	631890	+	1232	pseudogene	-	-
WBGene00255728	7.37916	13.2844	-0.838826	0.345267	0.766437	R02C2.8	V	243136	244341	+	645	pseudogene	-	-
WBGene00255714	1130.44	905.528	0.319996	0.443254	0.84114	B0511.19	I	10633279	10634078	-	666	protein_coding	-	-
WBGene00255704	3.16511	5.69081	-0.824949	0.54333	0.864751	B0348.10	V	8575	8739	-	165	protein_coding	-	-
WBGene00255702	1.38778e-17	4.74161	-5.28612	0.0751017	0.352281	C06A12.19	IV	17439643	17439951	-	258	protein_coding	-	-
WBGene00255611	1.05812	1.89395	-0.77988	1	1	Y116A8C.470	IV	16919151	16919312	-	162	protein_coding	-	-
WBGene00255606	5.27213	1.89395	1.41429	0.483528	0.84114	T23B3.9	I	6710216	6710543	+	261	ncRNA	-	-
WBGene00255605	8.43268	6.64002	0.33745	1	1	T23B3.8	I	6710870	6711201	+	287	protein_coding	-	-
WBGene00255600	25.2891	49.3539	-0.961569	0.0861437	0.38748	F54H5.14	II	6623423	6625389	-	1335	protein_coding	-	-
WBGene00255598	167.515	189.835	-0.1804	0.698844	0.950311	BE0003N10.6	III	1056263	1060061	-	1106	protein_coding	-	-
WBGene00255597	1.38778e-17	10.4368	-6.40331	0.00243493	0.032017	pals-21	III	1379140	1380663	-	574	protein_coding	Protein containing ALS2cr12 (ALS2CR12) signature [Source:UniProtKB/TrEMBL;Acc:A0A0K3ARZ8]	-
WBGene00255596	474.09	406.251	0.222698	0.601812	0.90697	Y37B11A.8	III	5782736	5783832	-	879	pseudogene	-	-
WBGene00255595	2.11162	3.7924	-0.813188	0.704873	0.950311	D1046.18	IV	8929031	8930322	+	659	protein_coding	-	-
WBGene00255594	75.8582	82.5757	-0.122378	0.816842	1	Y48G1BL.8	I	218060	219099	+	474	protein_coding	-	-
WBGene00255584	2.11162	0.944746	1.05523	1	1	mir-8187	I	14368397	14368473	-	77	miRNA	-	-
WBGene00255575	3.16511	0.944746	1.61304	0.63929	0.917183	mir-8188	II	11840444	11840500	-	57	miRNA	-	-
WBGene00255564	1.38778e-17	2.84318	-4.5736	0.264706	0.671698	mir-8206	III	6194849	6194906	-	58	miRNA	-	-
WBGene00255563	3.16511	2.84318	0.144435	1	1	mir-2217.2	X	17608227	17608288	+	62	miRNA	-	-
WBGene00255549	1.05812	1.89395	-0.77988	1	1	Y71F9B.24	I	2760304	2761184	+	447	antisense_RNA	-	-
WBGene00255546	1.38778e-17	1.89395	-4.01861	0.509804	0.84114	M199.136	IV	15118690	15120241	+	969	protein_coding	-	-
WBGene00255469	7.37916	22.7764	-1.61083	0.0261053	0.180408	C25G4.17	IV	12442068	12443035	+	586	protein_coding	-	-
WBGene00255457	11.5932	33.2175	-1.50936	0.02678	0.182956	F23C8.14	I	2436550	2437084	-	228	protein_coding	-	-
WBGene00255426	226.512	176.546	0.359256	0.4171	0.827344	C04G2.14	IV	10114525	10115129	-	605	ncRNA	-	-
WBGene00255420	3.16511	3.7924	-0.255376	1	1	Y51F10.15	I	1945814	1949520	-	405	protein_coding	-	-
WBGene00255375	173.836	22.7764	2.92496	1.64094e-08	2.21983e-06	F08B4.8	IV	8677590	8678019	+	430	protein_coding	-	-
WBGene00249826	25.2891	58.8458	-1.21474	0.0245632	0.172699	F42A9.18	IV	8605512	8607840	+	2329	ncRNA	-	-
WBGene00249817	29.5032	21.8272	0.432107	0.555948	0.874342	F42G8.19	IV	8127734	8128909	+	549	protein_coding	-	-
WBGene00249816	5.27213	4.74161	0.146781	1	1	F42G8.18	IV	8121908	8122240	+	333	pseudogene	-	-
WBGene00249815	30.5567	23.7256	0.362885	0.578168	0.891727	F20D12.12	IV	7947429	7948052	+	218	protein_coding	-	-
WBGene00249813	2.11162	2.84318	-0.413377	1	1	F39E9.26	II	3309269	3309287	+	19	ncRNA	-	-
WBGene00236809	1.38778e-17	5.69081	-5.54298	0.0409646	0.240432	ZK993.5	I	1112418	1115501	+	1325	protein_coding	-	-
WBGene00236808	2.11162	7.58922	-1.79004	0.143685	0.507616	C54G6.8	I	1015204	1015731	-	171	protein_coding	-	-
WBGene00236807	1.38778e-17	1.89395	-4.01861	0.509804	0.84114	C06E4.22	IV	7256558	7256888	+	331	pseudogene	-	-
WBGene00236806	2.11162	7.58922	-1.79004	0.143685	0.507616	D2024.18	IV	7250458	7254204	+	303	protein_coding	-	-
WBGene00236800	1.05812	9.48762	-3.02878	0.0215665	0.158974	linc-171	I	10174455	10175591	+	1137	ncRNA	-	-
WBGene00236799	3.16511	10.4368	-1.68528	0.0923262	0.398293	F54E2.8	V	2802073	2802874	+	802	antisense_RNA	-	-
WBGene00236798	3.16511	12.3352	-1.92367	0.0637647	0.322382	F48C1.15	I	5315917	5316885	+	969	antisense_RNA	-	-
WBGene00236797	2.11162	23.7256	-3.41794	0.000240916	0.00545986	Y71G12B.44	I	1692352	1693675	+	1324	antisense_RNA	-	-
WBGene00236789	7.37916	12.3352	-0.732943	0.436353	0.84114	Y18H1A.18	I	740835	741878	+	326	protein_coding	-	-
WBGene00236788	2.11162	1.89395	0.141605	1	1	ZK381.63	IV	6973091	6973742	+	596	pseudogene	-	-
WBGene00236786	8.43268	3.7924	1.12499	0.439101	0.84114	C17H12.37	IV	6805115	6805908	+	749	protein_coding	-	-
WBGene00236785	4.21862	7.58922	-0.830962	0.439101	0.84114	Y73B6A.16	IV	6731973	6732170	+	198	ncRNA	-	-
WBGene00235391	110.625	88.2709	0.325122	0.48578	0.84114	F38A5.22	IV	6595430	6596027	-	598	protein_coding	-	-
WBGene00235388	7.37916	9.48762	-0.35876	0.677528	0.941365	W04C9.9	I	482040	483880	-	552	protein_coding	-	-
WBGene00235387	22.1285	41.7603	-0.912856	0.112653	0.456532	W04C9.8	I	471135	473890	+	557	ncRNA	-	-
WBGene00235385	120.106	121.493	-0.0166457	1	1	Y48G1A.7	I	316637	318258	-	921	pseudogene	-	-
WBGene00235383	21.075	3.7924	2.43423	0.00607288	0.0640149	ZK616.65	IV	5408426	5411166	-	1717	protein_coding	Tyrosine-protein phosphatase [Source:UniProtKB/TrEMBL;Acc:V6CJI9]	-
WBGene00235381	72.6976	107.255	-0.56041	0.250652	0.671698	Y74C9A.9	I	22882	23600	-	719	pseudogene	-	-
WBGene00235380	3.16511	3.7924	-0.255376	1	1	C24D10.49	IV	5157141	5157326	-	186	protein_coding	-	-
WBGene00235376	1.05812	0.944746	0.133746	1	1	Y9C9A.112	IV	4920355	4929476	+	1420	pseudogene	-	-
WBGene00235375	9.4862	1.89395	2.24736	0.0947168	0.403444	Y17G9A.91	IV	4859255	4860255	-	758	pseudogene	-	-
WBGene00235374	6.32564	1.38778e-17	5.69036	0.0409646	0.240432	R11E3.19	IV	4775242	4776096	-	432	protein_coding	-	-
WBGene00235373	1.05812	4.74161	-2.04739	0.245788	0.671698	Y24D9A.14	IV	4394410	4397925	+	234	ncRNA	-	-
WBGene00235372	4.21862	1.38778e-17	5.1193	0.139845	0.501259	F15E6.12	IV	4306275	4306578	+	232	ncRNA	-	-
WBGene00235371	4.21862	11.386	-1.40813	0.17087	0.558066	F30B5.11	IV	4219271	4220083	-	813	protein_coding	-	-
WBGene00235370	13.7003	13.2844	0.0431327	1	1	K08D10.15	IV	4186113	4186620	+	420	pseudogene	-	-
WBGene00235369	14.7538	4.74161	1.61058	0.083932	0.381776	K08D10.18	IV	4166541	4168120	+	555	pseudogene	-	-
WBGene00235361	6.32564	1.38778e-17	5.69036	0.0409646	0.240432	F56D6.23	IV	3918460	3918723	+	264	protein_coding	-	-
WBGene00235359	20.0214	3.7924	2.36067	0.00845893	0.0814131	F56D6.22	IV	3907292	3907627	-	336	protein_coding	-	-
WBGene00235356	356.096	339.808	0.0674865	0.883544	1	Y67D8A.10	IV	3219894	3220296	+	403	ncRNA	-	-
WBGene00235355	32.6637	64.541	-0.980103	0.0652435	0.327765	ZK250.15	II	1946964	1947930	-	921	pseudogene	-	-
WBGene00235354	6.32564	5.69081	0.147379	1	1	ZK250.14	II	1944058	1945168	-	849	protein_coding	-	-
WBGene00235353	92.7146	77.8297	0.251956	0.611937	0.915337	Y67D8C.23	IV	3051756	3052358	-	460	pseudogene	-	-
WBGene00235352	89.554	183.19	-1.03159	0.0253784	0.17752	ZK250.13	II	1937063	1940147	-	2353	protein_coding	-	-
WBGene00235351	15.8073	65.4902	-2.04258	0.000392948	0.0081011	C32B5.18	II	960533	960857	+	280	protein_coding	-	-
WBGene00235348	153.819	183.19	-0.251998	0.584847	0.896342	Y94H6A.17	IV	2679497	2679668	-	172	ncRNA	-	-
WBGene00235346	298.152	244.888	0.283747	0.518212	0.844923	Y94H6A.16	IV	2678231	2678622	-	392	ncRNA	-	-
WBGene00235343	1.38778e-17	2.84318	-4.5736	0.264706	0.671698	Y69A2AR.51	IV	2572407	2572683	+	75	protein_coding	-	-
WBGene00235340	147.498	180.343	-0.289903	0.534847	0.861294	C45G7.13	IV	2441477	2451333	-	1763	protein_coding	-	-
WBGene00235338	18.9679	73.0837	-1.93941	0.000504622	0.00993601	C24H12.19	II	444132	446928	+	1030	pseudogene	-	-
WBGene00235335	2.11162	1.38778e-17	4.16022	0.509804	0.84114	R02D5.24	V	14501340	14501435	+	96	protein_coding	-	-
WBGene00235333	160.14	367.334	-1.19718	0.00619778	0.0651086	C24H12.18	II	429219	429836	+	326	protein_coding	-	-
WBGene00235332	8.43268	8.53842	-0.0191956	1	1	K04A8.20	V	6549448	6549894	+	447	protein_coding	-	-
WBGene00235330	26.3426	25.624	0.0392272	1	1	F21C10.18	V	9108585	9109140	+	273	protein_coding	-	-
WBGene00235328	4.21862	6.64002	-0.641646	0.588481	0.896342	T06E4.21	V	9651544	9651777	+	234	protein_coding	-	-
WBGene00235326	1.05812	2.84318	-1.33486	0.63929	0.917183	F22F7.11	V	2119829	2120215	+	336	protein_coding	-	-
WBGene00235325	36.8778	34.1667	0.10942	0.879379	1	C08D8.7	V	8343878	8345514	+	587	protein_coding	-	-
WBGene00235320	3.16511	4.74161	-0.56809	0.746295	0.971664	R02F11.11	V	4792110	4793137	+	228	protein_coding	-	-
WBGene00235318	2.11162	6.64002	-1.60073	0.217138	0.639164	K11D5.2	V	8427131	8427435	+	256	ncRNA	-	-
WBGene00235315	12.6468	18.9796	-0.581799	0.491634	0.84114	Y50D4A.10	V	1219936	1220558	-	156	protein_coding	-	-
WBGene00235314	4.21862	1.89395	1.10068	0.704873	0.950311	B0348.9	V	12525	13369	-	220	ncRNA	-	-
WBGene00235313	3.16511	0.944746	1.61304	0.63929	0.917183	C25E10.17	V	9046976	9047605	-	401	protein_coding	-	-
WBGene00235312	2.11162	6.64002	-1.60073	0.217138	0.639164	F28A12.10	V	8637245	8638125	-	834	protein_coding	-	-
WBGene00235311	1.38778e-17	1.89395	-4.01861	0.509804	0.84114	Y57E12B.11	V	6949569	6949854	-	237	protein_coding	-	-
WBGene00235310	43.199	18.0304	1.25428	0.035482	0.221094	R02D1.2	V	4320460	4322218	-	1146	protein_coding	-	-
WBGene00235309	4.21862	5.69081	-0.423681	0.775535	0.984183	F21C10.17	V	9128253	9128397	+	96	pseudogene	-	-
WBGene00235308	11.5932	56.9474	-2.28471	0.000232646	0.0053418	C37C3.17	V	7860786	7861688	-	489	protein_coding	-	-
WBGene00235307	15.8073	1.38778e-17	6.99543	0.000193974	0.00459065	B0507.17	V	8755897	8757098	-	1013	pseudogene	-	-
WBGene00235301	2.11162	1.89395	0.141605	1	1	B0513.90	IV	13867074	13867418	+	300	protein_coding	-	-
WBGene00235300	38.9849	23.7256	0.713088	0.239662	0.671698	T06A10.107	IV	16867494	16867889	+	396	protein_coding	-	-
WBGene00235297	6.32564	1.38778e-17	5.69036	0.0409646	0.240432	F56D6.20	IV	3912853	3913125	+	273	protein_coding	-	-
WBGene00235296	8.43268	13.2844	-0.649186	0.46563	0.84114	C07G1.15	IV	8169974	8170120	+	147	protein_coding	-	-
WBGene00235295	11.5932	95.8644	-3.03475	3.11585e-07	2.60626e-05	C42D4.19	IV	7175646	7176276	+	588	protein_coding	-	-
WBGene00235292	6.32564	12.3352	-0.951339	0.312308	0.732717	F28E10.16	IV	4591013	4592756	+	1122	pseudogene	-	-
WBGene00235291	56.8948	51.2523	0.1501	0.787671	0.991601	C01G5.25	IV	6541692	6548523	+	554	protein_coding	-	-
WBGene00235290	1.38778e-17	1.89395	-4.01861	0.509804	0.84114	Y59H11AR.10	IV	8603255	8603674	+	237	protein_coding	-	-
WBGene00235289	1.05812	3.7924	-1.73467	0.398816	0.808067	Y73B6BL.289	IV	6347513	6347875	+	236	protein_coding	-	-
WBGene00235287	1.38778e-17	2.84318	-4.5736	0.264706	0.671698	Y55F3C.17	IV	688380	698404	-	9957	protein_coding	LOW QUALITY PROTEIN: Uncharacterized protein CELE_Y55F3C.17 [Source:RefSeq peptide;Acc:NP_001350976]	-
WBGene00235286	29.5032	78.7789	-1.41343	0.00776662	0.0767864	C01F6.16	IV	9123278	9123876	-	473	ncRNA	-	-
WBGene00235285	3.16511	0.944746	1.61304	0.63929	0.917183	F56D6.18	IV	3911542	3911940	-	267	protein_coding	-	-
WBGene00235283	2.11162	0.944746	1.05523	1	1	Y55F3BL.6	IV	806426	807030	-	168	protein_coding	-	-
WBGene00235281	4.21862	1.38778e-17	5.1193	0.139845	0.501259	Y4C6A.68	IV	5457268	5457721	-	454	pseudogene	-	-
WBGene00235280	5.27213	1.89395	1.41429	0.483528	0.84114	F42A9.17	IV	8611586	8611983	-	316	protein_coding	-	-
WBGene00235279	6.32564	12.3352	-0.951339	0.312308	0.732717	Y67D8C.22	IV	3070134	3076307	-	824	protein_coding	-	-
WBGene00235278	2.11162	1.89395	0.141605	1	1	ZK185.10	IV	4527132	4528538	-	660	pseudogene	-	-
WBGene00235277	1.05812	17.0812	-3.86843	0.000884859	0.0149052	T04C4.3	IV	2216636	2216861	-	173	protein_coding	-	-
WBGene00235276	138.016	148.07	-0.101444	0.838116	1	D2096.16	IV	8393459	8394201	-	592	pseudogene	-	-
WBGene00235275	31.6102	17.0812	0.882597	0.152673	0.521888	T09A12.8	IV	8241545	8243699	-	147	protein_coding	-	-
WBGene00235274	28.4496	35.1159	-0.30292	0.616569	0.917183	C54E4.12	IV	2138251	2140631	-	315	protein_coding	-	-
WBGene00235273	14.7538	9.48762	0.629183	0.402639	0.812433	T11F8.12	IV	5480607	5482297	-	402	protein_coding	-	-
WBGene00235272	67.43	177.495	-1.39479	0.0029653	0.0375634	Y43B11AL.5	IV	7063324	7064644	-	1224	pseudogene	-	-
WBGene00235271	13.7003	10.4368	0.387399	0.616742	0.917183	C49C8.8	IV	8652135	8652868	+	603	protein_coding	-	-
WBGene00235270	127.481	120.544	0.0805445	0.897035	1	F59E12.16	II	5626433	5630943	-	2671	pseudogene	-	-
WBGene00235269	5.27213	0.944746	2.32791	0.245788	0.671698	F59E12.15	II	5626316	5627263	-	855	protein_coding	-	-
WBGene00235268	1.38778e-17	1.89395	-4.01861	0.509804	0.84114	Y54G2A.76	IV	2809410	2812848	+	668	protein_coding	-	-
WBGene00235267	259.171	951.089	-1.8752	1.60703e-05	0.000647521	Y77E11A.23	IV	1429041	1430367	-	1053	protein_coding	-	-
WBGene00235266	20.0214	89.2201	-2.14926	7.13929e-05	0.00214914	Y77E11A.22	IV	1427569	1429063	-	869	pseudogene	-	-
WBGene00235263	4.21862	3.7924	0.145892	1	1	Y66H1A.8	IV	451118	454916	-	171	protein_coding	-	-
WBGene00235261	1.05812	0.944746	0.133746	1	1	T05C7.8	IV	76370	76531	+	162	protein_coding	-	-
WBGene00235260	4.21862	14.2336	-1.72692	0.0632343	0.321676	T05C7.7	IV	61748	65984	+	117	protein_coding	-	-
WBGene00235258	10.5397	54.0998	-2.34685	0.00022797	0.0052589	T05C7.5	IV	57981	58395	-	156	protein_coding	-	-
WBGene00235257	7.37916	14.2336	-0.937466	0.271197	0.679292	T05C7.4	IV	53401	53631	-	174	protein_coding	-	-
WBGene00235256	128.534	104.407	0.299501	0.526131	0.853327	Y54G11A.19	II	14256610	14256987	-	378	protein_coding	-	-
WBGene00235254	9.4862	6.64002	0.505034	0.82928	1	F49D11.14	I	10936329	10936705	-	322	protein_coding	-	-
WBGene00235251	1.38778e-17	1.89395	-4.01861	0.509804	0.84114	K02D3.t1	X	13713639	13713727	-	89	tRNA	-	-
WBGene00235206	1.38778e-17	5.69081	-5.54298	0.0409646	0.240432	W07G1.24	II	13942499	13942647	-	149	snRNA	-	-
WBGene00235181	2.11162	2.84318	-0.413377	1	1	F35E12.13	V	13734042	13734156	-	115	ncRNA	-	-
WBGene00235179	1.38778e-17	2.84318	-4.5736	0.264706	0.671698	F32D1.12	V	4354440	4354541	+	102	snRNA	-	-
WBGene00235164	36.8778	55.9982	-0.601249	0.269145	0.677654	K09F6.13	II	2289560	2290301	+	688	protein_coding	-	-
WBGene00235163	50.5736	104.407	-1.04412	0.0332507	0.21388	Y108G3AL.10	V	172813	173163	+	304	ncRNA	-	-
WBGene00235160	2.11162	0.944746	1.05523	1	1	CD4.18	V	5587285	5587418	+	134	ncRNA	-	-
WBGene00235159	1.05812	0.944746	0.133746	1	1	CD4.17	V	5588079	5588177	+	99	ncRNA	-	-
WBGene00235158	150.658	203.123	-0.43084	0.34049	0.761623	Y37E3.30	I	2149823	2151826	-	831	protein_coding	-	-
WBGene00235153	2.11162	1.89395	0.141605	1	1	Y7A5A.23	X	15823406	15824092	+	281	ncRNA	-	-
WBGene00235152	3.16511	1.89395	0.699417	1	1	Y7A5A.22	X	15821008	15821690	+	548	ncRNA	-	-
WBGene00235134	2.11162	1.89395	0.141605	1	1	R07H5.16	IV	11199330	11199790	+	168	protein_coding	-	-
WBGene00235133	8.43268	23.7256	-1.47977	0.0541358	0.292429	T26H5.14	V	15449165	15449601	+	384	protein_coding	-	-
WBGene00235132	1.38778e-17	9.48762	-6.26751	0.00417417	0.0483238	ZK792.12	IV	11693793	11693927	+	87	protein_coding	-	-
WBGene00235129	2.11162	1.38778e-17	4.16022	0.509804	0.84114	ZC518.8	IV	12361764	12361908	-	105	protein_coding	-	-
WBGene00235128	7.37916	8.53842	-0.208836	0.82928	1	F09E8.12	IV	13164319	13164678	+	304	ncRNA	-	-
WBGene00235121	2.11162	1.38778e-17	4.16022	0.509804	0.84114	LLC1.121	IV	14446555	14447620	+	956	pseudogene	-	-
WBGene00235119	2.11162	1.38778e-17	4.16022	0.509804	0.84114	R105.4	IV	4635451	4635961	+	420	pseudogene	-	-
WBGene00235118	2.11162	1.38778e-17	4.16022	0.509804	0.84114	K04A8.18	V	6558766	6559220	-	411	protein_coding	-	-
WBGene00235117	3.16511	6.64002	-1.04291	0.388527	0.808067	Y19D10B.8	V	2298945	2301005	-	1158	protein_coding	-	-
WBGene00235114	6.32564	9.48762	-0.577155	0.516292	0.843096	ZK105.13	V	7712239	7713168	-	834	protein_coding	-	-
WBGene00235113	8.43268	5.69081	0.555415	0.815053	1	ZK105.12	V	7714972	7716090	-	966	protein_coding	-	-
WBGene00235110	1.05812	10.4368	-3.16458	0.0134121	0.112745	T14G12.12	X	3756967	3758439	-	630	protein_coding	-	-
WBGene00235106	25.2891	11.386	1.14183	0.0946878	0.403444	F08H9.15	V	14471159	14471791	-	633	ncRNA	-	-
WBGene00235102	3319.66	2839.04	0.22562	0.584701	0.896316	Y54G2A.75	IV	2890888	2891636	+	610	protein_coding	-	-
WBGene00235095	10.5397	4.74161	1.12999	0.366109	0.787445	B0035.21	IV	11327356	11327569	+	168	protein_coding	-	-
WBGene00235094	35.8243	138.578	-1.94819	9.38176e-05	0.00262011	K08D9.9	V	3236444	3236726	-	238	protein_coding	-	-
WBGene00235093	24.2355	20.878	0.213392	0.829731	1	C54F6.18	V	7526000	7526360	+	317	protein_coding	-	-
WBGene00235092	2.11162	12.3352	-2.48148	0.0270427	0.183667	C54F6.17	V	7527455	7527955	+	315	protein_coding	-	-
WBGene00235090	9.4862	10.4368	-0.137336	1	1	C38D9.13	V	17573208	17574227	+	834	ncRNA	-	-
WBGene00235086	3.16511	4.74161	-0.56809	0.746295	0.971664	T04C12.32	V	11053373	11053698	-	281	ncRNA	-	-
WBGene00220261	4.21862	2.84318	0.545703	1	1	ZC434.10	I	10333471	10334590	-	975	protein_coding	-	-
WBGene00220259	107.464	153.765	-0.516473	0.265126	0.671889	ZK418.13	III	7074250	7076349	-	1168	protein_coding	-	-
WBGene00220258	8.43268	0.944746	2.99341	0.0566303	0.300825	C50C3.19	III	8190805	8191275	+	471	protein_coding	-	-
WBGene00220257	2.11162	2.84318	-0.413377	1	1	C02H6.3	V	7386675	7387855	-	936	protein_coding	-	-
WBGene00220254	3.16511	1.38778e-17	4.71803	0.264706	0.671698	Y105C5A.1285	IV	15752484	15752707	+	69	protein_coding	-	-
WBGene00220253	7.37916	2.84318	1.33516	0.388527	0.808067	C05A2.4	V	10695481	10695612	+	132	protein_coding	-	-
WBGene00220252	2.11162	2.84318	-0.413377	1	1	C02F4.12	IV	10505286	10506344	+	305	antisense_RNA	-	-
WBGene00220251	4.21862	9.48762	-1.14822	0.23595	0.669525	F07C6.8	IV	12797146	12798805	+	897	ncRNA	-	-
WBGene00220250	5.27213	3.7924	0.459495	1	1	C09B9.85	IV	5021188	5025746	-	1842	protein_coding	Bestrophin homolog [Source:UniProtKB/TrEMBL;Acc:J7RNL4]	-
WBGene00220249	5.27213	0.944746	2.32791	0.245788	0.671698	R144.19	III	5029912	5030274	+	165	protein_coding	-	-
WBGene00220246	880.751	753.657	0.224777	0.592736	0.899606	ZK858.10	I	9122524	9122693	+	170	snoRNA	-	-
WBGene00220243	1.05812	18.0304	-3.94588	0.000575412	0.0108149	ZK484.11	I	6092686	6092811	+	126	snoRNA	-	-
WBGene00220241	4.21862	1.89395	1.10068	0.704873	0.950311	ZK270.5	I	14906270	14906399	-	130	ncRNA	-	-
WBGene00220239	1.05812	0.944746	0.133746	1	1	ZK218.23	V	17115526	17115629	+	104	ncRNA	-	-
WBGene00220238	1.38778e-17	2.84318	-4.5736	0.264706	0.671698	ZK185.9	IV	4538702	4538916	-	215	snoRNA	-	-
WBGene00220237	1.38778e-17	1.89395	-4.01861	0.509804	0.84114	ZK20.10	II	11641913	11642044	-	132	ncRNA	-	-
WBGene00220236	10.5397	11.386	-0.111319	1	1	ZK20.9	II	11635225	11635327	+	103	snoRNA	-	-
WBGene00220235	2.11162	2.84318	-0.413377	1	1	ZC412.15	V	14851142	14851238	-	97	ncRNA	-	-
WBGene00220233	3.16511	11.386	-1.80939	0.0923262	0.398293	ZC395.12	III	5267193	5267314	-	122	snoRNA	-	-
WBGene00220227	14.7538	8.53842	0.779107	0.30031	0.717541	Y110A2AL.20	II	2895367	2895466	-	100	snoRNA	-	-
WBGene00220226	2.11162	2.84318	-0.413377	1	1	Y105E8B.15	I	14662960	14663056	+	97	ncRNA	-	-
WBGene00220220	1.05812	2.84318	-1.33486	0.63929	0.917183	Y102A11A.17	X	2047031	2047238	-	208	snoRNA	-	-
WBGene00220217	20.0214	15.1828	0.395534	0.605807	0.909706	Y95B8A.18	I	906339	906481	+	143	snoRNA	-	-
WBGene00220215	53.7342	53.1506	0.0154813	1	1	Y92C3B.4	III	1069058	1069313	-	256	snoRNA	-	-
WBGene00220207	26.3426	46.5063	-0.817452	0.13287	0.501259	Y75B8A.62	III	12123200	12123256	-	57	ncRNA	-	-
WBGene00220201	1.38778e-17	1.89395	-4.01861	0.509804	0.84114	Y73B3A.30	X	47179	47506	-	328	snoRNA	-	-
WBGene00220200	2.11162	0.944746	1.05523	1	1	Y71H2B.12	III	2599058	2599168	+	111	ncRNA	-	-
WBGene00220198	1.38778e-17	5.69081	-5.54298	0.0409646	0.240432	Y71G12B.42	I	1791398	1791491	+	94	ncRNA	-	-
WBGene00220195	3.16511	2.84318	0.144435	1	1	Y71F9AL.24	I	2888585	2888707	-	123	snoRNA	-	-
WBGene00220191	1.05812	0.944746	0.133746	1	1	Y65B4BR.12	I	539086	539242	+	157	snoRNA	-	-
WBGene00220187	1.05812	1.89395	-0.77988	1	1	Y62F5A.16	II	11537527	11537629	+	103	ncRNA	-	-
WBGene00220179	2.11162	0.944746	1.05523	1	1	Y54E10A.29	I	3249391	3249478	+	88	ncRNA	-	-
WBGene00220175	1.38778e-17	1.89395	-4.01861	0.509804	0.84114	Y51H4A.939	IV	16492572	16492795	+	224	ncRNA	-	-
WBGene00220172	7.37916	33.2175	-2.15268	0.00360343	0.0434619	Y49E10.36	III	12368319	12368544	-	226	snoRNA	-	-
WBGene00220171	595.246	559.072	0.0904107	0.834481	1	Y48G10A.9	I	13470748	13470891	-	144	ncRNA	-	-
WBGene00220170	14.7538	11.386	0.369273	0.635154	0.917183	Y48C3A.25	II	13369057	13369157	-	101	ncRNA	-	-
WBGene00220165	43.199	70.2362	-0.699853	0.173581	0.564229	Y47G6A.36	I	3472658	3472776	-	119	ncRNA	-	-
WBGene00220163	372.952	387.267	-0.0543549	0.907191	1	Y47D3A.35	III	11238451	11238559	+	109	ncRNA	-	-
WBGene00220160	1.05812	4.74161	-2.04739	0.245788	0.671698	Y44A6C.4	V	20713251	20713345	+	95	ncRNA	-	-
WBGene00220159	1.05812	2.84318	-1.33486	0.63929	0.917183	Y44A6C.3	V	20711151	20711279	+	129	snoRNA	-	-
WBGene00220157	2.11162	1.38778e-17	4.16022	0.509804	0.84114	Y41E3.464	IV	15029447	15029597	-	151	snoRNA	-	-
WBGene00220155	21.075	21.8272	-0.0508906	1	1	Y41D4B.36	IV	1669842	1669974	+	133	snoRNA	-	-
WBGene00220154	1.38778e-17	1.89395	-4.01861	0.509804	0.84114	Y41D4B.35	IV	1651899	1651954	-	56	ncRNA	-	-
WBGene00220147	1.38778e-17	3.7924	-4.97341	0.139845	0.501259	Y40B1A.6	I	13370685	13370819	-	135	snoRNA	-	-
WBGene00220142	47.4131	60.7442	-0.356868	0.482781	0.84114	Y37F4.15	I	10858078	10858150	+	73	ncRNA	-	-
WBGene00220140	18.9679	26.5732	-0.484277	0.457586	0.84114	Y34F4.7	III	1024809	1024901	-	93	ncRNA	-	-
WBGene00220139	1.38778e-17	1.89395	-4.01861	0.509804	0.84114	Y32G9A.15	V	1889910	1889998	-	89	snoRNA	-	-
WBGene00220135	8.43268	7.58922	0.148135	1	1	Y18D10A.29	I	12824119	12824172	+	54	ncRNA	-	-
WBGene00220134	7.37916	4.74161	0.622634	0.797614	0.993786	Y17G7B.25	II	12041957	12042146	-	190	snoRNA	-	-
WBGene00220133	4.21862	2.84318	0.545703	1	1	Y14H12A.4	II	3990985	3992043	+	628	ncRNA	-	-
WBGene00220132	2.11162	6.64002	-1.60073	0.217138	0.639164	Y11D7A.22	IV	9277659	9277758	+	100	snoRNA	-	-
WBGene00220129	3.16511	8.53842	-1.39956	0.191851	0.596878	Y10G11A.91	IV	16428729	16428854	+	126	ncRNA	-	-
WBGene00220127	10.5397	13.2844	-0.331475	0.867725	1	W10D5.5	I	9106600	9106697	-	98	ncRNA	-	-
WBGene00220126	1.05812	3.7924	-1.73467	0.398816	0.808067	W10C8.17	I	2826883	2827073	-	191	snoRNA	-	-
WBGene00220125	1.05812	8.53842	-2.87886	0.0348666	0.218066	W07G1.23	II	13946946	13947079	+	134	snoRNA	-	-
WBGene00220123	1.05812	3.7924	-1.73467	0.398816	0.808067	W06H8.16	V	6224746	6224801	-	56	ncRNA	-	-
WBGene00220121	4.21862	14.2336	-1.72692	0.0632343	0.321676	W06A7.12	V	14832594	14832711	-	118	snoRNA	-	-
WBGene00220118	136.963	202.174	-0.561471	0.211364	0.634445	W03D8.13	I	2822737	2822836	-	100	ncRNA	-	-
WBGene00220117	4.21862	15.1828	-1.81925	0.0452022	0.2567	W03B1.17	IV	4347632	4347831	+	200	snoRNA	-	-
WBGene00220113	1.38778e-17	3.7924	-4.97341	0.139845	0.501259	W02C12.4	IV	4019990	4020060	+	71	ncRNA	-	-
WBGene00220108	8.43268	40.8111	-2.25901	0.00101927	0.0167697	W01D2.9	II	14804795	14804876	+	82	ncRNA	-	-
WBGene00220107	1.38778e-17	1.89395	-4.01861	0.509804	0.84114	W01A11.21	V	6484968	6485061	+	94	snoRNA	-	-
WBGene00220106	3.16511	4.74161	-0.56809	0.746295	0.971664	T28B8.11	I	8135840	8135955	+	116	snoRNA	-	-
WBGene00220105	5.27213	9.48762	-0.834613	0.366109	0.787445	T27E9.11	III	13476587	13476800	-	214	ncRNA	-	-
WBGene00220096	1.38778e-17	2.84318	-4.5736	0.264706	0.671698	T25D10.11	II	6397946	6398144	+	199	snoRNA	-	-
WBGene00220095	1.38778e-17	2.84318	-4.5736	0.264706	0.671698	T25D3.8	II	161614	161771	+	158	snoRNA	-	-
WBGene00220094	124.32	127.188	-0.0329664	0.959172	1	T25C12.12	X	11484826	11484924	+	99	snoRNA	-	-
WBGene00220093	108.517	116.747	-0.10545	0.843653	1	T25C12.11	X	11484493	11484600	+	108	snoRNA	-	-
WBGene00220092	7.37916	11.386	-0.618669	0.546614	0.866979	T24H10.12	II	9124971	9125239	-	269	snoRNA	-	-
WBGene00220091	3.16511	1.38778e-17	4.71803	0.264706	0.671698	T24B8.23	II	9072478	9072560	-	83	ncRNA	-	-
WBGene00220090	14.7538	30.37	-1.03596	0.126945	0.490914	T24B8.22	II	9060731	9060812	+	82	ncRNA	-	-
WBGene00220088	2.11162	5.69081	-1.38276	0.325869	0.742059	T23F11.12	III	4657812	4657934	+	123	ncRNA	-	-
WBGene00220087	22.1285	24.6748	-0.156837	0.835033	1	T23D8.13	I	9994307	9994475	-	169	snoRNA	-	-
WBGene00220084	60.0554	144.273	-1.26284	0.00783445	0.0771861	T23B12.14	V	8484761	8484823	-	63	ncRNA	-	-
WBGene00220081	1.38778e-17	2.84318	-4.5736	0.264706	0.671698	T22C1.17	I	7968753	7968828	-	76	ncRNA	-	-
WBGene00220080	1.38778e-17	2.84318	-4.5736	0.264706	0.671698	T21H8.11	X	13888362	13888541	-	180	snoRNA	-	-
WBGene00220076	3.16511	3.7924	-0.255376	1	1	T21B4.21	II	12524827	12524900	-	74	ncRNA	-	-
WBGene00220075	1.05812	2.84318	-1.33486	0.63929	0.917183	T21B4.20	II	12519086	12519217	+	132	snoRNA	-	-
WBGene00220074	1.38778e-17	1.89395	-4.01861	0.509804	0.84114	T20B12.12	III	7387621	7387711	+	91	ncRNA	-	-
WBGene00220073	3.16511	7.58922	-1.23223	0.274268	0.682167	T19E7.29	IV	5664715	5664938	-	224	snoRNA	-	-
WBGene00220071	1.38778e-17	2.84318	-4.5736	0.264706	0.671698	T15H9.8	II	9622415	9622695	-	281	snoRNA	-	-
WBGene00220064	1.05812	2.84318	-1.33486	0.63929	0.917183	T09B4.21	I	6153645	6153753	-	109	ncRNA	-	-
WBGene00220060	1.05812	5.69081	-2.30425	0.150691	0.517293	T07D3.12	II	873652	873780	+	129	ncRNA	-	-
WBGene00220058	1.05812	0.944746	0.133746	1	1	T05A6.20	II	7827866	7828074	+	209	snoRNA	-	-
WBGene00220057	8.43268	4.74161	0.812274	0.62414	0.917183	T04C9.13	III	5996803	5996854	+	52	ncRNA	-	-
WBGene00220054	1.38778e-17	1.89395	-4.01861	0.509804	0.84114	T01A4.8	I	4494681	4494760	-	80	ncRNA	-	-
WBGene00220053	3.16511	1.38778e-17	4.71803	0.264706	0.671698	R166.11	II	10557565	10557644	-	80	ncRNA	-	-
WBGene00220052	1.05812	0.944746	0.133746	1	1	R166.10	II	10555251	10555371	-	121	snoRNA	-	-
WBGene00220046	7.37916	1.89395	1.89014	0.217138	0.639164	R31.7	V	11921548	11921671	+	124	ncRNA	-	-
WBGene00220044	1.38778e-17	1.89395	-4.01861	0.509804	0.84114	R13G10.5	III	3820206	3820273	-	68	ncRNA	-	-
WBGene00220043	1.05812	1.89395	-0.77988	1	1	R12C12.13	II	6047894	6048055	+	162	ncRNA	-	-
WBGene00220042	33.7172	97.7628	-1.53256	0.0027438	0.035439	R11E3.18	IV	4769344	4769440	+	97	ncRNA	-	-
WBGene00220041	2.11162	7.58922	-1.79004	0.143685	0.507616	R11A5.8	I	7859940	7860105	-	166	snoRNA	-	-
WBGene00220035	3.16511	5.69081	-0.824949	0.54333	0.864751	M60.15	X	8233476	8233595	-	120	ncRNA	-	-
WBGene00220034	2.11162	2.84318	-0.413377	1	1	M57.3	IV	3521958	3522027	+	70	ncRNA	-	-
WBGene00220033	5.27213	0.944746	2.32791	0.245788	0.671698	M18.11	IV	12112937	12113057	-	121	ncRNA	-	-
WBGene00220032	2.11162	2.84318	-0.413377	1	1	M7.15	IV	11083147	11083243	+	97	snoRNA	-	-
WBGene00220026	20.0214	38.9127	-0.954829	0.10929	0.446262	M01D1.11	II	1050590	1050702	+	113	snoRNA	-	-
WBGene00220024	3.16511	1.38778e-17	4.71803	0.264706	0.671698	K11D9.10	III	10821681	10821813	-	133	snoRNA	-	-
WBGene00220021	2.11162	0.944746	1.05523	1	1	K10G6.10	II	3957203	3957372	+	170	snoRNA	-	-
WBGene00220020	4.21862	7.58922	-0.830962	0.439101	0.84114	K10F12.9	III	385365	385438	-	74	ncRNA	-	-
WBGene00220019	1204.18	1226.36	-0.0263309	0.951627	1	K10D3.10	I	7139060	7139384	-	325	snoRNA	-	-
WBGene00220017	3.16511	14.2336	-2.12819	0.0303481	0.20087	K10D2.10	III	5180665	5180841	+	177	snoRNA	-	-
WBGene00220014	1.38778e-17	1.89395	-4.01861	0.509804	0.84114	K09F5.14	X	7720932	7721071	-	140	ncRNA	-	-
WBGene00220011	1.38778e-17	4.74161	-5.28612	0.0751017	0.352281	K08B5.8	X	16564730	16564828	+	99	ncRNA	-	-
WBGene00220009	1.38778e-17	7.58922	-5.95026	0.0127308	0.109282	K07E1.2	II	4550211	4550428	+	218	snoRNA	-	-
WBGene00220007	23.182	16.132	0.519047	0.472815	0.84114	K06A4.15	V	9490335	9490467	-	133	ncRNA	-	-
WBGene00220006	77.9653	67.3886	0.209792	0.67541	0.941365	K04F10.9	I	6351172	6351260	+	89	ncRNA	-	-
WBGene00220004	112.732	99.6612	0.177459	0.721148	0.962248	K03E5.9	I	3415825	3415924	+	100	ncRNA	-	-
WBGene00220001	13.7003	14.2336	-0.0555076	1	1	K02F3.15	III	833435	833609	+	175	snoRNA	-	-
WBGene00220000	17.9144	0.944746	4.06968	0.000575412	0.0108149	K02F2.11	I	6835506	6835631	+	126	ncRNA	-	-
WBGene00219997	4.21862	1.89395	1.10068	0.704873	0.950311	K02A6.6	X	8230503	8230562	-	60	ncRNA	-	-
WBGene00219994	1.38778e-17	1.89395	-4.01861	0.509804	0.84114	H34C03.21	IV	6775982	6776047	+	66	ncRNA	-	-
WBGene00219987	6.32564	30.37	-2.24229	0.00151665	0.0222323	F59C6.19	I	10516874	10516950	-	77	ncRNA	-	-
WBGene00219986	2.11162	3.7924	-0.813188	0.704873	0.950311	F59A2.7	III	3416505	3416601	+	97	snoRNA	-	-
WBGene00219980	2.11162	1.38778e-17	4.16022	0.509804	0.84114	F56D1.17	II	5469257	5469308	+	52	ncRNA	-	-
WBGene00219979	2.11162	3.7924	-0.813188	0.704873	0.950311	F56A12.11	V	14359109	14359253	-	145	ncRNA	-	-
WBGene00219978	1.05812	1.89395	-0.77988	1	1	F56A11.14	IV	564193	564285	+	93	snoRNA	-	-
WBGene00219976	12.6468	18.0304	-0.508294	0.574259	0.888323	F55H12.9	I	8866808	8866973	+	166	snoRNA	-	-
WBGene00219972	5.27213	8.53842	-0.684689	0.480955	0.84114	F55A3.8	I	10781278	10781400	-	123	snoRNA	-	-
WBGene00219971	15.8073	13.2844	0.247845	0.769087	0.983942	F54G2.4	X	2634102	2634223	-	122	snoRNA	-	-
WBGene00219970	1.38778e-17	1.89395	-4.01861	0.509804	0.84114	F54F12.6	III	13058378	13058486	+	109	ncRNA	-	-
WBGene00219968	1.05812	8.53842	-2.87886	0.0348666	0.218066	F54F2.13	III	8797173	8797340	-	168	ncRNA	-	-
WBGene00219965	1.38778e-17	5.69081	-5.54298	0.0409646	0.240432	F54A3.11	II	2229125	2229176	-	52	ncRNA	-	-
WBGene00219961	5.27213	4.74161	0.146781	1	1	F52E1.17	V	8420602	8420682	-	81	ncRNA	-	-
WBGene00219958	1.38778e-17	2.84318	-4.5736	0.264706	0.671698	F49E7.5	X	1092307	1092436	+	130	ncRNA	-	-
WBGene00219957	1.38778e-17	1.89395	-4.01861	0.509804	0.84114	F48F5.7	V	20439633	20439759	+	127	snoRNA	-	-
WBGene00219955	2.11162	4.74161	-1.1259	0.483528	0.84114	F48A9.6	I	6582791	6582913	+	123	snoRNA	-	-
WBGene00219952	1.05812	0.944746	0.133746	1	1	F46H6.12	X	4507523	4507580	+	58	ncRNA	-	-
WBGene00219951	2.11162	6.64002	-1.60073	0.217138	0.639164	F46A9.12	I	9442684	9442798	-	115	ncRNA	-	-
WBGene00219950	172.782	167.054	0.0485318	0.923037	1	F46A8.13	I	11237817	11237980	+	164	ncRNA	-	-
WBGene00219945	1.38778e-17	1.89395	-4.01861	0.509804	0.84114	F42A8.4	II	9356152	9356295	+	144	snoRNA	-	-
WBGene00219941	5.27213	2.84318	0.859306	0.746295	0.971664	F40F11.6	IV	11593653	11593740	-	88	ncRNA	-	-
WBGene00219940	1.38778e-17	2.84318	-4.5736	0.264706	0.671698	F39B2.14	I	14759178	14759412	-	235	snoRNA	-	-
WBGene00219938	1.38778e-17	1.89395	-4.01861	0.509804	0.84114	F38B7.16	V	11532129	11532230	-	102	ncRNA	-	-
WBGene00219937	2.11162	6.64002	-1.60073	0.217138	0.639164	F37F2.4	I	1444507	1444641	+	135	snoRNA	-	-
WBGene00219934	1.05812	2.84318	-1.33486	0.63929	0.917183	F35F11.4	IV	4027728	4027811	-	84	ncRNA	-	-
WBGene00219932	4.21862	21.8272	-2.33923	0.00436855	0.0499931	F33E11.7	V	318954	319050	+	97	snoRNA	-	-
WBGene00219926	1.38778e-17	3.7924	-4.97341	0.139845	0.501259	F30A10.16	I	9500624	9500823	-	200	snoRNA	-	-
WBGene00219923	1.05812	1.89395	-0.77988	1	1	F28D9.6	I	11198966	11199146	+	181	snoRNA	-	-
WBGene00219920	1.38778e-17	3.7924	-4.97341	0.139845	0.501259	F27D4.11	I	7731356	7731446	-	91	ncRNA	-	-
WBGene00219918	66.3765	96.8136	-0.543846	0.254166	0.671698	F27C1.18	I	5453364	5453478	-	115	ncRNA	-	-
WBGene00219915	6.32564	5.69081	0.147379	1	1	F26A10.28	X	7630545	7630635	-	91	snoRNA	-	-
WBGene00219912	2.11162	3.7924	-0.813188	0.704873	0.950311	F22H10.10	X	16698131	16698298	+	168	ncRNA	-	-
WBGene00219909	1.38778e-17	1.89395	-4.01861	0.509804	0.84114	F20D12.10	IV	7948012	7948171	-	160	snoRNA	-	-
WBGene00219908	634.226	492.628	0.364394	0.390652	0.808067	F20C5.10	IV	8752805	8752860	-	56	ncRNA	-	-
WBGene00219907	10.5397	9.48762	0.148591	0.851299	1	F19H8.7	II	14606034	14606129	+	96	snoRNA	-	-
WBGene00219905	64.2695	4.74161	3.7246	1.60369e-07	1.48091e-05	F19F10.13	V	7567999	7568131	+	133	ncRNA	-	-
WBGene00219904	57.9483	59.795	-0.0453769	0.960154	1	F19C6.12	X	9992962	9993067	-	106	ncRNA	-	-
WBGene00219897	5.27213	5.69081	-0.110078	1	1	F16H9.6	X	12725211	12725353	+	143	ncRNA	-	-
WBGene00219896	3.16511	5.69081	-0.824949	0.54333	0.864751	F16H9.5	X	12723757	12723847	+	91	ncRNA	-	-
WBGene00219895	5.27213	4.74161	0.146781	1	1	F16A11.13	I	9381717	9381833	+	117	ncRNA	-	-
WBGene00219892	4.21862	1.38778e-17	5.1193	0.139845	0.501259	F14F3.17	X	10502130	10502235	-	106	ncRNA	-	-
WBGene00219891	1.05812	4.74161	-2.04739	0.245788	0.671698	F12F6.20	IV	11580794	11580987	+	194	ncRNA	-	-
WBGene00219888	1.05812	9.48762	-3.02878	0.0215665	0.158974	F09G2.14	V	7196237	7196580	-	344	snoRNA	-	-
WBGene00219887	1.38778e-17	1.89395	-4.01861	0.509804	0.84114	F09E10.16	X	1509050	1509119	-	70	ncRNA	-	-
WBGene00219886	42.1454	29.4208	0.516339	0.360372	0.782555	F09E10.15	X	1506302	1506390	+	89	ncRNA	-	-
WBGene00219885	1.38778e-17	2.84318	-4.5736	0.264706	0.671698	F09E10.14	X	1504884	1504998	-	115	ncRNA	-	-
WBGene00219881	1.05812	0.944746	0.133746	1	1	F08B1.8	II	5335930	5335986	+	57	ncRNA	-	-
WBGene00219878	2.11162	1.38778e-17	4.16022	0.509804	0.84114	F02G3.8	X	697958	698071	+	114	ncRNA	-	-
WBGene00219876	4.21862	0.944746	2.01431	0.398816	0.808067	F01G12.19	X	16371115	16371212	+	98	ncRNA	-	-
WBGene00219874	5.27213	7.58922	-0.517359	0.62414	0.917183	F01D4.12	IV	10464386	10464483	-	98	ncRNA	-	-
WBGene00219865	2.11162	1.89395	0.141605	1	1	C56G2.21	III	6360219	6360385	+	167	ncRNA	-	-
WBGene00219864	5.27213	0.944746	2.32791	0.245788	0.671698	C56G2.20	III	6358898	6359005	+	108	snoRNA	-	-
WBGene00219859	50.5736	82.5757	-0.706156	0.160582	0.536947	C49F5.11	X	11992067	11992190	-	124	ncRNA	-	-
WBGene00219857	2.11162	4.74161	-1.1259	0.483528	0.84114	C45E1.10	I	3105031	3105218	+	188	ncRNA	-	-
WBGene00219850	5.27213	2.84318	0.859306	0.746295	0.971664	C36E8.11	III	4004435	4004617	+	183	snoRNA	-	-
WBGene00219849	1.05812	0.944746	0.133746	1	1	C36C9.10	X	1681752	1681886	+	135	ncRNA	-	-
WBGene00219847	1.05812	1.89395	-0.77988	1	1	C34E11.20	X	11792115	11792284	+	170	snoRNA	-	-
WBGene00219845	1.38778e-17	1.89395	-4.01861	0.509804	0.84114	C32F10.9	I	5825720	5825888	+	169	snoRNA	-	-
WBGene00219839	1.38778e-17	4.74161	-5.28612	0.0751017	0.352281	C29F5.11	II	6303261	6303345	-	85	snoRNA	-	-
WBGene00219838	804.897	802.066	0.00506755	0.99312	1	C28H8.14	III	5916268	5916938	+	185	ncRNA	-	-
WBGene00219837	1.38778e-17	1.89395	-4.01861	0.509804	0.84114	C28D4.17	IV	9725532	9725758	+	227	snoRNA	-	-
WBGene00219835	1.05812	1.89395	-0.77988	1	1	C26C6.14	I	7519240	7519339	+	100	ncRNA	-	-
WBGene00219834	3.16511	3.7924	-0.255376	1	1	C26C6.13	I	7518822	7519001	+	180	snoRNA	-	-
WBGene00219832	6.32564	3.7924	0.716953	0.775535	0.984183	C26B2.14	IV	8043909	8044010	-	102	snoRNA	-	-
WBGene00219830	1.38778e-17	1.89395	-4.01861	0.509804	0.84114	C24G7.6	I	4078904	4079024	+	121	snoRNA	-	-
WBGene00219829	2.11162	1.38778e-17	4.16022	0.509804	0.84114	C24G6.12	V	5504965	5505047	-	83	ncRNA	-	-
WBGene00219827	3.16511	5.69081	-0.824949	0.54333	0.864751	C23G10.12	III	6186625	6186821	-	197	snoRNA	-	-
WBGene00219824	2.11162	4.74161	-1.1259	0.483528	0.84114	C18C4.17	V	5576222	5576373	+	152	ncRNA	-	-
WBGene00219822	1.05812	30.37	-4.69392	3.67596e-06	0.000192264	C17H12.36	IV	6792974	6793200	+	227	snoRNA	-	-
WBGene00219820	1.38778e-17	1.89395	-4.01861	0.509804	0.84114	C17D12.17	I	11595127	11595198	+	72	ncRNA	-	-
WBGene00219817	2.11162	0.944746	1.05523	1	1	C15A11.10	I	7391591	7391692	-	102	ncRNA	-	-
WBGene00219814	2.11162	3.7924	-0.813188	0.704873	0.950311	C14A11.14	X	2795029	2795096	+	68	ncRNA	-	-
WBGene00219813	2.11162	11.386	-2.36721	0.041032	0.240432	C14A11.13	X	2791417	2791555	+	139	ncRNA	-	-
WBGene00219810	1.38778e-17	4.74161	-5.28612	0.0751017	0.352281	mir-8196.2	X	14324406	14324470	-	65	miRNA	-	-
WBGene00219807	1.05812	3.7924	-1.73467	0.398816	0.808067	C07H6.19	III	7491789	7491871	-	83	ncRNA	-	-
WBGene00219803	375.059	264.821	0.501859	0.245257	0.671698	C06A1.12	II	10574651	10574840	-	190	ncRNA	-	-
WBGene00219800	1.38778e-17	1.89395	-4.01861	0.509804	0.84114	C05D9.12	X	1107079	1107207	+	129	ncRNA	-	-
WBGene00219798	1.05812	1.89395	-0.77988	1	1	C04F12.17	I	9703077	9703323	+	247	snoRNA	-	-
WBGene00219796	168.568	534.393	-1.66388	0.000154762	0.00390738	C03D6.9	I	9658731	9659037	-	307	protein_coding	-	-
WBGene00219795	54.7877	41.7603	0.390433	0.478493	0.84114	C02F5.15	III	8227863	8228045	+	183	snoRNA	-	-
WBGene00219793	2.11162	0.944746	1.05523	1	1	C01F6.15	IV	9096629	9096716	+	88	ncRNA	-	-
WBGene00219784	2.11162	2.84318	-0.413377	1	1	B0348.8	V	39259	39364	+	106	snoRNA	-	-
WBGene00219783	1.38778e-17	5.69081	-5.54298	0.0409646	0.240432	B0285.17	III	4357715	4357818	+	104	ncRNA	-	-
WBGene00219781	1.38778e-17	1.89395	-4.01861	0.509804	0.84114	B0240.7	V	11738712	11738801	-	90	ncRNA	-	-
WBGene00219780	5.27213	7.58922	-0.517359	0.62414	0.917183	B0228.10	II	7745690	7745852	+	163	snoRNA	-	-
WBGene00219776	1.38778e-17	1.89395	-4.01861	0.509804	0.84114	AH9.9	X	2243483	2243586	-	104	ncRNA	-	-
WBGene00219775	1.38778e-17	1.89395	-4.01861	0.509804	0.84114	F33A8.13	II	11032203	11033177	+	507	ncRNA	-	-
WBGene00219774	3.16511	0.944746	1.61304	0.63929	0.917183	F33A8.12	II	11030631	11031500	+	658	ncRNA	-	-
WBGene00219772	2.11162	0.944746	1.05523	1	1	anr-53	III	1294930	1298375	-	2728	antisense_RNA	-	-
WBGene00219771	16.8609	13.2844	0.340248	0.666783	0.935327	linc-24	III	1370495	1371568	+	520	lincRNA	-	-
WBGene00219770	16.8609	6.64002	1.32688	0.127281	0.491085	linc-40	III	1325891	1327724	+	1059	lincRNA	-	-
WBGene00219769	8.43268	18.0304	-1.08622	0.213003	0.634837	linc-64	X	1765233	1765806	+	340	lincRNA	-	-
WBGene00219768	1.38778e-17	2.84318	-4.5736	0.264706	0.671698	linc-160	V	3184083	3185004	+	922	lincRNA	-	-
WBGene00219767	1.38778e-17	3.7924	-4.97341	0.139845	0.501259	linc-131	I	1696199	1697676	+	119	lincRNA	-	-
WBGene00219766	6.32564	11.386	-0.837065	0.403427	0.812751	anr-42	I	1822401	1823043	+	643	antisense_RNA	-	-
WBGene00219765	2.11162	1.38778e-17	4.16022	0.509804	0.84114	linc-165	III	7402234	7406071	-	2675	lincRNA	-	-
WBGene00219763	26.3426	74.0329	-1.48671	0.00643045	0.0671383	linc-94	IV	735162	735704	+	484	lincRNA	-	-
WBGene00219761	1.05812	0.944746	0.133746	1	1	linc-143	III	3035541	3037543	-	2003	lincRNA	-	-
WBGene00219760	1.05812	4.74161	-2.04739	0.245788	0.671698	anr-19	I	1916942	1917064	-	123	antisense_RNA	-	-
WBGene00219758	155.926	320.824	-1.04039	0.0179268	0.140009	linc-11	II	3373169	3374185	-	970	lincRNA	-	-
WBGene00219757	9.4862	12.3352	-0.375719	0.860057	1	linc-71	II	3509948	3510110	+	163	lincRNA	-	-
WBGene00219756	12.6468	30.37	-1.25633	0.0696284	0.343905	linc-68	II	3597516	3597914	+	348	lincRNA	-	-
WBGene00219755	22.1285	24.6748	-0.156837	0.835033	1	linc-17	II	3596226	3596812	+	398	lincRNA	-	-
WBGene00219754	25.2891	28.4716	-0.170687	0.849047	1	linc-85	I	4295024	4296741	+	449	lincRNA	-	-
WBGene00219753	2.11162	0.944746	1.05523	1	1	linc-152	II	15257371	15259799	+	2137	lincRNA	-	-
WBGene00219752	3.16511	0.944746	1.61304	0.63929	0.917183	anr-50	IV	1629779	1629987	-	209	antisense_RNA	-	-
WBGene00219751	7.37916	20.878	-1.48601	0.0444891	0.253967	anr-24	X	1995743	1996672	+	930	antisense_RNA	-	-
WBGene00219749	31.6102	52.2015	-0.721781	0.203876	0.621238	linc-30	I	2046539	2048913	+	2375	lincRNA	-	-
WBGene00219748	46.3595	28.4716	0.700557	0.208042	0.629218	linc-46	II	1990692	1991487	-	631	lincRNA	-	-
WBGene00219746	20.0214	52.2015	-1.37746	0.0163423	0.130661	linc-91	I	4699610	4702866	+	3257	lincRNA	-	-
WBGene00219745	2.11162	4.74161	-1.1259	0.483528	0.84114	linc-90	III	352222	355402	+	412	lincRNA	-	-
WBGene00219743	23.182	20.878	0.149598	0.912974	1	linc-103	X	6256778	6258976	+	1230	lincRNA	-	-
WBGene00219742	1.05812	9.48762	-3.02878	0.0215665	0.158974	linc-52	II	607407	607773	+	367	lincRNA	-	-
WBGene00219741	2.11162	0.944746	1.05523	1	1	linc-77	IV	4059931	4061723	-	1749	lincRNA	-	-
WBGene00219740	2.11162	15.1828	-2.77833	0.00786477	0.0771861	linc-117	V	7085069	7085609	-	354	lincRNA	-	-
WBGene00219739	1.05812	1.89395	-0.77988	1	1	linc-136	V	3717700	3723734	-	894	lincRNA	-	-
WBGene00219736	56.8948	64.541	-0.181754	0.733763	0.968933	linc-20	X	16508081	16509294	-	319	lincRNA	-	-
WBGene00219735	1.38778e-17	5.69081	-5.54298	0.0409646	0.240432	linc-150	X	2369181	2370544	-	1364	lincRNA	-	-
WBGene00219734	4.21862	4.74161	-0.166822	1	1	linc-128	V	1150906	1153207	+	2302	lincRNA	-	-
WBGene00219733	1.38778e-17	1.89395	-4.01861	0.509804	0.84114	linc-53	I	6860395	6861997	-	192	lincRNA	-	-
WBGene00219732	4.21862	8.53842	-0.998292	0.323452	0.742059	linc-112	X	3952660	3954347	+	485	lincRNA	-	-
WBGene00219731	2.11162	0.944746	1.05523	1	1	linc-49	II	5236029	5236342	+	314	lincRNA	-	-
WBGene00219729	1.05812	15.1828	-3.69981	0.00213372	0.0290194	anr-44	IV	8231731	8235014	+	3284	antisense_RNA	-	-
WBGene00219728	156.98	244.888	-0.6412	0.146682	0.514408	linc-16	II	1820242	1820946	-	568	lincRNA	-	-
WBGene00219727	9.4862	25.624	-1.42266	0.0523243	0.285033	linc-39	I	4683182	4683865	-	361	lincRNA	-	-
WBGene00219726	17.9144	8.53842	1.05708	0.14911	0.517293	linc-116	III	7612108	7613428	+	957	lincRNA	-	-
WBGene00219725	26.3426	23.7256	0.149699	0.920808	1	linc-63	I	3870642	3871267	-	533	lincRNA	-	-
WBGene00219724	6.32564	8.53842	-0.427231	0.653224	0.925426	linc-100	X	16775220	16775505	-	286	lincRNA	-	-
WBGene00219723	1.05812	3.7924	-1.73467	0.398816	0.808067	linc-135	IV	8453296	8457035	+	1105	lincRNA	-	-
WBGene00219721	1.38778e-17	3.7924	-4.97341	0.139845	0.501259	linc-104	I	4467346	4467684	-	287	lincRNA	-	-
WBGene00219720	18.9679	17.0812	0.14941	0.899515	1	linc-2	III	5024881	5025007	+	127	lincRNA	-	-
WBGene00219719	1.05812	9.48762	-3.02878	0.0215665	0.158974	linc-57	III	7543476	7545064	-	412	lincRNA	-	-
WBGene00219718	1.38778e-17	1.89395	-4.01861	0.509804	0.84114	linc-42	III	2936109	2937002	+	348	lincRNA	-	-
WBGene00219717	9.4862	9.48762	-0.00153584	1	1	anr-23	V	5949200	5949388	-	189	antisense_RNA	-	-
WBGene00219716	1.38778e-17	2.84318	-4.5736	0.264706	0.671698	linc-88	X	8753852	8754217	+	366	lincRNA	-	-
WBGene00219715	3.16511	1.89395	0.699417	1	1	anr-18	IV	3805237	3806561	-	1242	antisense_RNA	-	-
WBGene00219713	3.16511	10.4368	-1.68528	0.0923262	0.398293	linc-27	II	6369727	6369877	-	151	lincRNA	-	-
WBGene00219712	2.11162	2.84318	-0.413377	1	1	linc-167	I	3122011	3127661	+	2969	lincRNA	-	-
WBGene00219710	8.43268	16.132	-0.926922	0.238912	0.671698	anr-45	I	3410345	3411465	-	1121	antisense_RNA	-	-
WBGene00219709	32.6637	33.2175	-0.0245466	1	1	linc-37	III	832984	833347	+	302	lincRNA	-	-
WBGene00219708	36.8778	65.4902	-0.826666	0.111821	0.454226	linc-13	II	1071507	1071839	-	279	lincRNA	-	-
WBGene00219707	357.149	317.027	0.17182	0.694238	0.950311	linc-8	II	2501838	2503802	-	878	lincRNA	-	-
WBGene00219705	1.05812	1.89395	-0.77988	1	1	anr-5	I	6136720	6136927	-	156	antisense_RNA	-	-
WBGene00219702	11.5932	8.53842	0.434482	0.716116	0.958217	linc-138	II	6615646	6617232	+	1587	lincRNA	-	-
WBGene00219701	11.5932	32.2683	-1.4677	0.0327785	0.211713	anr-34	III	8787415	8789578	+	2117	antisense_RNA	-	-
WBGene00219700	5.27213	2.84318	0.859306	0.746295	0.971664	linc-6	X	1982710	1982883	-	174	lincRNA	-	-
WBGene00219699	882.858	832.44	0.0848081	0.839729	1	linc-22	X	9069138	9073735	+	4071	lincRNA	-	-
WBGene00219698	3.16511	3.7924	-0.255376	1	1	linc-92	V	5789946	5790325	-	380	lincRNA	-	-
WBGene00219697	3.16511	4.74161	-0.56809	0.746295	0.971664	linc-169	II	7371784	7372735	+	654	lincRNA	-	-
WBGene00219696	28.4496	27.5224	0.0471432	1	1	anr-39	II	2421070	2423075	-	2006	antisense_RNA	-	-
WBGene00219695	3.16511	5.69081	-0.824949	0.54333	0.864751	linc-126	IV	8628327	8629553	-	748	lincRNA	-	-
WBGene00219694	7.37916	7.58922	-0.0415056	1	1	linc-36	IV	5380408	5381217	-	291	lincRNA	-	-
WBGene00219693	1.05812	1.89395	-0.77988	1	1	linc-144	X	16822383	16823391	-	1009	lincRNA	-	-
WBGene00219691	6.32564	5.69081	0.147379	1	1	linc-106	X	16905584	16906010	-	318	lincRNA	-	-
WBGene00219690	2.11162	5.69081	-1.38276	0.325869	0.742059	linc-10	II	3313083	3313507	-	232	lincRNA	-	-
WBGene00219689	23.182	7.58922	1.5941	0.0261053	0.180408	linc-41	IV	4241224	4241765	-	496	lincRNA	-	-
WBGene00219688	46.3595	6.64002	2.77955	3.03616e-05	0.00109617	linc-21	IV	4242086	4242466	-	286	lincRNA	-	-
WBGene00219687	37.9313	82.5757	-1.12001	0.0272978	0.185152	linc-12	II	2681408	2681658	-	195	lincRNA	-	-
WBGene00219686	21.075	52.2015	-1.30391	0.0219197	0.160605	linc-125	II	7238948	7242909	+	3224	lincRNA	-	-
WBGene00219685	3.16511	3.7924	-0.255376	1	1	linc-75	X	1791722	1792573	+	464	lincRNA	-	-
WBGene00219683	23.182	19.9288	0.216304	0.824055	1	anr-32	V	6003575	6006746	-	1542	antisense_RNA	-	-
WBGene00219682	4.21862	20.878	-2.27547	0.00607288	0.0640149	linc-50	IV	5582041	5582262	-	222	lincRNA	-	-
WBGene00219680	21.075	14.2336	0.561413	0.437875	0.84114	linc-35	II	6927637	6927825	-	189	lincRNA	-	-
WBGene00219678	119.053	114.848	0.0517076	0.934746	1	linc-9	I	3703542	3704956	+	465	lincRNA	-	-
WBGene00219677	9.4862	5.69081	0.722999	0.653224	0.925426	anr-17	X	17697239	17697346	-	108	antisense_RNA	-	-
WBGene00219676	2.11162	0.944746	1.05523	1	1	linc-48	X	17421887	17422340	+	454	lincRNA	-	-
WBGene00219675	23.182	9.48762	1.27685	0.0683736	0.340238	linc-44	II	5781921	5782113	-	193	lincRNA	-	-
WBGene00219674	16.8609	12.3352	0.44613	0.556403	0.874342	linc-122	II	5765041	5765401	-	361	lincRNA	-	-
WBGene00219673	6.32564	0.944746	2.58537	0.150691	0.517293	linc-96	V	5425185	5427031	-	731	lincRNA	-	-
WBGene00219672	3.16511	45.5571	-3.79762	9.57367e-07	6.48263e-05	anr-54	II	5329561	5331221	-	1275	antisense_RNA	-	-
WBGene00219670	1.38778e-17	1.89395	-4.01861	0.509804	0.84114	anr-26	III	2439940	2440819	-	385	antisense_RNA	-	-
WBGene00219667	3.16511	0.944746	1.61304	0.63929	0.917183	linc-66	II	2615725	2616219	-	448	lincRNA	-	-
WBGene00219666	2.11162	6.64002	-1.60073	0.217138	0.639164	linc-31	V	8152035	8154464	-	1410	lincRNA	-	-
WBGene00219665	1.38778e-17	7.58922	-5.95026	0.0127308	0.109282	linc-101	IV	2160278	2160857	-	256	lincRNA	-	-
WBGene00219664	3.16511	2.84318	0.144435	1	1	linc-73	II	6993992	6994362	+	371	lincRNA	-	-
WBGene00219662	5.27213	0.944746	2.32791	0.245788	0.671698	linc-134	IV	5737186	5738105	-	920	lincRNA	-	-
WBGene00219661	11.5932	6.64002	0.791128	0.436353	0.84114	linc-45	III	3151809	3152607	+	459	lincRNA	-	-
WBGene00219660	9.4862	7.58922	0.315718	1	1	linc-19	III	3150222	3151352	+	714	lincRNA	-	-
WBGene00219659	29.5032	37.0143	-0.326365	0.63327	0.917183	anr-36	V	7854250	7854959	-	710	antisense_RNA	-	-
WBGene00219658	1.38778e-17	3.7924	-4.97341	0.139845	0.501259	anr-21	V	7007301	7007617	-	270	antisense_RNA	-	-
WBGene00219657	2.11162	2.84318	-0.413377	1	1	linc-139	II	4812847	4814228	-	1382	lincRNA	-	-
WBGene00219656	10.5397	12.3352	-0.225592	1	1	anr-48	II	2166431	2170212	+	922	antisense_RNA	-	-
WBGene00219655	47.4131	21.8272	1.11431	0.0574029	0.303938	linc-107	II	7287417	7287813	-	397	lincRNA	-	-
WBGene00219654	2.11162	2.84318	-0.413377	1	1	linc-156	I	5073579	5079303	+	4183	lincRNA	-	-
WBGene00219650	22.1285	24.6748	-0.156837	0.835033	1	linc-56	X	2822754	2823508	+	755	lincRNA	-	-
WBGene00219649	12.6468	15.1828	-0.262225	0.880562	1	linc-55	V	5994260	5994540	-	281	lincRNA	-	-
WBGene00219648	2.11162	0.944746	1.05523	1	1	linc-67	X	7398308	7398711	-	359	lincRNA	-	-
WBGene00219647	3.16511	15.1828	-2.22052	0.0209521	0.156926	anr-27	II	560597	560990	-	289	antisense_RNA	-	-
WBGene00219646	9.4862	7.58922	0.315718	1	1	linc-89	IV	3430310	3432470	-	1843	lincRNA	-	-
WBGene00219644	2.11162	8.53842	-1.95737	0.0947168	0.403444	linc-69	V	8766699	8767745	-	355	lincRNA	-	-
WBGene00219643	1.05812	1.89395	-0.77988	1	1	linc-78	X	2243115	2243239	+	125	lincRNA	-	-
WBGene00219642	2.11162	1.38778e-17	4.16022	0.509804	0.84114	anr-52	II	10294092	10295693	+	479	antisense_RNA	-	-
WBGene00219641	20.0214	32.2683	-0.685689	0.285117	0.697282	linc-47	II	11887765	11888180	-	368	lincRNA	-	-
WBGene00219639	1.38778e-17	3.7924	-4.97341	0.139845	0.501259	linc-115	X	15745719	15746204	+	426	lincRNA	-	-
WBGene00219637	2.11162	5.69081	-1.38276	0.325869	0.742059	linc-124	I	14027780	14028126	-	347	lincRNA	-	-
WBGene00219636	18.9679	17.0812	0.14941	0.899515	1	linc-81	V	19895684	19897795	-	1670	lincRNA	-	-
WBGene00219631	3.16511	1.89395	0.699417	1	1	anr-37	V	20192730	20193439	+	523	antisense_RNA	-	-
WBGene00219629	6.32564	34.1667	-2.41156	0.0006696	0.0120876	linc-87	III	12149562	12151118	-	440	lincRNA	-	-
WBGene00219626	2.11162	4.74161	-1.1259	0.483528	0.84114	linc-157	IV	9060779	9063687	+	2394	lincRNA	-	-
WBGene00219620	15.8073	17.0812	-0.111738	1	1	linc-74	II	14218808	14220379	+	791	lincRNA	-	-
WBGene00219619	57.9483	59.795	-0.0453769	0.960154	1	linc-76	III	11126863	11129355	-	1906	lincRNA	-	-
WBGene00219618	4.21862	9.48762	-1.14822	0.23595	0.669525	linc-60	IV	14958931	14959349	-	419	lincRNA	-	-
WBGene00219615	24.2355	25.624	-0.0804753	0.920808	1	linc-109	III	10732273	10736681	-	3548	lincRNA	-	-
WBGene00219614	5.27213	8.53842	-0.684689	0.480955	0.84114	linc-105	III	10718341	10719485	+	302	lincRNA	-	-
WBGene00219612	1.05812	8.53842	-2.87886	0.0348666	0.218066	linc-153	V	11641024	11643916	-	2828	lincRNA	-	-
WBGene00219611	1.05812	0.944746	0.133746	1	1	linc-123	V	15443826	15444354	-	469	lincRNA	-	-
WBGene00219610	3.16511	3.7924	-0.255376	1	1	anr-51	II	9237181	9239151	-	1971	antisense_RNA	-	-
WBGene00219609	77.9653	35.1159	1.14764	0.0254355	0.177529	linc-7	X	16002599	16003728	+	1130	lincRNA	-	-
WBGene00219608	2.11162	1.38778e-17	4.16022	0.509804	0.84114	linc-58	I	7952885	7953125	+	241	lincRNA	-	-
WBGene00219607	2.11162	1.38778e-17	4.16022	0.509804	0.84114	anr-7	V	11238812	11239060	+	249	antisense_RNA	-	-
WBGene00219605	17.9144	9.48762	0.907153	0.213003	0.634837	linc-110	II	7836075	7841128	-	2959	lincRNA	-	-
WBGene00219604	2.11162	3.7924	-0.813188	0.704873	0.950311	linc-93	II	7884403	7884801	+	399	lincRNA	-	-
WBGene00219602	2.11162	0.944746	1.05523	1	1	linc-151	IV	11808730	11809673	+	944	lincRNA	-	-
WBGene00219601	4.21862	16.132	-1.90602	0.0322922	0.20925	linc-129	III	10817263	10821245	+	1613	lincRNA	-	-
WBGene00219600	2.11162	1.38778e-17	4.16022	0.509804	0.84114	linc-118	X	15617415	15617830	+	116	lincRNA	-	-
WBGene00219599	2.11162	1.89395	0.141605	1	1	linc-99	III	13740732	13741023	-	219	lincRNA	-	-
WBGene00219598	4.21862	3.7924	0.145892	1	1	linc-113	I	8503994	8505566	+	1530	lincRNA	-	-
WBGene00219596	3.16511	2.84318	0.144435	1	1	linc-140	X	15831417	15833245	+	966	lincRNA	-	-
WBGene00219592	63.2159	100.61	-0.669525	0.160432	0.536947	linc-84	I	8865945	8866624	+	680	lincRNA	-	-
WBGene00219591	3.16511	1.38778e-17	4.71803	0.264706	0.671698	linc-149	I	7333035	7334533	+	1499	lincRNA	-	-
WBGene00219590	77.9653	28.4716	1.44901	0.00522757	0.0577383	linc-72	II	8819812	8820154	+	343	lincRNA	-	-
WBGene00219589	113.785	146.172	-0.361102	0.440974	0.84114	anr-35	II	11170721	11176247	+	1820	antisense_RNA	-	-
WBGene00219588	1.05812	1.89395	-0.77988	1	1	linc-80	I	8974865	8975116	-	209	lincRNA	-	-
WBGene00219586	42.1454	116.747	-1.46741	0.00279489	0.0359237	linc-108	V	15565170	15566425	-	486	lincRNA	-	-
WBGene00219581	25.2891	10.4368	1.26594	0.0652687	0.327765	anr-20	I	9382458	9383548	+	1091	antisense_RNA	-	-
WBGene00219579	4.21862	3.7924	0.145892	1	1	linc-43	X	13141635	13142031	+	397	lincRNA	-	-
WBGene00219575	86.3935	135.731	-0.651115	0.16695	0.549705	anr-8	IV	8959570	8960955	-	437	antisense_RNA	-	-
WBGene00219574	2.11162	7.58922	-1.79004	0.143685	0.507616	linc-54	X	14505700	14505868	-	169	lincRNA	-	-
WBGene00219572	2.11162	12.3352	-2.48148	0.0270427	0.183667	linc-146	V	10176233	10179264	+	479	lincRNA	-	-
WBGene00219571	28.4496	25.624	0.149754	0.925256	1	linc-15	X	11991484	11991933	-	338	lincRNA	-	-
WBGene00219570	21.075	15.1828	0.469087	0.52678	0.853433	linc-82	III	3664858	3667041	+	1623	lincRNA	-	-
WBGene00219569	1.05812	4.74161	-2.04739	0.245788	0.671698	linc-147	III	3672048	3674245	+	2198	lincRNA	-	-
WBGene00219568	2.11162	1.89395	0.141605	1	1	anr-9	III	3654944	3655233	+	290	antisense_RNA	-	-
WBGene00219567	1.05812	0.944746	0.133746	1	1	linc-164	II	12352959	12355909	-	1739	lincRNA	-	-
WBGene00219565	1.38778e-17	3.7924	-4.97341	0.139845	0.501259	linc-120	II	8688171	8691915	+	3208	lincRNA	-	-
WBGene00219564	5.27213	4.74161	0.146781	1	1	linc-102	X	14079397	14080037	-	586	lincRNA	-	-
WBGene00219563	10.5397	6.64002	0.655161	0.677528	0.941365	linc-95	III	3633005	3635788	-	866	lincRNA	-	-
WBGene00219562	1.05812	0.944746	0.133746	1	1	linc-28	V	19420701	19420857	-	114	lincRNA	-	-
WBGene00219561	16.8609	24.6748	-0.546627	0.426936	0.83673	linc-142	X	12517114	12519034	-	1921	lincRNA	-	-
WBGene00219554	7.37916	14.2336	-0.937466	0.271197	0.679292	W03D2.11	IV	4060535	4062269	+	1074	pseudogene	-	-
WBGene00219551	8.43268	18.0304	-1.08622	0.213003	0.634837	K07F5.21	IV	9875696	9875916	+	221	ncRNA	-	-
WBGene00219549	5.27213	2.84318	0.859306	0.746295	0.971664	F59A1.19	V	17664203	17665997	-	999	pseudogene	-	-
WBGene00219548	14.7538	12.3352	0.255	0.757981	0.978412	JC8.17	IV	13230978	13231450	-	473	ncRNA	-	-
WBGene00219547	10.5397	12.3352	-0.225592	1	1	T06A10.106	IV	16868812	16869000	-	189	protein_coding	-	-
WBGene00219546	1.38778e-17	1.89395	-4.01861	0.509804	0.84114	F41E7.20	X	10303745	10304026	+	236	ncRNA	-	-
WBGene00219544	5.27213	1.38778e-17	5.4329	0.0751017	0.352281	C17G1.14	X	9938813	9940042	+	239	protein_coding	-	-
WBGene00219497	3.16511	9.48762	-1.54948	0.133362	0.501259	linc-114	IV	4259737	4260391	-	333	lincRNA	-	-
WBGene00219493	30.5567	13.2844	1.19347	0.0696284	0.343905	C18D4.12	V	17530303	17530714	-	362	protein_coding	-	-
WBGene00219492	5.27213	11.386	-1.09452	0.275999	0.683221	Y53F4B.63	II	15126574	15129014	-	685	pseudogene	-	-
WBGene00219491	92.7146	321.773	-1.79388	8.01443e-05	0.00232939	Y53F4B.62	II	15129407	15130688	-	1106	protein_coding	-	-
WBGene00219490	8.43268	8.53842	-0.0191956	1	1	Y116A8B.98	IV	17220003	17220816	+	656	ncRNA	-	-
WBGene00219489	7.37916	2.84318	1.33516	0.388527	0.808067	C10C6.13	IV	11469620	11469748	-	129	protein_coding	-	-
WBGene00219478	3.16511	4.74161	-0.56809	0.746295	0.971664	Y105C5B.1418	IV	16067170	16067445	-	210	protein_coding	-	-
WBGene00219476	1.05812	1.89395	-0.77988	1	1	D1046.16	IV	8922150	8922900	+	357	protein_coding	-	-
WBGene00219460	12.6468	2.84318	2.10273	0.0439913	0.252308	K09H9.9	I	3132974	3135233	-	363	protein_coding	-	-
WBGene00219456	14.7538	33.2175	-1.16473	0.0758549	0.354032	ZK822.10	IV	11916879	11917365	+	487	protein_coding	-	-
WBGene00219455	8.43268	29.4208	-1.78865	0.0131493	0.111953	Y43F8B.29	V	19491602	19491820	+	219	protein_coding	-	-
WBGene00219454	1.38778e-17	1.89395	-4.01861	0.509804	0.84114	C26H9A.3	IV	12639113	12639411	-	249	protein_coding	-	-
WBGene00219453	4.21862	0.944746	2.01431	0.398816	0.808067	linc-97	IV	8845774	8846093	-	270	lincRNA	-	-
WBGene00219452	116.946	307.535	-1.39403	0.00178463	0.0252161	F21D9.11	V	19252181	19253054	+	785	protein_coding	-	-
WBGene00219451	753.274	936.851	-0.314613	0.451454	0.84114	F52D2.12	X	1978014	1980938	+	2424	protein_coding	-	-
WBGene00219450	18.9679	30.37	-0.676079	0.309909	0.731662	F53B6.13	I	8949567	8951670	-	159	protein_coding	-	-
WBGene00219449	1.38778e-17	1.89395	-4.01861	0.509804	0.84114	Y38A10A.11	V	6101904	6102581	-	352	protein_coding	-	-
WBGene00219446	1.05812	0.944746	0.133746	1	1	C06H5.13	V	17897546	17897746	-	201	protein_coding	-	-
WBGene00219444	1.05812	4.74161	-2.04739	0.245788	0.671698	Y41E3.461	IV	14996721	15000519	-	445	ncRNA	-	-
WBGene00219443	11.5932	20.878	-0.842694	0.279245	0.687524	Y57G11C.1144	IV	14937510	14937793	+	222	protein_coding	-	-
WBGene00219442	7.37916	6.64002	0.14781	1	1	C08F8.16	IV	11164719	11165377	-	443	pseudogene	-	-
WBGene00219437	1.38778e-17	4.74161	-5.28612	0.0751017	0.352281	C50A2.7	IV	1163426	1164746	+	429	protein_coding	-	-
WBGene00219436	9.4862	8.53842	0.148388	1	1	C49H3.16	IV	7920416	7922012	+	720	protein_coding	-	-
WBGene00219434	4.21862	5.69081	-0.423681	0.775535	0.984183	F54D5.23	II	11568654	11569242	-	457	protein_coding	-	-
WBGene00219425	474.09	345.503	0.456292	0.282938	0.693423	Y54G2A.73	IV	3000541	3008892	-	1152	protein_coding	-	-
WBGene00219424	4.21862	13.2844	-1.62828	0.0883316	0.393453	Y54G2A.72	IV	2778141	2778571	+	257	protein_coding	-	-
WBGene00219423	75.8582	60.7442	0.319783	0.537553	0.863987	C23H5.15	IV	2100240	2102893	-	628	protein_coding	-	-
WBGene00219422	30.5567	81.6265	-1.41416	0.00710677	0.0723385	Y52B11A.20	I	11011435	11014274	-	1123	protein_coding	-	-
WBGene00219421	1.38778e-17	2.84318	-4.5736	0.264706	0.671698	Y66D12A.30	III	11609868	11611126	+	273	protein_coding	-	-
WBGene00219420	14.7538	13.2844	0.149117	0.880562	1	T19C4.24	V	11146907	11147008	-	102	protein_coding	-	-
WBGene00219418	1.05812	0.944746	0.133746	1	1	F44D12.19	IV	10021583	10021750	+	168	protein_coding	-	-
WBGene00219417	3.16511	2.84318	0.144435	1	1	F34H10.9	X	9631257	9633238	+	740	pseudogene	-	-
WBGene00219416	1.05812	4.74161	-2.04739	0.245788	0.671698	F23H12.21	V	12351396	12351832	+	349	ncRNA	-	-
WBGene00219415	4.21862	2.84318	0.545703	1	1	linc-38	V	10276942	10277353	-	280	lincRNA	-	-
WBGene00219414	4.21862	0.944746	2.01431	0.398816	0.808067	F14H3.15	V	16059781	16060235	-	291	protein_coding	-	-
WBGene00219413	36.8778	48.4047	-0.391535	0.51048	0.84114	Y38F2AL.12	IV	2317797	2318027	+	173	protein_coding	-	-
WBGene00219411	1.05812	3.7924	-1.73467	0.398816	0.808067	T14G12.11	X	3760949	3762547	-	654	protein_coding	-	-
WBGene00219410	1.38778e-17	2.84318	-4.5736	0.264706	0.671698	C04C3.14	IV	3395881	3396552	+	221	protein_coding	-	-
WBGene00219399	132.749	111.052	0.257098	0.580621	0.893726	Y55F3AM.21	IV	1049607	1051685	-	896	protein_coding	-	-
WBGene00219383	1.38778e-17	3.7924	-4.97341	0.139845	0.501259	Y61B8A.6	V	17251911	17252309	+	341	protein_coding	-	-
WBGene00219378	8.43268	0.944746	2.99341	0.0566303	0.300825	F43G6.17	II	11802751	11803978	+	1004	protein_coding	-	-
WBGene00219377	1.38778e-17	1.89395	-4.01861	0.509804	0.84114	F47C12.12	IV	3996302	3996875	-	438	pseudogene	-	-
WBGene00219376	51.6272	44.6079	0.210021	0.723601	0.9635	C28G1.10	X	8847122	8848482	+	865	protein_coding	-	-
WBGene00219375	41.0919	42.7095	-0.0558374	0.947146	1	C02B8.12	X	8120410	8123220	-	1089	protein_coding	-	-
WBGene00219374	500.428	412.896	0.277283	0.517848	0.844472	C25A11.10	X	9119774	9123064	+	1874	pseudogene	-	-
WBGene00219373	38.9849	38.9127	0.0023409	1	1	F01E11.18	X	6989675	6990994	+	839	protein_coding	-	-
WBGene00219372	6.32564	23.7256	-1.8878	0.0108117	0.0986012	F01E11.17	X	6980784	6983132	+	930	protein_coding	-	-
WBGene00219369	35.8243	44.6079	-0.315691	0.584325	0.896115	R160.10	X	4367159	4367514	-	296	protein_coding	-	-
WBGene00219368	5.27213	14.2336	-1.41332	0.113724	0.458558	F14H12.17	X	4362936	4363315	-	324	protein_coding	-	-
WBGene00219362	26.3426	15.1828	0.789315	0.246018	0.671698	ZK470.14	X	4167459	4169791	+	1183	protein_coding	-	-
WBGene00219352	2.11162	0.944746	1.05523	1	1	Y7A5A.21	X	15820053	15820465	+	140	pseudogene	-	-
WBGene00219343	21.075	33.2175	-0.653797	0.299089	0.717541	Y17D7C.9	V	18724748	18725759	-	821	ncRNA	-	-
WBGene00219342	5.27213	7.58922	-0.517359	0.62414	0.917183	Y57G11C.1143	IV	14690937	14691733	+	525	protein_coding	-	-
WBGene00219337	6.32564	19.9288	-1.6377	0.0339102	0.215818	T16G1.18	V	12951337	12952023	+	180	protein_coding	-	-
WBGene00219330	8.43268	2.84318	1.5248	0.274268	0.682167	F18E2.15	V	12760348	12760969	-	300	protein_coding	-	-
WBGene00219329	9.4862	7.58922	0.315718	1	1	K02D10.8	III	8786354	8787128	+	329	protein_coding	-	-
WBGene00219327	6.32564	15.1828	-1.24819	0.13926	0.501259	ZK822.9	IV	11915767	11916126	+	360	protein_coding	-	-
WBGene00219326	27.3961	12.3352	1.14249	0.0890681	0.395367	F36D3.16	V	16528935	16530213	+	1099	protein_coding	-	-
WBGene00219325	13.7003	6.64002	1.02977	0.271197	0.679292	F17C11.22	V	10967919	10970281	-	884	protein_coding	-	-
WBGene00219322	15.8073	27.5224	-0.79582	0.225174	0.654641	C33C12.12	II	2169062	2169511	-	357	protein_coding	-	-
WBGene00219319	20.0214	39.8619	-0.989484	0.0947834	0.40357	H25P06.5	I	11305882	11307450	-	751	protein_coding	-	-
WBGene00219317	5.27213	15.1828	-1.50564	0.083932	0.381776	F31E3.12	III	6969543	6970019	+	387	protein_coding	-	-
WBGene00219316	1051.42	1134.28	-0.109439	0.794397	0.993786	F21A3.11	V	15530783	15533251	-	1610	protein_coding	Purple acid phosphatase [Source:UniProtKB/TrEMBL;Acc:H2FLJ4]	-
WBGene00219315	43.199	160.41	-1.88984	9.47415e-05	0.00264155	F07E5.12	II	2068354	2068971	+	510	protein_coding	-	-
WBGene00219313	975.568	2634.96	-1.43336	0.000671342	0.012109	C17E4.20	I	9414456	9416703	+	1687	protein_coding	-	-
WBGene00219310	9.4862	23.7256	-1.31218	0.0813077	0.373006	C17E4.19	I	9410614	9411379	+	581	protein_coding	-	-
WBGene00219309	5.27213	1.38778e-17	5.4329	0.0751017	0.352281	F26F2.13	V	20564383	20564666	+	237	protein_coding	-	-
WBGene00219308	71.6441	77.8297	-0.119442	0.839042	1	W06G6.20	V	16648027	16648480	-	404	protein_coding	-	-
WBGene00219307	55.8413	40.8111	0.450919	0.407864	0.817706	F56D6.17	IV	3895963	3897997	+	447	pseudogene	-	-
WBGene00219306	26.3426	58.8458	-1.15613	0.031216	0.204943	linc-4	II	6268939	6269516	+	216	lincRNA	-	-
WBGene00219304	85.3399	187.936	-1.13791	0.0139355	0.116209	F56D6.16	IV	3898478	3899806	+	555	pseudogene	-	-
WBGene00219303	371.899	1526.3	-2.03671	2.60473e-06	0.000145248	Y13C8A.4	X	16887140	16889262	-	1235	pseudogene	-	-
WBGene00219302	21.075	21.8272	-0.0508906	1	1	Y43F8B.28	V	19485319	19485873	+	555	protein_coding	-	-
WBGene00219300	11.5932	32.2683	-1.4677	0.0327785	0.211713	W10G6.6	X	16247920	16250554	-	249	protein_coding	-	-
WBGene00219299	20.0214	26.5732	-0.406772	0.531278	0.858372	C01G12.16	III	4161237	4161827	+	317	protein_coding	-	-
WBGene00219298	3.16511	11.386	-1.80939	0.0923262	0.398293	F55H2.8	III	9513891	9514549	+	168	protein_coding	-	-
WBGene00219297	3.16511	6.64002	-1.04291	0.388527	0.808067	T23F11.11	III	4669921	4671591	-	602	protein_coding	-	-
WBGene00219296	9.4862	0.944746	3.16099	0.0348666	0.218066	C54C6.11	III	3548294	3549004	+	378	protein_coding	-	-
WBGene00219295	23.182	42.7095	-0.878435	0.121739	0.4801	C34C12.12	III	3453300	3453932	+	153	protein_coding	-	-
WBGene00219294	5.27213	4.74161	0.146781	1	1	F43G6.16	II	11782195	11782579	-	336	protein_coding	-	-
WBGene00219292	2.11162	6.64002	-1.60073	0.217138	0.639164	ZK1320.14	II	9683110	9683830	+	549	pseudogene	-	-
WBGene00219289	3.16511	1.89395	0.699417	1	1	T05C12.15	II	8169573	8169862	+	214	protein_coding	-	-
WBGene00219288	109.571	210.717	-0.942741	0.0371597	0.229185	Y87G2A.25	I	13527366	13527963	-	421	protein_coding	-	-
WBGene00219287	10.5397	1.89395	2.39749	0.0623388	0.319121	F36D1.23	I	11272480	11273477	+	405	protein_coding	-	-
WBGene00219286	37.9313	8.53842	2.13426	0.0010655	0.0173738	C04F12.16	I	9704870	9705420	+	447	protein_coding	-	-
WBGene00219285	7.37916	4.74161	0.622634	0.797614	0.993786	K07A1.20	I	9600445	9601015	-	375	protein_coding	-	-
WBGene00219283	43.199	98.712	-1.1901	0.0157367	0.126791	F55H12.7	I	8863996	8865475	-	292	protein_coding	-	-
WBGene00219282	7.37916	2.84318	1.33516	0.388527	0.808067	F43G9.21	I	8616405	8616814	-	135	protein_coding	-	-
WBGene00219279	75.8582	78.7789	-0.0545792	0.937087	1	T24D5.11	X	12602896	12603261	+	269	pseudogene	-	-
WBGene00219278	33.7172	57.8966	-0.778065	0.152441	0.521583	R09A8.9	X	12604710	12605171	+	356	protein_coding	-	-
WBGene00219275	436.164	602.735	-0.466565	0.269254	0.677697	Y39G10AR.32	I	2322025	2322596	-	486	protein_coding	-	-
WBGene00219274	5.27213	10.4368	-0.970413	0.366109	0.787445	T25G12.13	X	17243357	17244762	+	939	protein_coding	-	-
WBGene00219272	1.05812	0.944746	0.133746	1	1	C17C3.24	II	5540984	5541822	-	323	protein_coding	-	-
WBGene00219271	51.6272	67.3886	-0.383776	0.486302	0.84114	F36H5.14	II	1775547	1776350	+	762	protein_coding	-	-
WBGene00219270	2.11162	0.944746	1.05523	1	1	mir-5550	IV	409762	409872	+	111	miRNA	-	-
WBGene00219267	95.8752	96.8136	-0.0141653	1	1	mir-5548	II	2284810	2284919	-	110	miRNA	-	-
WBGene00219266	6.32564	10.4368	-0.712955	0.516292	0.843096	mir-4938	III	5785117	5785226	+	110	miRNA	-	-
WBGene00219252	3.16511	1.38778e-17	4.71803	0.264706	0.671698	mir-4815	IV	5668921	5669019	-	99	miRNA	-	-
WBGene00219244	9.4862	16.132	-0.759339	0.427714	0.837045	Y51H4A.938	IV	16481233	16481735	+	310	protein_coding	-	-
WBGene00219243	1.05812	2.84318	-1.33486	0.63929	0.917183	T23G4.127	IV	13696058	13698690	-	236	protein_coding	-	-
WBGene00219242	12.6468	3.7924	1.70292	0.0883316	0.393453	F56A12.10	V	14369543	14369876	+	288	ncRNA	-	-
WBGene00219241	11.5932	30.37	-1.38058	0.0401014	0.240432	Y116A8A.150	IV	16842656	16842942	-	185	protein_coding	-	-
WBGene00219239	14.7538	55.9982	-1.91589	0.00131516	0.0202116	K05F6.14	II	1562163	1562875	+	664	protein_coding	-	-
WBGene00219238	43.199	18.0304	1.25428	0.035482	0.221094	M151.9	II	3629295	3630860	+	1290	pseudogene	-	-
WBGene00219236	21.075	12.3352	0.765936	0.279245	0.687524	K03B4.9	V	4671030	4672610	-	1026	protein_coding	-	-
WBGene00219235	12.6468	4.74161	1.3902	0.153585	0.522722	K03B4.8	V	4673650	4674597	-	848	protein_coding	-	-
WBGene00219234	2.11162	1.89395	0.141605	1	1	B0511.17	I	10643029	10643724	+	262	protein_coding	-	-
WBGene00219231	2.11162	1.89395	0.141605	1	1	mir-5545	I	11885596	11885705	+	110	miRNA	-	-
WBGene00219229	1.05812	0.944746	0.133746	1	1	mir-4934	IV	9825312	9825421	-	110	miRNA	-	-
WBGene00219228	2.11162	0.944746	1.05523	1	1	mir-4933	II	13182606	13182715	-	110	miRNA	-	-
WBGene00219226	2.11162	1.89395	0.141605	1	1	mir-4929	II	13461755	13461864	-	110	miRNA	-	-
WBGene00219218	117.999	47.4555	1.31168	0.00662394	0.0686678	Y73B6BL.288	IV	6341458	6342472	-	811	protein_coding	-	-
WBGene00219217	121.16	437.575	-1.85161	3.36219e-05	0.00118324	C08F8.15	IV	11159570	11160807	-	1190	protein_coding	-	-
WBGene00219216	166.461	170.851	-0.0375975	0.937884	1	K08D10.14	IV	4155273	4157185	+	857	protein_coding	-	-
WBGene00219215	1.05812	3.7924	-1.73467	0.398816	0.808067	F13B12.15	IV	10420863	10421187	-	215	ncRNA	-	-
WBGene00219210	77.9653	105.356	-0.433916	0.373777	0.797391	Y37H2A.18	V	18131667	18133232	-	729	protein_coding	-	-
WBGene00219209	2.11162	1.89395	0.141605	1	1	F29F11.20	V	10687901	10688563	+	243	protein_coding	-	-
WBGene00219208	36.8778	8.53842	2.09375	0.00135615	0.0206676	B0365.9	V	13131873	13133565	-	907	protein_coding	-	-
WBGene00219207	70.5906	98.712	-0.483178	0.323579	0.742059	C01F6.14	IV	9103876	9104191	-	316	protein_coding	-	-
WBGene00219205	1.05812	7.58922	-2.71153	0.0566303	0.300825	R03D7.15	II	10942527	10943417	+	294	protein_coding	-	-
WBGene00215616	1.05812	4.74161	-2.04739	0.245788	0.671698	W04G3.17	X	11076989	11077435	-	331	pseudogene	-	-
WBGene00206538	2.11162	3.7924	-0.813188	0.704873	0.950311	C09G5.13	II	10717336	10719579	+	1010	protein_coding	-	-
WBGene00206536	26.3426	41.7603	-0.662612	0.235308	0.669525	C14A6.16	V	18146965	18154396	+	2808	pseudogene	-	-
WBGene00206534	1.38778e-17	5.69081	-5.54298	0.0409646	0.240432	C31A11.13	V	16302254	16302551	-	244	protein_coding	-	-
WBGene00206533	3.16511	13.2844	-2.02955	0.0439913	0.252308	C30A5.16	III	8218219	8219342	+	314	protein_coding	-	-
WBGene00206532	36.8778	47.4555	-0.36304	0.51048	0.84114	F11A6.15	I	11686110	11686948	-	226	protein_coding	-	-
WBGene00206531	18.9679	17.0812	0.14941	0.899515	1	C29F7.11	X	13411584	13412122	+	488	ncRNA	-	-
WBGene00206530	34.7708	75.9313	-1.12429	0.031014	0.204167	Y52B11A.19	I	11063360	11065373	+	415	protein_coding	-	-
WBGene00206529	18.9679	22.7764	-0.263009	0.73431	0.969071	C04A2.15	II	6852319	6853491	+	337	protein_coding	-	-
WBGene00206528	1.05812	6.64002	-2.52221	0.0922987	0.398293	Y53H1A.7	I	11213762	11214696	+	474	protein_coding	-	-
WBGene00206527	1.38778e-17	6.64002	-5.76094	0.0226768	0.162194	T27A8.7	X	16055620	16056282	+	189	protein_coding	-	-
WBGene00206525	30.5567	18.9796	0.682927	0.309909	0.731662	R74.10	III	4189380	4190341	-	383	protein_coding	-	-
WBGene00206524	1.05812	1.89395	-0.77988	1	1	C54E10.11	V	18801433	18802177	-	199	protein_coding	-	-
WBGene00206522	28.4496	39.8619	-0.485176	0.436186	0.84114	F14D2.19	II	3335422	3337139	-	1303	protein_coding	-	-
WBGene00206521	67.43	137.629	-1.0281	0.0303876	0.20107	T02G5.15	II	7087361	7087875	+	373	protein_coding	-	-
WBGene00206520	4.21862	6.64002	-0.641646	0.588481	0.896342	ZK897.10	IV	12765504	12765886	+	177	protein_coding	-	-
WBGene00206519	180.157	630.261	-1.80603	3.80989e-05	0.00130459	F36H5.13	II	1748378	1749943	-	1378	protein_coding	-	-
WBGene00206518	1.05812	3.7924	-1.73467	0.398816	0.808067	F36H5.12	II	1742835	1743792	+	522	protein_coding	-	-
WBGene00206517	8.43268	5.69081	0.555415	0.815053	1	T27F7.12	II	4990102	4990613	+	413	protein_coding	-	-
WBGene00206516	1.38778e-17	3.7924	-4.97341	0.139845	0.501259	F53E4.2	V	15654424	15655237	+	189	protein_coding	-	-
WBGene00206514	9.4862	7.58922	0.315718	1	1	R05G9.5	II	6499119	6500261	-	576	protein_coding	-	-
WBGene00206513	6.32564	5.69081	0.147379	1	1	B0244.15	III	5743384	5744820	+	1155	protein_coding	-	-
WBGene00206512	7.37916	1.89395	1.89014	0.217138	0.639164	Y39A3B.7	III	1983749	1984960	-	409	protein_coding	-	-
WBGene00206511	3.16511	3.7924	-0.255376	1	1	W02H5.16	V	2626166	2630091	-	1001	protein_coding	-	-
WBGene00206508	1.05812	0.944746	0.133746	1	1	ZK262.19	V	18425103	18425644	-	325	protein_coding	-	-
WBGene00206507	18.9679	55.9982	-1.55602	0.00646591	0.0673705	Y51A2A.16	V	18280277	18280528	-	201	protein_coding	-	-
WBGene00206505	30.5567	94.9152	-1.63144	0.00174138	0.0247486	B0250.18	V	20456846	20457254	-	169	protein_coding	-	-
WBGene00206502	2.11162	3.7924	-0.813188	0.704873	0.950311	T01B7.13	II	8715397	8715740	+	295	protein_coding	-	-
WBGene00206500	36.8778	85.4233	-1.20935	0.0171081	0.135384	F55C9.15	V	19306641	19307006	-	366	protein_coding	-	-
WBGene00206498	2.11162	9.48762	-2.1073	0.0623388	0.319121	C29A12.22	V	10812063	10812344	+	171	protein_coding	-	-
WBGene00206497	21.075	24.6748	-0.226822	0.750869	0.974436	Y52B11A.18	I	11058524	11061435	+	591	protein_coding	-	-
WBGene00206494	8.43268	11.386	-0.429029	0.698224	0.950311	C15H11.16	V	14409094	14409889	-	606	antisense_RNA	-	-
WBGene00206493	18.9679	45.5571	-1.25907	0.0299142	0.199747	Y38H8A.12	IV	13459916	13460992	-	418	protein_coding	-	-
WBGene00206492	16.8609	76.8805	-2.1811	0.000113566	0.00306125	F11D11.21	V	18750163	18750691	-	511	protein_coding	-	-
WBGene00206491	114.839	91.1185	0.333261	0.479926	0.84114	Y73F8A.1173	IV	15529206	15530144	+	349	pseudogene	-	-
WBGene00206490	6.32564	1.38778e-17	5.69036	0.0409646	0.240432	Y57G11C.1142	IV	14802547	14802781	+	154	protein_coding	-	-
WBGene00206488	3.16511	2.84318	0.144435	1	1	ZK757.10	III	9877251	9881044	+	565	protein_coding	-	-
WBGene00206487	264.439	315.128	-0.252939	0.559264	0.876715	best-19	IV	283647	287212	+	1893	protein_coding	Bestrophin homolog [Source:UniProtKB/TrEMBL;Acc:O16779]	-
WBGene00206486	4.21862	4.74161	-0.166822	1	1	Y54F10BM.20	III	2308256	2309744	+	949	protein_coding	-	-
WBGene00206485	28.4496	34.1667	-0.263534	0.672797	0.940209	C10A4.13	X	7397646	7398035	-	297	protein_coding	-	-
WBGene00206484	35.8243	9.48762	1.90215	0.00321704	0.0400122	C31H2.14	X	5148175	5148891	+	370	protein_coding	-	-
WBGene00206483	10.5397	8.53842	0.298515	0.851299	1	B0416.11	X	9282142	9283086	-	306	protein_coding	-	-
WBGene00206482	32.6637	28.4716	0.196946	0.73234	0.968182	B0416.10	X	9273738	9274671	-	737	protein_coding	-	-
WBGene00206479	2.11162	1.38778e-17	4.16022	0.509804	0.84114	C44C11.6	II	12344834	12345286	+	168	protein_coding	-	-
WBGene00206475	1.38778e-17	2.84318	-4.5736	0.264706	0.671698	F27D9.12	X	7656401	7656975	-	269	protein_coding	-	-
WBGene00206474	13.7003	97.7628	-2.82436	9.23983e-07	6.30813e-05	T22A3.12	I	10594474	10595487	+	558	protein_coding	-	-
WBGene00206473	18.9679	14.2336	0.410354	0.590668	0.897887	B0273.115	IV	5490555	5491154	-	410	protein_coding	-	-
WBGene00206470	6.32564	3.7924	0.716953	0.775535	0.984183	F13E9.20	IV	10879403	10880664	-	916	pseudogene	-	-
WBGene00206469	16.8609	19.9288	-0.240232	0.804319	0.997946	F58D2.5	IV	13189157	13193249	-	351	protein_coding	-	-
WBGene00206466	1.38778e-17	3.7924	-4.97341	0.139845	0.501259	T08D10.5	X	11957563	11958395	+	634	protein_coding	-	-
WBGene00206464	5.27213	25.624	-2.25573	0.00288962	0.0368441	F59C6.18	I	10516036	10516432	-	397	protein_coding	-	-
WBGene00206462	38.9849	122.442	-1.64818	0.000854263	0.014614	B0391.14	V	15599171	15599731	-	411	protein_coding	-	-
WBGene00206461	7.37916	6.64002	0.14781	1	1	Y47D3A.34	III	11232421	11234861	-	1084	protein_coding	-	-
WBGene00206460	1.05812	0.944746	0.133746	1	1	F56H9.9	V	12624158	12624463	-	231	protein_coding	-	-
WBGene00206459	663.725	613.176	0.114242	0.786898	0.991408	Y80D4G.1	III	7601470	7604324	+	980	pseudogene	-	-
WBGene00206423	559.426	504.018	0.150412	0.726706	0.965358	Y41C4A.29	III	11694136	11695169	+	1034	ncRNA	-	-
WBGene00206420	134.856	139.527	-0.0491805	0.925	1	T26G10.7	III	9408963	9409751	-	622	pseudogene	-	-
WBGene00206418	24.2355	20.878	0.213392	0.829731	1	M04C3.5	V	19449738	19450914	+	928	protein_coding	-	-
WBGene00206417	96.9287	277.161	-1.51461	0.000825405	0.0143107	W04H10.6	II	607852	608310	-	186	protein_coding	-	-
WBGene00206416	62.1624	120.544	-0.954193	0.0436226	0.25151	W04H10.5	II	606350	606735	+	290	protein_coding	-	-
WBGene00206415	9.4862	31.3191	-1.71089	0.017143	0.135384	F59H6.14	II	2033586	2034812	+	608	protein_coding	-	-
WBGene00206414	90.6076	261.024	-1.52528	0.000830979	0.0143168	F31D5.7	II	4211425	4213335	+	846	protein_coding	-	-
WBGene00206413	2.11162	14.2336	-2.686	0.0118324	0.104771	ZK1240.11	II	2325256	2326245	+	542	protein_coding	-	-
WBGene00206412	27.3961	61.6934	-1.16784	0.0341653	0.216647	T24H7.8	II	6242096	6242523	+	359	protein_coding	-	-
WBGene00206395	4.21862	0.944746	2.01431	0.398816	0.808067	C08H9.18	II	9861946	9862247	-	254	protein_coding	-	-
WBGene00206393	1.38778e-17	3.7924	-4.97341	0.139845	0.501259	W04G5.16	I	11648796	11649015	-	171	protein_coding	-	-
WBGene00206392	2.11162	1.38778e-17	4.16022	0.509804	0.84114	F47D2.11	V	4294156	4296020	-	897	protein_coding	-	-
WBGene00206390	2.11162	2.84318	-0.413377	1	1	F14F7.7	III	13030920	13031858	+	501	protein_coding	-	-
WBGene00206389	240.208	109.153	1.13695	0.0113612	0.102588	C29F7.10	X	13430245	13431488	-	850	protein_coding	-	-
WBGene00206388	12.6468	13.2844	-0.071259	1	1	K10C2.14	X	6439702	6440564	-	596	protein_coding	-	-
WBGene00206386	36.8778	3.7924	3.23794	4.26833e-05	0.00142588	K10C2.12	X	6420074	6420781	-	323	protein_coding	-	-
WBGene00206385	6.32564	27.5224	-2.10089	0.00348955	0.0424382	T06D4.6	II	3387143	3387603	-	403	protein_coding	-	-
WBGene00206384	8.43268	13.2844	-0.649186	0.46563	0.84114	D1005.10	X	1485906	1486185	-	165	protein_coding	-	-
WBGene00206383	9.4862	26.5732	-1.47487	0.041904	0.244561	kvs-2	V	10647775	10648005	+	135	protein_coding	-	-
WBGene00206382	10.5397	8.53842	0.298515	0.851299	1	F01G12.18	X	16397070	16398368	-	395	protein_coding	-	-
WBGene00206381	4.21862	0.944746	2.01431	0.398816	0.808067	F52H2.15	X	2565415	2565973	+	354	protein_coding	-	-
WBGene00206380	92.7146	206.92	-1.15723	0.0112679	0.101913	C42D4.18	IV	7166783	7167930	+	899	protein_coding	-	-
WBGene00206378	44.2525	111.052	-1.32516	0.00684216	0.0705296	C14E2.11	X	1801456	1805087	+	1122	protein_coding	-	-
WBGene00206377	20.0214	39.8619	-0.989484	0.0947834	0.40357	F44E5.15	II	11771978	11774039	+	1044	protein_coding	-	-
WBGene00206374	2.11162	1.89395	0.141605	1	1	K10G6.9	II	3972262	3972757	+	230	protein_coding	-	-
WBGene00206373	76.9117	56.9474	0.432562	0.39286	0.808067	C27A2.12	II	5056211	5058113	-	1400	protein_coding	-	-
WBGene00206372	11.5932	3.7924	1.57867	0.123085	0.481335	B0454.26	II	3036187	3037757	-	501	protein_coding	-	-
WBGene00206371	17.9144	26.5732	-0.566185	0.38768	0.808067	F28B12.6	II	5940863	5941660	+	744	protein_coding	-	-
WBGene00206368	17.9144	20.878	-0.2201	0.811404	1	Y39F10C.3	II	674416	674935	+	430	protein_coding	-	-
WBGene00206366	109.571	471.746	-2.10495	3.22502e-06	0.000174509	C03H5.9	II	378651	380361	+	975	protein_coding	-	-
WBGene00206365	1.05812	4.74161	-2.04739	0.245788	0.671698	B0563.18	X	9172578	9173318	+	683	protein_coding	-	-
WBGene00206364	12.6468	3.7924	1.70292	0.0883316	0.393453	C07A12.18	X	4545703	4549948	-	597	protein_coding	-	-
WBGene00206363	3.16511	1.38778e-17	4.71803	0.264706	0.671698	F56H1.10	I	5739503	5740301	+	570	protein_coding	-	-
WBGene00206362	471.983	1584.2	-1.7467	4.53468e-05	0.00150344	B0041.11	I	4661115	4662219	-	958	protein_coding	-	-
WBGene00206361	62.1624	147.121	-1.24136	0.00851457	0.0818048	K02G10.15	X	4680979	4682716	-	752	protein_coding	-	-
WBGene00206359	13.7003	41.7603	-1.59976	0.0105118	0.0966837	C05E4.15	V	758576	761259	-	1016	protein_coding	-	-
WBGene00206358	6.32564	0.944746	2.58537	0.150691	0.517293	F46E10.18	V	6521097	6522034	+	341	protein_coding	-	-
WBGene00206357	24.2355	22.7764	0.0885758	1	1	C09D4.9	I	5487376	5488241	-	390	protein_coding	-	-
WBGene00206356	7.37916	13.2844	-0.838826	0.345267	0.766437	T08B2.15	I	6214665	6215731	+	797	protein_coding	-	-
WBGene00206355	32.6637	33.2175	-0.0245466	1	1	C34C6.10	II	8694427	8695814	-	1182	protein_coding	-	-
WBGene00206354	53.7342	47.4555	0.178574	0.732391	0.968182	F27E5.9	II	10134945	10135829	+	517	protein_coding	-	-
WBGene00202514	6.32564	23.7256	-1.8878	0.0108117	0.0986012	T09F5.20	V	15146387	15146861	-	385	protein_coding	-	-
WBGene00202513	2.11162	3.7924	-0.813188	0.704873	0.950311	ZK938.10	II	9850310	9850826	-	475	protein_coding	-	-
WBGene00202512	7.37916	8.53842	-0.208836	0.82928	1	C25E10.16	V	9058401	9059594	-	604	protein_coding	-	-
WBGene00202504	1.05812	3.7924	-1.73467	0.398816	0.808067	Y32B12B.8	V	16535472	16535884	+	361	protein_coding	-	-
WBGene00202502	1.38778e-17	6.64002	-5.76094	0.0226768	0.162194	F41B5.12	V	2261019	2261847	+	554	protein_coding	-	-
WBGene00202501	1.38778e-17	9.48762	-6.26751	0.00417417	0.0483238	Y57E12B.10	V	6935553	6935863	-	253	protein_coding	-	-
WBGene00202500	2.11162	3.7924	-0.813188	0.704873	0.950311	K09H11.15	V	5729692	5730943	-	339	protein_coding	-	-
WBGene00202499	8.43268	7.58922	0.148135	1	1	B0507.15	V	8752055	8753066	+	785	pseudogene	-	-
WBGene00202494	3.16511	1.38778e-17	4.71803	0.264706	0.671698	F53G12.17	I	111287	111436	-	150	ncRNA	-	-
WBGene00202484	1.38778e-17	5.69081	-5.54298	0.0409646	0.240432	C45B2.19	X	6050834	6051154	-	321	ncRNA	-	-
WBGene00202483	1.38778e-17	1.89395	-4.01861	0.509804	0.84114	F26G1.14	II	4762715	4762968	-	254	ncRNA	-	-
WBGene00202480	6.32564	2.84318	1.11676	0.54333	0.864751	ZK829.13	IV	11956477	11956647	+	171	ncRNA	-	-
WBGene00202455	1.38778e-17	1.89395	-4.01861	0.509804	0.84114	Y25C1A.15	II	3072345	3072395	+	51	ncRNA	-	-
WBGene00202449	1.05812	8.53842	-2.87886	0.0348666	0.218066	C10H11.14	I	4746970	4747116	+	147	ncRNA	-	-
WBGene00202441	2.11162	1.89395	0.141605	1	1	F35C12.6	I	9797853	9797912	-	60	ncRNA	-	-
WBGene00202423	4.21862	2.84318	0.545703	1	1	ZK867.23	X	7213323	7213470	-	148	ncRNA	-	-
WBGene00202422	1.05812	3.7924	-1.73467	0.398816	0.808067	K08B4.43	IV	6103136	6103274	-	139	ncRNA	-	-
WBGene00202400	12.6468	28.4716	-1.16362	0.0841249	0.381776	C27D6.14	II	5181774	5181980	+	207	ncRNA	-	-
WBGene00202395	4.21862	0.944746	2.01431	0.398816	0.808067	B0034.17	II	5950185	5950318	+	134	ncRNA	-	-
WBGene00202389	1.05812	0.944746	0.133746	1	1	Y47D3B.24	III	11467449	11467620	+	172	ncRNA	-	-
WBGene00202386	1.05812	0.944746	0.133746	1	1	C52B9.18	X	4276465	4276521	+	57	ncRNA	-	-
WBGene00202384	1.05812	3.7924	-1.73467	0.398816	0.808067	Y53C10A.23	I	12001685	12001833	-	149	ncRNA	-	-
WBGene00202374	1.05812	3.7924	-1.73467	0.398816	0.808067	T01C8.11	X	16792418	16792526	+	109	ncRNA	-	-
WBGene00202371	1.38778e-17	1.89395	-4.01861	0.509804	0.84114	F28D1.22	IV	12401262	12401483	+	222	ncRNA	-	-
WBGene00202369	3.16511	3.7924	-0.255376	1	1	F28D9.5	I	11176950	11177099	+	150	ncRNA	-	-
WBGene00202358	1.38778e-17	1.89395	-4.01861	0.509804	0.84114	C09H10.18	II	11111231	11111353	+	123	ncRNA	-	-
WBGene00202355	1.38778e-17	5.69081	-5.54298	0.0409646	0.240432	M176.15	II	9416488	9416703	+	216	ncRNA	-	-
WBGene00202349	3.16511	0.944746	1.61304	0.63929	0.917183	T01A4.6	I	4496673	4496814	-	142	ncRNA	-	-
WBGene00202346	1.05812	1.89395	-0.77988	1	1	Y105E8B.14	I	14626980	14627052	+	73	ncRNA	-	-
WBGene00202339	1.38778e-17	3.7924	-4.97341	0.139845	0.501259	T05B11.13	V	7747116	7747265	+	150	ncRNA	-	-
WBGene00202332	1.38778e-17	1.89395	-4.01861	0.509804	0.84114	C05B10.21	IV	6839064	6839199	+	136	ncRNA	-	-
WBGene00202324	1.38778e-17	1.89395	-4.01861	0.509804	0.84114	Y57G7A.13	II	1305501	1305551	+	51	ncRNA	-	-
WBGene00202311	1.38778e-17	1.89395	-4.01861	0.509804	0.84114	R10E12.12	III	9978383	9978604	+	222	ncRNA	-	-
WBGene00202310	1.38778e-17	1.89395	-4.01861	0.509804	0.84114	T02E9.28	V	11351312	11351451	-	140	ncRNA	-	-
WBGene00202301	1.38778e-17	4.74161	-5.28612	0.0751017	0.352281	F35G2.21	IV	12201572	12201721	+	150	ncRNA	-	-
WBGene00202300	7.37916	38.9127	-2.38015	0.00083827	0.0144197	C01G6.13	II	9262232	9262375	-	144	ncRNA	-	-
WBGene00202294	1.05812	2.84318	-1.33486	0.63929	0.917183	C54G7.16	X	5523050	5523181	+	132	ncRNA	-	-
WBGene00202279	1.05812	2.84318	-1.33486	0.63929	0.917183	T02E9.27	V	11338389	11338613	+	225	ncRNA	-	-
WBGene00202254	1.05812	0.944746	0.133746	1	1	ZK381.60	IV	6987441	6987590	-	150	ncRNA	-	-
WBGene00202215	5.27213	1.38778e-17	5.4329	0.0751017	0.352281	F35D2.17	II	7565018	7565526	-	509	ncRNA	-	-
WBGene00202178	3.16511	1.38778e-17	4.71803	0.264706	0.671698	F38A6.9	V	20756529	20756737	-	209	ncRNA	-	-
WBGene00202150	1.38778e-17	6.64002	-5.76094	0.0226768	0.162194	F33C8.9	X	14708033	14708094	-	62	ncRNA	-	-
WBGene00202139	1.38778e-17	1.89395	-4.01861	0.509804	0.84114	C24H12.15	II	408354	408403	+	50	ncRNA	-	-
WBGene00202124	7.37916	1.38778e-17	5.90875	0.0226768	0.162194	F22E12.13	V	10463392	10463546	+	155	ncRNA	-	-
WBGene00202122	4.21862	5.69081	-0.423681	0.775535	0.984183	F29G9.17	V	6023038	6023187	-	150	ncRNA	-	-
WBGene00202114	4.21862	0.944746	2.01431	0.398816	0.808067	R07G3.15	II	7597371	7597502	+	132	ncRNA	-	-
WBGene00202112	1.38778e-17	1.89395	-4.01861	0.509804	0.84114	T27B1.8	X	16534210	16534357	+	148	ncRNA	-	-
WBGene00202108	1.05812	3.7924	-1.73467	0.398816	0.808067	F23B12.10	V	14443345	14443430	-	86	ncRNA	-	-
WBGene00202104	2.11162	1.38778e-17	4.16022	0.509804	0.84114	ZK563.11	X	3375412	3375547	-	136	ncRNA	-	-
WBGene00202101	1.38778e-17	3.7924	-4.97341	0.139845	0.501259	Y39A3CR.10	III	1878262	1878315	-	54	ncRNA	-	-
WBGene00202096	1.38778e-17	2.84318	-4.5736	0.264706	0.671698	Y66A7AL.9	III	11479155	11479331	+	177	ncRNA	-	-
WBGene00202091	1.38778e-17	2.84318	-4.5736	0.264706	0.671698	K08A8.29	X	7464349	7464473	-	125	ncRNA	-	-
WBGene00202084	1.38778e-17	1.89395	-4.01861	0.509804	0.84114	C51E3.11	V	10174999	10175194	-	196	ncRNA	-	-
WBGene00202081	1.05812	0.944746	0.133746	1	1	F08C6.17	X	7586882	7587091	-	210	ncRNA	-	-
WBGene00202076	3.16511	1.38778e-17	4.71803	0.264706	0.671698	K04A8.17	V	6542137	6542286	-	150	ncRNA	-	-
WBGene00202067	2.11162	0.944746	1.05523	1	1	T05B11.12	V	7746125	7746271	-	147	ncRNA	-	-
WBGene00202066	1.05812	1.89395	-0.77988	1	1	F56F3.14	III	4454895	4455035	+	141	ncRNA	-	-
WBGene00202059	1.05812	0.944746	0.133746	1	1	C06G1.17	X	16621631	16621771	-	141	ncRNA	-	-
WBGene00202041	1.38778e-17	2.84318	-4.5736	0.264706	0.671698	Y69A2AR.45	IV	2654357	2654506	+	150	ncRNA	-	-
WBGene00202034	2.11162	1.38778e-17	4.16022	0.509804	0.84114	T23F2.12	X	5493541	5493738	-	198	ncRNA	-	-
WBGene00202033	2.11162	2.84318	-0.413377	1	1	K01C8.11	II	8270210	8270347	+	138	ncRNA	-	-
WBGene00202030	2.11162	0.944746	1.05523	1	1	C24F3.7	IV	10222036	10222243	-	208	ncRNA	-	-
WBGene00202026	2.11162	1.38778e-17	4.16022	0.509804	0.84114	C04A2.14	II	6834745	6834957	-	213	ncRNA	-	-
WBGene00202017	1.05812	1.89395	-0.77988	1	1	F36H1.16	IV	11045642	11045791	-	150	ncRNA	-	-
WBGene00202006	5.27213	4.74161	0.146781	1	1	C13C4.12	V	12111554	12111714	-	161	ncRNA	-	-
WBGene00202001	1.38778e-17	1.89395	-4.01861	0.509804	0.84114	ZK721.6	X	8789174	8789289	+	116	ncRNA	-	-
WBGene00201998	1.05812	2.84318	-1.33486	0.63929	0.917183	K11C4.13	V	6900449	6900664	+	216	ncRNA	-	-
WBGene00201994	1.38778e-17	1.89395	-4.01861	0.509804	0.84114	T25C12.10	X	11464663	11464786	+	124	ncRNA	-	-
WBGene00201992	1.05812	0.944746	0.133746	1	1	C13C12.6	V	12525285	12525432	+	148	ncRNA	-	-
WBGene00201991	3.16511	7.58922	-1.23223	0.274268	0.682167	C07G1.14	IV	8205117	8205400	+	284	ncRNA	-	-
WBGene00201984	1.05812	0.944746	0.133746	1	1	Y42H9B.10	IV	8008427	8008572	+	146	ncRNA	-	-
WBGene00201980	1.38778e-17	2.84318	-4.5736	0.264706	0.671698	K08A8.28	X	7456923	7457064	+	142	ncRNA	-	-
WBGene00201964	7.37916	8.53842	-0.208836	0.82928	1	F25D1.11	V	10536755	10536899	-	145	ncRNA	-	-
WBGene00201960	1.05812	0.944746	0.133746	1	1	C05E11.17	X	4556743	4556881	+	139	ncRNA	-	-
WBGene00201953	1.38778e-17	8.53842	-6.11759	0.00724341	0.0727162	K06A5.10	I	6459477	6459596	+	120	ncRNA	-	-
WBGene00201942	1.05812	0.944746	0.133746	1	1	F12F6.19	IV	11572528	11572671	-	144	ncRNA	-	-
WBGene00201941	1.38778e-17	8.53842	-6.11759	0.00724341	0.0727162	C37E2.9	X	14200425	14200645	+	221	ncRNA	-	-
WBGene00201940	2.11162	1.38778e-17	4.16022	0.509804	0.84114	F46F3.22	V	11664934	11665077	-	144	ncRNA	-	-
WBGene00201936	1.38778e-17	1.89395	-4.01861	0.509804	0.84114	K10D6.24	V	11213512	11213637	+	126	ncRNA	-	-
WBGene00201933	1.05812	0.944746	0.133746	1	1	F22E12.12	V	10467021	10467158	-	138	ncRNA	-	-
WBGene00201928	1.05812	0.944746	0.133746	1	1	F59B10.9	II	10506204	10506287	-	84	ncRNA	-	-
WBGene00201925	1.05812	3.7924	-1.73467	0.398816	0.808067	C04F1.5	I	5719373	5719522	-	150	ncRNA	-	-
WBGene00201920	1.05812	0.944746	0.133746	1	1	C33D12.15	X	3054573	3054700	+	128	ncRNA	-	-
WBGene00201916	2.11162	1.38778e-17	4.16022	0.509804	0.84114	C48B6.13	I	6893303	6893447	+	145	ncRNA	-	-
WBGene00201915	2.11162	9.48762	-2.1073	0.0623388	0.319121	F35G2.20	IV	12199577	12199716	+	140	ncRNA	-	-
WBGene00201909	1.38778e-17	3.7924	-4.97341	0.139845	0.501259	C04C11.21	X	14024488	14024761	+	274	ncRNA	-	-
WBGene00201907	1.38778e-17	2.84318	-4.5736	0.264706	0.671698	F58H1.26	V	11948727	11948939	+	213	ncRNA	-	-
WBGene00201901	2.11162	2.84318	-0.413377	1	1	T09B4.19	I	6163380	6163599	+	220	ncRNA	-	-
WBGene00201900	4.21862	0.944746	2.01431	0.398816	0.808067	T21C9.17	V	10602216	10602430	-	215	ncRNA	-	-
WBGene00201878	1.05812	2.84318	-1.33486	0.63929	0.917183	C39E9.19	IV	13090414	13090638	-	225	ncRNA	-	-
WBGene00201876	2.11162	4.74161	-1.1259	0.483528	0.84114	F39C12.8	X	4872888	4873022	+	135	ncRNA	-	-
WBGene00201873	2.11162	1.38778e-17	4.16022	0.509804	0.84114	H14N18.8	V	8928413	8928543	-	131	ncRNA	-	-
WBGene00201871	5.27213	33.2175	-2.62853	0.000372105	0.00776637	T24B8.21	II	9061982	9062128	+	147	ncRNA	-	-
WBGene00201850	1.05812	2.84318	-1.33486	0.63929	0.917183	F32A6.13	X	5317996	5318118	+	123	ncRNA	-	-
WBGene00201838	2.11162	0.944746	1.05523	1	1	C26E6.15	III	4947433	4947485	-	53	ncRNA	-	-
WBGene00201820	3.16511	0.944746	1.61304	0.63929	0.917183	F54H5.11	II	6620511	6620645	-	135	ncRNA	-	-
WBGene00201804	2.11162	0.944746	1.05523	1	1	C05A2.3	V	10703522	10703607	-	86	ncRNA	-	-
WBGene00201788	1.38778e-17	3.7924	-4.97341	0.139845	0.501259	T28D6.15	III	11371304	11371489	-	186	ncRNA	-	-
WBGene00201767	1.38778e-17	2.84318	-4.5736	0.264706	0.671698	Y39A3CL.15	III	1813985	1814134	+	150	ncRNA	-	-
WBGene00201765	1.05812	1.89395	-0.77988	1	1	C10H11.13	I	4749896	4750042	+	147	ncRNA	-	-
WBGene00201764	3.16511	1.38778e-17	4.71803	0.264706	0.671698	ZC412.14	V	14862082	14862227	+	146	ncRNA	-	-
WBGene00201759	3.16511	1.38778e-17	4.71803	0.264706	0.671698	M176.14	II	9417919	9418007	-	89	ncRNA	-	-
WBGene00201755	6.32564	13.2844	-1.05722	0.239949	0.671698	C37A2.9	I	6790698	6790838	-	141	ncRNA	-	-
WBGene00201752	1.38778e-17	1.89395	-4.01861	0.509804	0.84114	F44E5.14	II	11749496	11749590	-	95	ncRNA	-	-
WBGene00201746	1.05812	0.944746	0.133746	1	1	F15A8.16	X	4431321	4431470	+	150	ncRNA	-	-
WBGene00201745	1.38778e-17	1.89395	-4.01861	0.509804	0.84114	C14F5.11	X	7951626	7951836	+	211	ncRNA	-	-
WBGene00201735	1.38778e-17	4.74161	-5.28612	0.0751017	0.352281	C04A2.12	II	6834141	6834326	-	186	ncRNA	-	-
WBGene00201731	1.38778e-17	1.89395	-4.01861	0.509804	0.84114	Y67D8A.9	IV	3231685	3231763	-	79	ncRNA	-	-
WBGene00201730	4.21862	0.944746	2.01431	0.398816	0.808067	F38A6.8	V	20763537	20763833	+	297	ncRNA	-	-
WBGene00201717	3.16511	1.89395	0.699417	1	1	C41G11.18	X	5729600	5729720	+	121	ncRNA	-	-
WBGene00201715	3.16511	5.69081	-0.824949	0.54333	0.864751	W09C2.12	IV	9609893	9610020	-	128	ncRNA	-	-
WBGene00201696	1.38778e-17	1.89395	-4.01861	0.509804	0.84114	Y39G8B.12	II	13974358	13974458	+	101	ncRNA	-	-
WBGene00201693	1.05812	2.84318	-1.33486	0.63929	0.917183	Y38F2AL.11	IV	2314119	2314289	+	171	ncRNA	-	-
WBGene00201689	1.38778e-17	1.89395	-4.01861	0.509804	0.84114	C04D8.5	III	8506843	8506992	-	150	ncRNA	-	-
WBGene00201682	1.05812	0.944746	0.133746	1	1	ZK973.24	I	4324093	4324220	-	128	ncRNA	-	-
WBGene00201679	1.38778e-17	3.7924	-4.97341	0.139845	0.501259	R02D5.22	V	14506109	14506323	+	215	ncRNA	-	-
WBGene00201678	1.05812	0.944746	0.133746	1	1	R13H8.5	I	10770088	10770210	-	123	ncRNA	-	-
WBGene00201674	1.38778e-17	2.84318	-4.5736	0.264706	0.671698	C06A8.16	II	7772464	7772603	-	140	ncRNA	-	-
WBGene00201670	3.16511	20.878	-2.67674	0.00237037	0.0315826	Y48B6A.23	II	14249642	14249789	-	148	ncRNA	-	-
WBGene00201662	1.38778e-17	1.89395	-4.01861	0.509804	0.84114	ZC308.6	I	6374842	6374988	-	147	ncRNA	-	-
WBGene00201648	1.38778e-17	5.69081	-5.54298	0.0409646	0.240432	C18F3.12	IV	8070262	8070407	-	146	ncRNA	-	-
WBGene00201646	2.11162	2.84318	-0.413377	1	1	ZC412.13	V	14851339	14851471	-	133	ncRNA	-	-
WBGene00201645	2.11162	1.38778e-17	4.16022	0.509804	0.84114	F16F9.19	X	8440313	8440445	-	133	ncRNA	-	-
WBGene00201641	1.38778e-17	4.74161	-5.28612	0.0751017	0.352281	F46F6.6	X	10394242	10394427	+	186	ncRNA	-	-
WBGene00201640	16.8609	21.8272	-0.370696	0.632833	0.917183	C09G12.19	IV	3513761	3513967	-	207	ncRNA	-	-
WBGene00201625	4.21862	17.0812	-1.98787	0.0230709	0.164262	F45D3.15	V	12554533	12554637	+	105	ncRNA	-	-
WBGene00201620	2.11162	10.4368	-2.2431	0.041032	0.240432	C53B7.12	X	6855427	6855862	-	436	ncRNA	-	-
WBGene00201602	1.38778e-17	1.89395	-4.01861	0.509804	0.84114	F42C5.16	IV	7320100	7320388	+	289	ncRNA	-	-
WBGene00201591	1.38778e-17	1.89395	-4.01861	0.509804	0.84114	F18A11.12	II	13031073	13031212	-	140	ncRNA	-	-
WBGene00201589	1.38778e-17	1.89395	-4.01861	0.509804	0.84114	D1081.17	I	8461415	8461554	-	140	ncRNA	-	-
WBGene00201584	1.05812	1.89395	-0.77988	1	1	F16F9.18	X	8446353	8446493	+	141	ncRNA	-	-
WBGene00201547	2.11162	0.944746	1.05523	1	1	F54H12.9	III	7973327	7973465	+	139	ncRNA	-	-
WBGene00201538	1.38778e-17	2.84318	-4.5736	0.264706	0.671698	C55A6.19	V	11506699	11506847	-	149	ncRNA	-	-
WBGene00201528	2.11162	1.89395	0.141605	1	1	F35D2.15	II	7568431	7568646	+	216	ncRNA	-	-
WBGene00201523	2.11162	4.74161	-1.1259	0.483528	0.84114	M01A8.3	III	9262509	9262685	+	177	ncRNA	-	-
WBGene00201513	1.38778e-17	9.48762	-6.26751	0.00417417	0.0483238	ZK1290.22	II	7529396	7529542	+	147	ncRNA	-	-
WBGene00201503	1.38778e-17	1.89395	-4.01861	0.509804	0.84114	C25F6.26	X	5480219	5480496	-	278	ncRNA	-	-
WBGene00201486	1.38778e-17	2.84318	-4.5736	0.264706	0.671698	C14F11.30	X	6240331	6240541	+	211	ncRNA	-	-
WBGene00201485	1.38778e-17	1.89395	-4.01861	0.509804	0.84114	F40F4.9	X	3251260	3251398	-	139	ncRNA	-	-
WBGene00201473	1.38778e-17	1.89395	-4.01861	0.509804	0.84114	R02D5.21	V	14505851	14506035	+	185	ncRNA	-	-
WBGene00201466	5.27213	0.944746	2.32791	0.245788	0.671698	C32A3.6	III	3632455	3632608	+	154	ncRNA	-	-
WBGene00201461	1.38778e-17	3.7924	-4.97341	0.139845	0.501259	W06F12.7	III	13721446	13721594	-	149	ncRNA	-	-
WBGene00201458	1.38778e-17	2.84318	-4.5736	0.264706	0.671698	VF15C11L.2	I	7021295	7021584	-	290	ncRNA	-	-
WBGene00201456	1.38778e-17	2.84318	-4.5736	0.264706	0.671698	Y65B4BR.10	I	536804	536931	-	128	ncRNA	-	-
WBGene00201435	2.11162	3.7924	-0.813188	0.704873	0.950311	C10G11.15	I	6285688	6285899	-	212	ncRNA	-	-
WBGene00201425	2.11162	1.38778e-17	4.16022	0.509804	0.84114	F14F3.16	X	10504017	10504089	-	73	ncRNA	-	-
WBGene00201413	1.05812	2.84318	-1.33486	0.63929	0.917183	T01B6.10	X	2334776	2334988	+	213	ncRNA	-	-
WBGene00201393	1.38778e-17	1.89395	-4.01861	0.509804	0.84114	C36F7.23	I	9545189	9545407	-	219	ncRNA	-	-
WBGene00201386	1.38778e-17	2.84318	-4.5736	0.264706	0.671698	Y4C6B.100	IV	5355565	5355714	-	150	ncRNA	-	-
WBGene00201372	3.16511	14.2336	-2.12819	0.0303481	0.20087	W06H8.15	V	6213716	6213931	-	216	ncRNA	-	-
WBGene00201351	3.16511	1.89395	0.699417	1	1	Y51F10.13	I	1974779	1974991	-	213	ncRNA	-	-
WBGene00201349	2.11162	1.38778e-17	4.16022	0.509804	0.84114	R10E12.10	III	9975766	9975878	-	113	ncRNA	-	-
WBGene00201338	1.38778e-17	1.89395	-4.01861	0.509804	0.84114	C54D2.16	X	7866261	7866608	+	348	ncRNA	-	-
WBGene00201318	2.11162	1.38778e-17	4.16022	0.509804	0.84114	F52F12.17	I	9919580	9919708	+	129	ncRNA	-	-
WBGene00201309	1.05812	0.944746	0.133746	1	1	K10D6.22	V	11214296	11214437	+	142	ncRNA	-	-
WBGene00201303	1.05812	4.74161	-2.04739	0.245788	0.671698	F33A8.11	II	11042934	11043080	-	147	ncRNA	-	-
WBGene00201301	2.11162	4.74161	-1.1259	0.483528	0.84114	C10F3.15	V	6000346	6000492	-	147	ncRNA	-	-
WBGene00201294	1.05812	1.89395	-0.77988	1	1	F55C12.15	II	5890124	5890263	+	140	ncRNA	-	-
WBGene00201291	4.21862	3.7924	0.145892	1	1	K08B4.41	IV	6098209	6098429	-	221	ncRNA	-	-
WBGene00201285	1.38778e-17	1.89395	-4.01861	0.509804	0.84114	T20G5.16	III	10187848	10188108	-	261	ncRNA	-	-
WBGene00201281	1.38778e-17	1.89395	-4.01861	0.509804	0.84114	F26A10.25	X	7613495	7613718	+	224	ncRNA	-	-
WBGene00201268	1.38778e-17	2.84318	-4.5736	0.264706	0.671698	F09C8.5	X	16156933	16157078	+	146	ncRNA	-	-
WBGene00201267	1.05812	1.89395	-0.77988	1	1	T05A6.19	II	7815493	7815699	+	207	ncRNA	-	-
WBGene00201257	3.16511	1.89395	0.699417	1	1	F58H1.25	V	11944973	11945194	-	222	ncRNA	-	-
WBGene00201256	1.38778e-17	2.84318	-4.5736	0.264706	0.671698	K03H9.14	II	6414424	6414586	-	163	ncRNA	-	-
WBGene00201253	1.38778e-17	3.7924	-4.97341	0.139845	0.501259	K08A8.25	X	7466624	7466835	+	212	ncRNA	-	-
WBGene00201246	1.38778e-17	8.53842	-6.11759	0.00724341	0.0727162	T18H9.10	V	9219347	9219537	-	191	ncRNA	-	-
WBGene00201243	3.16511	1.38778e-17	4.71803	0.264706	0.671698	F46F3.19	V	11656866	11656963	-	98	ncRNA	-	-
WBGene00201242	1.38778e-17	1.89395	-4.01861	0.509804	0.84114	F29G9.16	V	6024713	6024858	-	146	ncRNA	-	-
WBGene00201219	1.05812	2.84318	-1.33486	0.63929	0.917183	W08D2.13	IV	9816163	9816310	-	148	ncRNA	-	-
WBGene00201211	1.05812	0.944746	0.133746	1	1	T23E1.7	IV	3166157	3166306	-	150	ncRNA	-	-
WBGene00201206	2.11162	0.944746	1.05523	1	1	K09E9.12	X	15629778	15629828	+	51	ncRNA	-	-
WBGene00201205	1.38778e-17	1.89395	-4.01861	0.509804	0.84114	K05B2.9	X	4905719	4905861	-	143	ncRNA	-	-
WBGene00201203	2.11162	8.53842	-1.95737	0.0947168	0.403444	C06G1.16	X	16620993	16621138	+	146	ncRNA	-	-
WBGene00201202	2.11162	7.58922	-1.79004	0.143685	0.507616	T24D1.6	I	9962713	9962855	+	143	ncRNA	-	-
WBGene00201201	2.11162	0.944746	1.05523	1	1	C01G12.14	II	14571840	14571925	+	86	ncRNA	-	-
WBGene00201196	1.38778e-17	2.84318	-4.5736	0.264706	0.671698	F46E10.15	V	6526091	6526234	-	144	ncRNA	-	-
WBGene00201183	1.05812	0.944746	0.133746	1	1	F12F6.18	IV	11573682	11574035	+	354	ncRNA	-	-
WBGene00201180	1.05812	1.89395	-0.77988	1	1	B0563.16	X	9137735	9137807	-	73	ncRNA	-	-
WBGene00201176	4.21862	3.7924	0.145892	1	1	B0310.11	X	505008	505118	-	111	ncRNA	-	-
WBGene00201168	5.27213	7.58922	-0.517359	0.62414	0.917183	B0457.16	II	8901812	8902025	-	214	ncRNA	-	-
WBGene00201166	2.11162	1.38778e-17	4.16022	0.509804	0.84114	B0350.79	IV	5980619	5980754	+	136	ncRNA	-	-
WBGene00201143	1.38778e-17	9.48762	-6.26751	0.00417417	0.0483238	F43C9.8	X	4801144	4801254	+	111	ncRNA	-	-
WBGene00201134	2.11162	7.58922	-1.79004	0.143685	0.507616	H32K16.3	I	9152289	9152396	+	108	ncRNA	-	-
WBGene00201133	1.05812	0.944746	0.133746	1	1	F35G2.19	IV	12204276	12204411	-	136	ncRNA	-	-
WBGene00201132	1.38778e-17	6.64002	-5.76094	0.0226768	0.162194	C45B2.18	X	6048627	6048906	-	280	ncRNA	-	-
WBGene00201119	2.11162	1.38778e-17	4.16022	0.509804	0.84114	W01A11.15	V	6467965	6468173	-	209	ncRNA	-	-
WBGene00201112	2.11162	1.38778e-17	4.16022	0.509804	0.84114	W01C8.15	X	5699529	5699662	+	134	ncRNA	-	-
WBGene00201111	1.05812	15.1828	-3.69981	0.00213372	0.0290194	C36E8.10	III	4018117	4018305	+	189	ncRNA	-	-
WBGene00201110	1.38778e-17	2.84318	-4.5736	0.264706	0.671698	T21B6.16	X	10933726	10933866	-	141	ncRNA	-	-
WBGene00201087	1.38778e-17	2.84318	-4.5736	0.264706	0.671698	T07F12.10	X	4877198	4877493	+	296	ncRNA	-	-
WBGene00201082	1.38778e-17	1.89395	-4.01861	0.509804	0.84114	F47C8.7	X	15380625	15380758	-	134	ncRNA	-	-
WBGene00201078	1.38778e-17	1.89395	-4.01861	0.509804	0.84114	C49F8.12	X	13377503	13377648	+	146	ncRNA	-	-
WBGene00201075	1.38778e-17	4.74161	-5.28612	0.0751017	0.352281	F25D7.9	I	10400397	10400619	-	223	ncRNA	-	-
WBGene00201074	3.16511	1.38778e-17	4.71803	0.264706	0.671698	F54H5.10	II	6610395	6610625	+	231	ncRNA	-	-
WBGene00201072	3.16511	1.38778e-17	4.71803	0.264706	0.671698	F32B6.14	IV	9898492	9898694	-	203	ncRNA	-	-
WBGene00201047	5.27213	2.84318	0.859306	0.746295	0.971664	F43C9.7	X	4784914	4785029	+	116	ncRNA	-	-
WBGene00201046	1.05812	0.944746	0.133746	1	1	Y67D2.8	III	1567538	1567599	-	62	ncRNA	-	-
WBGene00201043	3.16511	5.69081	-0.824949	0.54333	0.864751	F16H11.6	X	4651550	4651743	-	194	ncRNA	-	-
WBGene00201031	4.21862	1.89395	1.10068	0.704873	0.950311	ZK792.10	IV	11692444	11692592	+	149	ncRNA	-	-
WBGene00201020	1.38778e-17	1.89395	-4.01861	0.509804	0.84114	K04A8.16	V	6541884	6541999	-	116	ncRNA	-	-
WBGene00201019	1.05812	0.944746	0.133746	1	1	Y71F9B.22	I	2742383	2742528	+	146	ncRNA	-	-
WBGene00201015	2.11162	0.944746	1.05523	1	1	T12G3.10	IV	12042839	12042988	+	150	ncRNA	-	-
WBGene00200998	14.7538	31.3191	-1.08017	0.107074	0.439999	ZK662.8	X	15693619	15694203	-	585	ncRNA	-	-
WBGene00200986	1.38778e-17	6.64002	-5.76094	0.0226768	0.162194	C15C8.11	V	12747609	12747801	+	193	ncRNA	-	-
WBGene00200977	1.05812	0.944746	0.133746	1	1	T28B4.13	X	6587842	6587988	-	147	ncRNA	-	-
WBGene00200976	1.38778e-17	2.84318	-4.5736	0.264706	0.671698	K10D6.19	V	11209285	11209425	-	141	ncRNA	-	-
WBGene00200971	1.05812	0.944746	0.133746	1	1	T01B10.13	X	8476379	8476728	+	350	ncRNA	-	-
WBGene00200967	1.38778e-17	3.7924	-4.97341	0.139845	0.501259	C13C4.11	V	12111156	12111281	+	126	ncRNA	-	-
WBGene00200966	1.05812	0.944746	0.133746	1	1	R13A1.16	IV	7209319	7209516	-	198	ncRNA	-	-
WBGene00200960	2.11162	1.89395	0.141605	1	1	R10E11.12	III	9765005	9765148	+	144	ncRNA	-	-
WBGene00200954	1.38778e-17	3.7924	-4.97341	0.139845	0.501259	C37E2.8	X	14201018	14201194	+	177	ncRNA	-	-
WBGene00200953	2.11162	0.944746	1.05523	1	1	T22C1.15	I	7951655	7952140	+	486	ncRNA	-	-
WBGene00200946	1.38778e-17	1.89395	-4.01861	0.509804	0.84114	T05B9.3	II	11255572	11255859	-	288	ncRNA	-	-
WBGene00200931	2.11162	1.38778e-17	4.16022	0.509804	0.84114	W07G4.11	V	13043296	13043424	-	129	ncRNA	-	-
WBGene00200930	2.11162	1.38778e-17	4.16022	0.509804	0.84114	F17E5.5	X	12419365	12419510	-	146	ncRNA	-	-
WBGene00200920	1.38778e-17	4.74161	-5.28612	0.0751017	0.352281	F29F11.15	V	10681603	10681748	+	146	ncRNA	-	-
WBGene00200919	1.38778e-17	2.84318	-4.5736	0.264706	0.671698	T04C9.11	III	5989000	5989141	+	142	ncRNA	-	-
WBGene00200916	1.38778e-17	4.74161	-5.28612	0.0751017	0.352281	F46F3.18	V	11674420	11674556	-	137	ncRNA	-	-
WBGene00200910	5.27213	5.69081	-0.110078	1	1	F11A6.12	I	11678461	11678550	-	90	ncRNA	-	-
WBGene00200908	1.05812	4.74161	-2.04739	0.245788	0.671698	K07F5.20	IV	9874628	9874741	-	114	ncRNA	-	-
WBGene00200905	1.38778e-17	2.84318	-4.5736	0.264706	0.671698	F59F5.9	X	10555546	10555744	-	199	ncRNA	-	-
WBGene00200893	1.05812	1.89395	-0.77988	1	1	F52D10.12	X	11605558	11605779	-	222	ncRNA	-	-
WBGene00200884	1.05812	3.7924	-1.73467	0.398816	0.808067	F25D1.10	V	10536891	10537038	+	148	ncRNA	-	-
WBGene00200880	2.11162	0.944746	1.05523	1	1	ZK377.11	X	3470848	3470958	+	111	ncRNA	-	-
WBGene00200874	2.11162	0.944746	1.05523	1	1	C04A2.11	II	6853081	6853295	-	215	ncRNA	-	-
WBGene00200863	2.11162	1.38778e-17	4.16022	0.509804	0.84114	Y69E1A.13	IV	10973202	10973349	-	148	ncRNA	-	-
WBGene00200854	1.38778e-17	1.89395	-4.01861	0.509804	0.84114	C01H6.10	I	7201776	7201829	+	54	ncRNA	-	-
WBGene00200839	2.11162	2.84318	-0.413377	1	1	F53B3.11	X	2885312	2885454	+	143	ncRNA	-	-
WBGene00200830	1.38778e-17	2.84318	-4.5736	0.264706	0.671698	T28B11.20	V	10727135	10727413	-	279	ncRNA	-	-
WBGene00200828	4.21862	1.38778e-17	5.1193	0.139845	0.501259	F13D11.17	X	5819105	5819343	-	239	ncRNA	-	-
WBGene00200827	1.38778e-17	2.84318	-4.5736	0.264706	0.671698	F08H9.14	V	14463186	14463357	+	172	ncRNA	-	-
WBGene00200811	1.38778e-17	1.89395	-4.01861	0.509804	0.84114	C06B8.15	V	15505197	15505284	+	88	ncRNA	-	-
WBGene00200809	1.05812	0.944746	0.133746	1	1	T04C12.28	V	11078863	11079007	-	145	ncRNA	-	-
WBGene00200808	1.05812	0.944746	0.133746	1	1	B0034.16	II	5966755	5967030	-	276	ncRNA	-	-
WBGene00200764	2.11162	0.944746	1.05523	1	1	W07G1.19	II	13944283	13944476	+	194	ncRNA	-	-
WBGene00200759	3.16511	1.38778e-17	4.71803	0.264706	0.671698	F11D11.20	V	18762989	18763055	-	67	ncRNA	-	-
WBGene00200757	3.16511	4.74161	-0.56809	0.746295	0.971664	D1046.15	IV	8954378	8954493	-	116	ncRNA	-	-
WBGene00200754	1.38778e-17	7.58922	-5.95026	0.0127308	0.109282	F45D3.12	V	12556952	12557099	-	148	ncRNA	-	-
WBGene00200753	2.11162	1.38778e-17	4.16022	0.509804	0.84114	F48D6.5	X	4245149	4245286	-	138	ncRNA	-	-
WBGene00200724	2.11162	1.38778e-17	4.16022	0.509804	0.84114	F32G8.12	V	10557811	10557934	-	124	ncRNA	-	-
WBGene00200723	1.05812	0.944746	0.133746	1	1	T23E1.6	IV	3168800	3168949	+	150	ncRNA	-	-
WBGene00200722	1.05812	0.944746	0.133746	1	1	F47B7.15	X	3773277	3773539	-	263	ncRNA	-	-
WBGene00200706	2.11162	2.84318	-0.413377	1	1	K08E4.12	IV	12057566	12057706	-	141	ncRNA	-	-
WBGene00200701	1.38778e-17	1.89395	-4.01861	0.509804	0.84114	C05B10.18	IV	6841555	6841698	-	144	ncRNA	-	-
WBGene00200700	3.16511	0.944746	1.61304	0.63929	0.917183	F08B6.6	I	6757175	6757233	+	59	ncRNA	-	-
WBGene00200699	2.11162	0.944746	1.05523	1	1	K10D6.17	V	11213653	11213798	-	146	ncRNA	-	-
WBGene00200685	1.38778e-17	1.89395	-4.01861	0.509804	0.84114	D2023.17	V	11794335	11794471	+	137	ncRNA	-	-
WBGene00200645	12.6468	16.132	-0.348996	0.769087	0.983942	R03E9.9	X	6741322	6741454	+	133	ncRNA	-	-
WBGene00200627	1.38778e-17	4.74161	-5.28612	0.0751017	0.352281	K08B12.12	V	6248164	6248304	-	141	ncRNA	-	-
WBGene00200626	2.11162	0.944746	1.05523	1	1	C45B2.16	X	6051995	6052067	+	73	ncRNA	-	-
WBGene00200620	1.38778e-17	1.89395	-4.01861	0.509804	0.84114	T22B2.10	X	3903348	3903487	-	140	ncRNA	-	-
WBGene00200616	7.37916	8.53842	-0.208836	0.82928	1	F56B3.15	IV	787847	787909	+	63	ncRNA	-	-
WBGene00200606	4.21862	2.84318	0.545703	1	1	Y37E3.29	I	2084806	2085027	-	222	ncRNA	-	-
WBGene00200600	1.05812	2.84318	-1.33486	0.63929	0.917183	C08G9.9	IV	7679173	7679318	-	146	ncRNA	-	-
WBGene00200598	1.38778e-17	2.84318	-4.5736	0.264706	0.671698	C07G2.4	III	4497829	4497976	+	148	ncRNA	-	-
WBGene00200597	1.38778e-17	1.89395	-4.01861	0.509804	0.84114	F38B6.18	X	6669023	6669159	+	137	ncRNA	-	-
WBGene00200590	1.38778e-17	1.89395	-4.01861	0.509804	0.84114	T05B11.11	V	7741627	7741690	+	64	ncRNA	-	-
WBGene00200584	1.38778e-17	7.58922	-5.95026	0.0127308	0.109282	B0334.19	II	11492517	11492666	+	150	ncRNA	-	-
WBGene00200577	1.05812	10.4368	-3.16458	0.0134121	0.112745	Y65B4BL.12	I	530395	530683	-	289	ncRNA	-	-
WBGene00200570	1.38778e-17	3.7924	-4.97341	0.139845	0.501259	F25B4.15	V	5695800	5695948	+	149	ncRNA	-	-
WBGene00200566	1.38778e-17	8.53842	-6.11759	0.00724341	0.0727162	F10E9.18	III	8289690	8289797	-	108	ncRNA	-	-
WBGene00200561	2.11162	1.38778e-17	4.16022	0.509804	0.84114	C10C6.11	IV	11474031	11474252	+	222	ncRNA	-	-
WBGene00200557	2.11162	1.38778e-17	4.16022	0.509804	0.84114	F35D2.14	II	7563840	7564049	-	210	ncRNA	-	-
WBGene00200552	1.05812	0.944746	0.133746	1	1	C03A3.6	X	11272306	11272478	-	173	ncRNA	-	-
WBGene00200543	2.11162	1.38778e-17	4.16022	0.509804	0.84114	C34E7.8	X	12909172	12909311	+	140	ncRNA	-	-
WBGene00200534	1.05812	4.74161	-2.04739	0.245788	0.671698	H13N06.10	X	15508505	15508643	+	139	ncRNA	-	-
WBGene00200514	1.38778e-17	4.74161	-5.28612	0.0751017	0.352281	R07G3.14	II	7615506	7615667	-	162	ncRNA	-	-
WBGene00200511	1.38778e-17	1.89395	-4.01861	0.509804	0.84114	R04B3.7	X	2456308	2456448	-	141	ncRNA	-	-
WBGene00200510	1.05812	2.84318	-1.33486	0.63929	0.917183	F40E3.9	I	2655867	2655923	-	57	ncRNA	-	-
WBGene00200504	5.27213	3.7924	0.459495	1	1	T21H8.9	X	13875148	13875283	-	136	ncRNA	-	-
WBGene00200503	8.43268	7.58922	0.148135	1	1	F29G9.14	V	6010693	6010747	-	55	ncRNA	-	-
WBGene00200498	1.38778e-17	3.7924	-4.97341	0.139845	0.501259	F46C8.19	X	7544861	7545292	-	432	ncRNA	-	-
WBGene00200493	2.11162	1.38778e-17	4.16022	0.509804	0.84114	K03H9.12	II	6416335	6416466	-	132	ncRNA	-	-
WBGene00200491	1.38778e-17	1.89395	-4.01861	0.509804	0.84114	T06F4.16	X	4062103	4062294	+	192	ncRNA	-	-
WBGene00200487	1.05812	1.89395	-0.77988	1	1	K08A8.23	X	7463757	7464205	-	449	ncRNA	-	-
WBGene00200485	5.27213	0.944746	2.32791	0.245788	0.671698	ZK757.7	III	9867885	9868012	+	128	ncRNA	-	-
WBGene00200483	1.05812	5.69081	-2.30425	0.150691	0.517293	Y32F6B.7	V	10478319	10478460	-	142	ncRNA	-	-
WBGene00200479	2.11162	1.38778e-17	4.16022	0.509804	0.84114	F15A8.13	X	4417758	4417888	+	131	ncRNA	-	-
WBGene00200475	3.16511	1.38778e-17	4.71803	0.264706	0.671698	F29A7.9	II	2763657	2763713	-	57	ncRNA	-	-
WBGene00200459	10.5397	13.2844	-0.331475	0.867725	1	F38H4.15	IV	11857100	11857483	-	384	ncRNA	-	-
WBGene00200456	4.21862	8.53842	-0.998292	0.323452	0.742059	T12B3.9	IV	7392263	7392538	-	276	ncRNA	-	-
WBGene00200455	1.38778e-17	1.89395	-4.01861	0.509804	0.84114	R151.18	III	7201704	7201771	-	68	ncRNA	-	-
WBGene00200442	1.38778e-17	1.89395	-4.01861	0.509804	0.84114	Y54E10A.26	I	3248249	3248533	-	285	ncRNA	-	-
WBGene00200441	2.11162	1.38778e-17	4.16022	0.509804	0.84114	DY3.10	I	8790296	8790456	+	161	ncRNA	-	-
WBGene00200433	2.11162	1.38778e-17	4.16022	0.509804	0.84114	K03H4.6	V	13159982	13160124	-	143	ncRNA	-	-
WBGene00200431	1.05812	0.944746	0.133746	1	1	K09G1.6	V	9598656	9598735	-	80	ncRNA	-	-
WBGene00200428	2.11162	1.89395	0.141605	1	1	C16C2.8	I	9722096	9722380	+	285	ncRNA	-	-
WBGene00200423	1.05812	2.84318	-1.33486	0.63929	0.917183	T11F9.27	V	11461959	11462177	+	219	ncRNA	-	-
WBGene00200397	1.38778e-17	3.7924	-4.97341	0.139845	0.501259	ZK632.17	III	9807566	9807783	+	218	ncRNA	-	-
WBGene00200381	2.11162	0.944746	1.05523	1	1	F02E8.9	X	4477880	4478017	+	138	ncRNA	-	-
WBGene00200365	1.05812	0.944746	0.133746	1	1	F16A11.8	I	9380354	9380499	+	146	ncRNA	-	-
WBGene00200362	1.05812	4.74161	-2.04739	0.245788	0.671698	F14F3.15	X	10502571	10502711	+	141	ncRNA	-	-
WBGene00200360	1.38778e-17	2.84318	-4.5736	0.264706	0.671698	R11B5.9	X	2522737	2522853	-	117	ncRNA	-	-
WBGene00200358	1.38778e-17	3.7924	-4.97341	0.139845	0.501259	C17G1.13	X	9931715	9931860	+	146	ncRNA	-	-
WBGene00200344	3.16511	0.944746	1.61304	0.63929	0.917183	F13D11.16	X	5814741	5814838	+	98	ncRNA	-	-
WBGene00200341	1.38778e-17	1.89395	-4.01861	0.509804	0.84114	W01A11.13	V	6468944	6469092	-	149	ncRNA	-	-
WBGene00200335	4.21862	1.89395	1.10068	0.704873	0.950311	T02E9.24	V	11335121	11335290	-	170	ncRNA	-	-
WBGene00200329	2.11162	1.38778e-17	4.16022	0.509804	0.84114	F43E12.6	X	7176000	7176187	-	188	ncRNA	-	-
WBGene00200323	1.05812	3.7924	-1.73467	0.398816	0.808067	K02E10.10	X	2497901	2498037	-	137	ncRNA	-	-
WBGene00200322	1.38778e-17	1.89395	-4.01861	0.509804	0.84114	Y119D3B.26	III	1228921	1229020	-	100	ncRNA	-	-
WBGene00200320	1.38778e-17	5.69081	-5.54298	0.0409646	0.240432	Y59A8B.32	V	18078169	18078256	+	88	ncRNA	-	-
WBGene00200312	3.16511	2.84318	0.144435	1	1	F42C5.15	IV	7311292	7311439	+	148	ncRNA	-	-
WBGene00200308	1.38778e-17	2.84318	-4.5736	0.264706	0.671698	C56C10.15	II	6588779	6589129	-	351	ncRNA	-	-
WBGene00200306	1.38778e-17	5.69081	-5.54298	0.0409646	0.240432	F10D7.9	X	17390530	17390659	+	130	ncRNA	-	-
WBGene00200302	1.38778e-17	4.74161	-5.28612	0.0751017	0.352281	F18A11.11	II	13029440	13029561	+	122	ncRNA	-	-
WBGene00200300	4.21862	2.84318	0.545703	1	1	F55A12.16	I	5345276	5345425	-	150	ncRNA	-	-
WBGene00200299	1.05812	5.69081	-2.30425	0.150691	0.517293	C25F6.22	X	5477348	5477564	+	217	ncRNA	-	-
WBGene00200298	2.11162	1.38778e-17	4.16022	0.509804	0.84114	T02C12.8	III	4036154	4036212	+	59	ncRNA	-	-
WBGene00200290	14.7538	5.69081	1.35372	0.13926	0.501259	B0511.16	I	10636292	10636441	+	150	ncRNA	-	-
WBGene00200289	1.05812	2.84318	-1.33486	0.63929	0.917183	F47B10.12	X	10900222	10900346	+	125	ncRNA	-	-
WBGene00200281	2.11162	1.38778e-17	4.16022	0.509804	0.84114	ZK836.16	V	12207425	12207538	+	114	ncRNA	-	-
WBGene00200266	1.38778e-17	1.89395	-4.01861	0.509804	0.84114	K02A4.10	X	12876077	12876225	+	149	ncRNA	-	-
WBGene00200264	1.05812	3.7924	-1.73467	0.398816	0.808067	W10C8.14	I	2830335	2830483	+	149	ncRNA	-	-
WBGene00200255	1.05812	0.944746	0.133746	1	1	F35H8.11	II	9571153	9571301	-	149	ncRNA	-	-
WBGene00200251	1.38778e-17	4.74161	-5.28612	0.0751017	0.352281	R12B2.12	III	5812842	5812967	+	126	ncRNA	-	-
WBGene00200250	1.05812	0.944746	0.133746	1	1	ZK867.18	X	7214954	7215275	+	322	ncRNA	-	-
WBGene00200249	2.11162	1.89395	0.141605	1	1	F12F3.8	V	6135714	6135914	-	201	ncRNA	-	-
WBGene00200231	2.11162	1.38778e-17	4.16022	0.509804	0.84114	T10B9.12	II	9774358	9774478	-	121	ncRNA	-	-
WBGene00200212	13.7003	3.7924	1.81731	0.0632343	0.321676	F17C8.12	III	4740894	4741081	-	188	ncRNA	-	-
WBGene00200206	1.38778e-17	3.7924	-4.97341	0.139845	0.501259	C03B8.6	III	7712952	7713015	-	64	ncRNA	-	-
WBGene00200203	2.11162	1.38778e-17	4.16022	0.509804	0.84114	D2092.13	I	6608341	6608517	+	177	ncRNA	-	-
WBGene00200196	5.27213	8.53842	-0.684689	0.480955	0.84114	C17G1.12	X	9938204	9938316	+	113	ncRNA	-	-
WBGene00200192	2.11162	1.38778e-17	4.16022	0.509804	0.84114	ZC443.8	V	12814780	12814883	+	104	ncRNA	-	-
WBGene00200181	1.38778e-17	4.74161	-5.28612	0.0751017	0.352281	ZK637.19	III	8905451	8905588	-	138	ncRNA	-	-
WBGene00200179	1.05812	1.89395	-0.77988	1	1	H30A04.10	X	15519963	15520083	-	121	ncRNA	-	-
WBGene00200167	1.38778e-17	6.64002	-5.76094	0.0226768	0.162194	F45D3.11	V	12558012	12558191	+	180	ncRNA	-	-
WBGene00200164	1.05812	3.7924	-1.73467	0.398816	0.808067	T14G10.10	IV	10150762	10150906	+	145	ncRNA	-	-
WBGene00200151	2.11162	1.38778e-17	4.16022	0.509804	0.84114	C39E6.12	X	4740858	4740974	+	117	ncRNA	-	-
WBGene00200150	1.05812	3.7924	-1.73467	0.398816	0.808067	C07A9.16	III	9708845	9709069	-	225	ncRNA	-	-
WBGene00200145	2.11162	1.38778e-17	4.16022	0.509804	0.84114	K04D7.15	IV	10190628	10190839	-	212	ncRNA	-	-
WBGene00200131	4.21862	1.38778e-17	5.1193	0.139845	0.501259	K07C5.15	V	10332293	10332539	+	247	ncRNA	-	-
WBGene00200121	1.05812	0.944746	0.133746	1	1	F40H3.14	II	6181712	6181859	-	148	ncRNA	-	-
WBGene00200104	1.38778e-17	1.89395	-4.01861	0.509804	0.84114	F54D7.9	I	4780230	4780323	-	94	ncRNA	-	-
WBGene00200101	2.11162	4.74161	-1.1259	0.483528	0.84114	R06C1.11	I	11951990	11952214	+	225	ncRNA	-	-
WBGene00200099	3.16511	1.38778e-17	4.71803	0.264706	0.671698	ZK632.16	III	9817403	9817479	-	77	ncRNA	-	-
WBGene00200098	1.38778e-17	4.74161	-5.28612	0.0751017	0.352281	Y71F9AL.20	I	2876698	2876843	-	146	ncRNA	-	-
WBGene00200061	3.16511	1.89395	0.699417	1	1	Y48B6A.21	II	14250477	14250624	-	148	ncRNA	-	-
WBGene00200046	2.11162	1.38778e-17	4.16022	0.509804	0.84114	Y47G6A.34	I	3553556	3553607	+	52	ncRNA	-	-
WBGene00200041	10.5397	2.84318	1.84251	0.133362	0.501259	R03E9.8	X	6748198	6748259	+	62	ncRNA	-	-
WBGene00200036	1.38778e-17	2.84318	-4.5736	0.264706	0.671698	R02D5.18	V	14499218	14499311	-	94	ncRNA	-	-
WBGene00200020	1.05812	0.944746	0.133746	1	1	F46F2.12	X	15275490	15275550	+	61	ncRNA	-	-
WBGene00200018	1.05812	1.89395	-0.77988	1	1	T12G3.9	IV	12047001	12047146	-	146	ncRNA	-	-
WBGene00200015	3.16511	0.944746	1.61304	0.63929	0.917183	Y71H2AL.3	III	2683624	2683713	+	90	ncRNA	-	-
WBGene00200010	1.05812	0.944746	0.133746	1	1	C30B5.14	II	6209972	6210114	-	143	ncRNA	-	-
WBGene00200005	2.11162	0.944746	1.05523	1	1	C07G1.13	IV	8181668	8181763	-	96	ncRNA	-	-
WBGene00200003	2.11162	1.89395	0.141605	1	1	K08B12.11	V	6239812	6240017	+	206	ncRNA	-	-
WBGene00199997	2.11162	1.89395	0.141605	1	1	H32C10.97	IV	5927961	5928086	+	126	ncRNA	-	-
WBGene00199994	4.21862	1.38778e-17	5.1193	0.139845	0.501259	H36L18.4	X	12648316	12648456	-	141	ncRNA	-	-
WBGene00199991	2.11162	1.38778e-17	4.16022	0.509804	0.84114	Y61A9LA.13	V	4600961	4601034	+	74	ncRNA	-	-
WBGene00199972	2.11162	1.38778e-17	4.16022	0.509804	0.84114	Y102A11A.13	X	2048919	2049066	+	148	ncRNA	-	-
WBGene00199971	1.38778e-17	1.89395	-4.01861	0.509804	0.84114	T08G11.10	I	8909387	8909527	-	141	ncRNA	-	-
WBGene00199959	2.11162	1.38778e-17	4.16022	0.509804	0.84114	R08B4.11	X	11116831	11116975	+	145	ncRNA	-	-
WBGene00199958	1.05812	0.944746	0.133746	1	1	F09E5.21	II	5367026	5367150	+	125	ncRNA	-	-
WBGene00199945	1.05812	1.89395	-0.77988	1	1	F14F3.14	X	10501088	10501194	-	107	ncRNA	-	-
WBGene00199938	3.16511	0.944746	1.61304	0.63929	0.917183	Y15E3A.9	X	15311369	15311503	-	135	ncRNA	-	-
WBGene00199937	1.05812	7.58922	-2.71153	0.0566303	0.300825	T04C9.10	III	5980384	5980519	-	136	ncRNA	-	-
WBGene00199935	1.05812	0.944746	0.133746	1	1	F13E6.10	X	10690118	10690194	+	77	ncRNA	-	-
WBGene00199932	1.05812	1.89395	-0.77988	1	1	B0273.112	IV	5506866	5507124	-	259	ncRNA	-	-
WBGene00199926	1.38778e-17	2.84318	-4.5736	0.264706	0.671698	W07G4.10	V	13026696	13026980	-	285	ncRNA	-	-
WBGene00199923	3.16511	9.48762	-1.54948	0.133362	0.501259	K04G2.14	I	8046557	8046749	+	193	ncRNA	-	-
WBGene00199918	2.11162	8.53842	-1.95737	0.0947168	0.403444	mir-8192	II	6943941	6944018	+	78	miRNA	-	-
WBGene00199900	2.11162	0.944746	1.05523	1	1	F32B5.13	I	2682866	2683011	+	146	ncRNA	-	-
WBGene00199899	1.38778e-17	4.74161	-5.28612	0.0751017	0.352281	F53G12.16	I	110551	110771	-	221	ncRNA	-	-
WBGene00199897	3.16511	2.84318	0.144435	1	1	R13H4.11	V	11844719	11845217	-	499	ncRNA	-	-
WBGene00199862	2.11162	1.38778e-17	4.16022	0.509804	0.84114	F59B10.8	II	10512203	10512284	-	82	ncRNA	-	-
WBGene00199858	2.11162	1.38778e-17	4.16022	0.509804	0.84114	C40H5.15	X	11753302	11753655	-	354	ncRNA	-	-
WBGene00199856	1.38778e-17	1.89395	-4.01861	0.509804	0.84114	F08F1.18	X	8408700	8408982	-	283	ncRNA	-	-
WBGene00199853	1.38778e-17	2.84318	-4.5736	0.264706	0.671698	T19C11.3	X	9500013	9500143	-	131	ncRNA	-	-
WBGene00199849	1.38778e-17	2.84318	-4.5736	0.264706	0.671698	B0496.18	IV	7453424	7453567	-	144	ncRNA	-	-
WBGene00199840	1.05812	8.53842	-2.87886	0.0348666	0.218066	K10C3.12	I	9858873	9859091	-	219	ncRNA	-	-
WBGene00199829	2.11162	1.38778e-17	4.16022	0.509804	0.84114	C52E4.17	V	11975337	11975480	-	144	ncRNA	-	-
WBGene00199819	2.11162	2.84318	-0.413377	1	1	K08F8.13	II	8749282	8749399	-	118	ncRNA	-	-
WBGene00199795	1.05812	0.944746	0.133746	1	1	T28B11.16	V	10723173	10723536	-	364	ncRNA	-	-
WBGene00199786	1.05812	6.64002	-2.52221	0.0922987	0.398293	C25F6.19	X	5476995	5477124	+	130	ncRNA	-	-
WBGene00199783	1.38778e-17	1.89395	-4.01861	0.509804	0.84114	K11D9.7	III	10808038	10808182	-	145	ncRNA	-	-
WBGene00199779	1.38778e-17	1.89395	-4.01861	0.509804	0.84114	K08F8.12	II	8748105	8748235	-	131	ncRNA	-	-
WBGene00199767	2.11162	1.38778e-17	4.16022	0.509804	0.84114	Y14H12A.3	II	4011457	4011509	-	53	ncRNA	-	-
WBGene00199761	1.05812	4.74161	-2.04739	0.245788	0.671698	C23H4.12	X	12202045	12202191	+	147	ncRNA	-	-
WBGene00199751	1.05812	5.69081	-2.30425	0.150691	0.517293	T05E11.10	IV	11112001	11112189	-	189	ncRNA	-	-
WBGene00199746	1.05812	1.89395	-0.77988	1	1	F58G11.11	V	13683109	13683247	-	139	ncRNA	-	-
WBGene00199744	4.21862	1.38778e-17	5.1193	0.139845	0.501259	R07B5.11	V	9853952	9854019	-	68	ncRNA	-	-
WBGene00199740	3.16511	5.69081	-0.824949	0.54333	0.864751	F07A11.12	II	11617753	11617883	+	131	ncRNA	-	-
WBGene00199713	1.38778e-17	1.89395	-4.01861	0.509804	0.84114	C43G2.30	IV	6556814	6556909	-	96	ncRNA	-	-
WBGene00199708	6.32564	6.64002	-0.0705856	1	1	C25F6.18	X	5476577	5476691	-	115	ncRNA	-	-
WBGene00199695	1.05812	8.53842	-2.87886	0.0348666	0.218066	F08G2.17	II	13835916	13836122	+	207	ncRNA	-	-
WBGene00199694	18.9679	51.2523	-1.42856	0.01391	0.116084	2RSSE.6	II	15273617	15273693	+	77	ncRNA	-	-
WBGene00199692	1.38778e-17	5.69081	-5.54298	0.0409646	0.240432	R07H5.12	IV	11210982	11211199	+	218	ncRNA	-	-
WBGene00199687	1.38778e-17	1.89395	-4.01861	0.509804	0.84114	C50E10.13	II	12343635	12343688	+	54	ncRNA	-	-
WBGene00199674	1.05812	3.7924	-1.73467	0.398816	0.808067	K10H10.14	II	14496894	14497177	+	284	ncRNA	-	-
WBGene00199670	1.38778e-17	4.74161	-5.28612	0.0751017	0.352281	C10G11.14	I	6286348	6286572	-	225	ncRNA	-	-
WBGene00199665	1.38778e-17	1.89395	-4.01861	0.509804	0.84114	K04D7.14	IV	10193552	10193767	+	216	ncRNA	-	-
WBGene00199658	1.38778e-17	6.64002	-5.76094	0.0226768	0.162194	C09D8.11	II	10989933	10990078	-	146	ncRNA	-	-
WBGene00199652	1.05812	2.84318	-1.33486	0.63929	0.917183	C41G11.15	X	5728960	5729182	+	223	ncRNA	-	-
WBGene00199648	3.16511	1.38778e-17	4.71803	0.264706	0.671698	DY3.9	I	8783875	8784034	+	160	ncRNA	-	-
WBGene00199642	1.05812	1.89395	-0.77988	1	1	T19E7.26	IV	5657318	5657370	+	53	ncRNA	-	-
WBGene00199639	2.11162	2.84318	-0.413377	1	1	F56A12.8	V	14366611	14366756	+	146	ncRNA	-	-
WBGene00199636	1.38778e-17	1.89395	-4.01861	0.509804	0.84114	F29G9.13	V	6013281	6013403	-	123	ncRNA	-	-
WBGene00199624	1.38778e-17	1.89395	-4.01861	0.509804	0.84114	C02D4.11	X	15288870	15289094	+	225	ncRNA	-	-
WBGene00199619	3.16511	0.944746	1.61304	0.63929	0.917183	F54E7.13	III	5662456	5662679	+	224	ncRNA	-	-
WBGene00199618	2.11162	1.38778e-17	4.16022	0.509804	0.84114	K10G6.6	II	3984329	3984520	+	192	ncRNA	-	-
WBGene00199608	2.11162	0.944746	1.05523	1	1	T21B6.12	X	10935142	10935274	+	133	ncRNA	-	-
WBGene00199603	1.38778e-17	1.89395	-4.01861	0.509804	0.84114	F13G11.144	IV	14621524	14621580	-	57	ncRNA	-	-
WBGene00199594	1.38778e-17	1.89395	-4.01861	0.509804	0.84114	M60.11	X	8257745	8257890	+	146	ncRNA	-	-
WBGene00199583	1.05812	1.89395	-0.77988	1	1	T05B11.10	V	7744238	7744346	-	109	ncRNA	-	-
WBGene00199576	3.16511	18.0304	-2.46659	0.00696616	0.0713047	C03H5.8	II	368533	368618	-	86	ncRNA	-	-
WBGene00199575	2.11162	0.944746	1.05523	1	1	H03A11.9	X	15222275	15222406	-	132	ncRNA	-	-
WBGene00199553	1.05812	0.944746	0.133746	1	1	C34E7.7	X	12908670	12908803	-	134	ncRNA	-	-
WBGene00199535	4.21862	1.38778e-17	5.1193	0.139845	0.501259	F53F8.10	V	20694110	20694195	+	86	ncRNA	-	-
WBGene00199534	2.11162	0.944746	1.05523	1	1	F47C8.3	X	15385878	15386026	+	149	ncRNA	-	-
WBGene00199524	1.38778e-17	1.89395	-4.01861	0.509804	0.84114	C55B6.6	X	7200117	7200239	-	123	ncRNA	-	-
WBGene00199523	1.38778e-17	1.89395	-4.01861	0.509804	0.84114	F25D7.8	I	10406129	10406272	+	144	ncRNA	-	-
WBGene00199504	1.38778e-17	4.74161	-5.28612	0.0751017	0.352281	Y49G5B.4	V	5226574	5226952	-	379	ncRNA	-	-
WBGene00199493	4.21862	4.74161	-0.166822	1	1	C07A9.15	III	9699494	9699643	+	150	ncRNA	-	-
WBGene00199485	1.38778e-17	4.74161	-5.28612	0.0751017	0.352281	M117.11	IV	11821992	11822209	+	218	ncRNA	-	-
WBGene00199478	2.11162	1.38778e-17	4.16022	0.509804	0.84114	C01F6.13	IV	9118388	9118644	+	257	ncRNA	-	-
WBGene00199475	1.38778e-17	3.7924	-4.97341	0.139845	0.501259	ZK112.14	III	7730850	7730999	-	150	ncRNA	-	-
WBGene00199473	1.05812	0.944746	0.133746	1	1	F45E6.7	X	12492679	12492824	+	146	ncRNA	-	-
WBGene00199471	3.16511	1.38778e-17	4.71803	0.264706	0.671698	C17G10.11	II	5605635	5605783	-	149	ncRNA	-	-
WBGene00199458	1.05812	0.944746	0.133746	1	1	F29F11.13	V	10680063	10680277	-	215	ncRNA	-	-
WBGene00199437	3.16511	8.53842	-1.39956	0.191851	0.596878	C08G9.6	IV	7663144	7663291	-	148	ncRNA	-	-
WBGene00199436	1.38778e-17	1.89395	-4.01861	0.509804	0.84114	F46A8.12	I	11244290	11244385	+	96	ncRNA	-	-
WBGene00199434	2.11162	0.944746	1.05523	1	1	C17H12.34	IV	6785415	6785536	+	122	ncRNA	-	-
WBGene00199416	1.38778e-17	4.74161	-5.28612	0.0751017	0.352281	Y40B1A.5	I	13369999	13370080	-	82	ncRNA	-	-
WBGene00199406	6.32564	1.89395	1.67175	0.325869	0.742059	C24B9.17	V	2707867	2707948	+	82	ncRNA	-	-
WBGene00199402	1.38778e-17	3.7924	-4.97341	0.139845	0.501259	B0336.16	III	5720418	5720561	+	144	ncRNA	-	-
WBGene00199401	1.38778e-17	1.89395	-4.01861	0.509804	0.84114	F25F2.4	III	4518243	4518435	+	193	ncRNA	-	-
WBGene00199398	1.05812	2.84318	-1.33486	0.63929	0.917183	ZC190.14	V	8662340	8662476	-	137	ncRNA	-	-
WBGene00199397	2.11162	1.38778e-17	4.16022	0.509804	0.84114	M110.12	II	8212832	8212943	+	112	ncRNA	-	-
WBGene00199391	1.38778e-17	1.89395	-4.01861	0.509804	0.84114	C32C4.15	V	10641613	10641734	-	122	ncRNA	-	-
WBGene00199389	4.21862	0.944746	2.01431	0.398816	0.808067	B0563.15	X	9141338	9141517	-	180	ncRNA	-	-
WBGene00199381	1.38778e-17	3.7924	-4.97341	0.139845	0.501259	F45G2.11	III	13413400	13413496	+	97	ncRNA	-	-
WBGene00199374	1.38778e-17	3.7924	-4.97341	0.139845	0.501259	C07A12.13	X	4553078	4553209	+	132	ncRNA	-	-
WBGene00199370	1.38778e-17	3.7924	-4.97341	0.139845	0.501259	F25B4.14	V	5697696	5697836	+	141	ncRNA	-	-
WBGene00199367	2.11162	0.944746	1.05523	1	1	Y69H2.20	V	18688865	18688944	+	80	ncRNA	-	-
WBGene00199360	1.05812	1.89395	-0.77988	1	1	F44E5.10	II	11752835	11752984	-	150	ncRNA	-	-
WBGene00199353	2.11162	1.38778e-17	4.16022	0.509804	0.84114	C05B10.16	IV	6840691	6840824	+	134	ncRNA	-	-
WBGene00199342	1.38778e-17	2.84318	-4.5736	0.264706	0.671698	F22B3.15	IV	11431652	11431798	-	147	ncRNA	-	-
WBGene00199333	1.05812	3.7924	-1.73467	0.398816	0.808067	F45H11.10	I	10389828	10389960	-	133	ncRNA	-	-
WBGene00199332	1.38778e-17	1.89395	-4.01861	0.509804	0.84114	T23F2.9	X	5492808	5492910	+	103	ncRNA	-	-
WBGene00199329	1.05812	2.84318	-1.33486	0.63929	0.917183	F11D5.21	X	3317231	3317475	-	245	ncRNA	-	-
WBGene00199323	1.05812	1.89395	-0.77988	1	1	C08D8.5	V	8343489	8343602	-	114	ncRNA	-	-
WBGene00199313	1.38778e-17	1.89395	-4.01861	0.509804	0.84114	C04F6.8	X	3411985	3412107	-	123	ncRNA	-	-
WBGene00199307	4.21862	1.38778e-17	5.1193	0.139845	0.501259	F58H1.21	V	11949373	11949510	-	138	ncRNA	-	-
WBGene00199304	1.05812	1.89395	-0.77988	1	1	C07G1.12	IV	8193174	8193373	+	200	ncRNA	-	-
WBGene00199301	1.05812	0.944746	0.133746	1	1	K02A4.8	X	12878090	12878222	-	133	ncRNA	-	-
WBGene00199283	1.05812	0.944746	0.133746	1	1	F32A11.9	II	13145135	13145310	+	176	ncRNA	-	-
WBGene00199278	2.11162	0.944746	1.05523	1	1	F54D8.8	III	5086477	5086558	+	82	ncRNA	-	-
WBGene00199274	3.16511	0.944746	1.61304	0.63929	0.917183	Y54G2A.64	IV	2996038	2996186	+	149	ncRNA	-	-
WBGene00199270	1.38778e-17	5.69081	-5.54298	0.0409646	0.240432	K03H9.10	II	6410826	6410956	-	131	ncRNA	-	-
WBGene00199261	1.05812	1.89395	-0.77988	1	1	C24A3.13	X	8986583	8986699	+	117	ncRNA	-	-
WBGene00199260	1.38778e-17	1.89395	-4.01861	0.509804	0.84114	H36L18.3	X	12642122	12642248	+	127	ncRNA	-	-
WBGene00199251	3.16511	5.69081	-0.824949	0.54333	0.864751	F46F2.10	X	15274212	15274324	+	113	ncRNA	-	-
WBGene00199245	1.38778e-17	3.7924	-4.97341	0.139845	0.501259	H30A04.8	X	15530394	15530445	+	52	ncRNA	-	-
WBGene00199236	1.05812	0.944746	0.133746	1	1	T05A6.14	II	7815056	7815267	+	212	ncRNA	-	-
WBGene00199219	3.16511	1.38778e-17	4.71803	0.264706	0.671698	T08G2.7	X	17200395	17200525	-	131	ncRNA	-	-
WBGene00199218	1.38778e-17	1.89395	-4.01861	0.509804	0.84114	R10E12.6	III	9968937	9969109	+	173	ncRNA	-	-
WBGene00199206	1.38778e-17	3.7924	-4.97341	0.139845	0.501259	F18A1.10	II	7678635	7679048	-	414	ncRNA	-	-
WBGene00199190	1.38778e-17	1.89395	-4.01861	0.509804	0.84114	C05B5.15	III	9989480	9989628	-	149	ncRNA	-	-
WBGene00199181	1.05812	0.944746	0.133746	1	1	F28B4.7	X	3223306	3223569	-	264	ncRNA	-	-
WBGene00199179	2.11162	0.944746	1.05523	1	1	C44H4.11	X	14577697	14577904	-	208	ncRNA	-	-
WBGene00199172	3.16511	13.2844	-2.02955	0.0439913	0.252308	Y71D11A.8	III	1144180	1144268	-	89	ncRNA	-	-
WBGene00199159	1.38778e-17	1.89395	-4.01861	0.509804	0.84114	W06A7.9	V	14817213	14817360	-	148	ncRNA	-	-
WBGene00199154	1.38778e-17	2.84318	-4.5736	0.264706	0.671698	ZK512.15	III	9119142	9119291	+	150	ncRNA	-	-
WBGene00199153	4.21862	2.84318	0.545703	1	1	C39E6.11	X	4760696	4760894	+	199	ncRNA	-	-
WBGene00199139	1.05812	1.89395	-0.77988	1	1	W08F4.17	II	574127	574270	+	144	ncRNA	-	-
WBGene00199132	1.38778e-17	1.89395	-4.01861	0.509804	0.84114	C37H5.15	V	4827078	4827276	+	199	ncRNA	-	-
WBGene00199119	1.38778e-17	1.89395	-4.01861	0.509804	0.84114	T19B10.16	V	11230029	11230158	+	130	ncRNA	-	-
WBGene00199115	2.11162	1.38778e-17	4.16022	0.509804	0.84114	T23E1.5	IV	3162345	3162463	+	119	ncRNA	-	-
WBGene00199112	1.38778e-17	2.84318	-4.5736	0.264706	0.671698	C08B11.11	II	8028170	8028555	+	386	ncRNA	-	-
WBGene00199107	1.38778e-17	1.89395	-4.01861	0.509804	0.84114	K01A6.14	IV	11721428	11721577	+	150	ncRNA	-	-
WBGene00199106	1.38778e-17	3.7924	-4.97341	0.139845	0.501259	F54D7.8	I	4778890	4779037	+	148	ncRNA	-	-
WBGene00199097	1.38778e-17	3.7924	-4.97341	0.139845	0.501259	B0403.11	X	7037215	7037344	+	130	ncRNA	-	-
WBGene00199091	2.11162	1.38778e-17	4.16022	0.509804	0.84114	F32G8.10	V	10564424	10564555	-	132	ncRNA	-	-
WBGene00199082	2.11162	6.64002	-1.60073	0.217138	0.639164	B0454.18	II	3035338	3035459	-	122	ncRNA	-	-
WBGene00199080	1.05812	1.89395	-0.77988	1	1	W05E10.14	V	11707812	11707944	-	133	ncRNA	-	-
WBGene00199077	2.11162	9.48762	-2.1073	0.0623388	0.319121	K10C3.11	I	9858282	9858430	-	149	ncRNA	-	-
WBGene00199060	1.38778e-17	1.89395	-4.01861	0.509804	0.84114	F56E3.16	X	3190270	3190477	-	208	ncRNA	-	-
WBGene00199058	2.11162	1.38778e-17	4.16022	0.509804	0.84114	K07C10.7	II	11161061	11161210	+	150	ncRNA	-	-
WBGene00199042	1.38778e-17	1.89395	-4.01861	0.509804	0.84114	H34C03.20	IV	6773627	6773687	-	61	ncRNA	-	-
WBGene00199018	4.21862	11.386	-1.40813	0.17087	0.558066	F57C7.10	X	10591152	10591372	+	221	ncRNA	-	-
WBGene00199012	1.38778e-17	3.7924	-4.97341	0.139845	0.501259	F08F1.17	X	8426708	8426968	-	261	ncRNA	-	-
WBGene00199005	1.38778e-17	6.64002	-5.76094	0.0226768	0.162194	Y106G6H.17	I	10432630	10432761	+	132	ncRNA	-	-
WBGene00198992	1.38778e-17	3.7924	-4.97341	0.139845	0.501259	C18B2.8	X	3611359	3611495	-	137	ncRNA	-	-
WBGene00198991	1.05812	5.69081	-2.30425	0.150691	0.517293	T05G5.15	III	9744517	9744937	+	421	ncRNA	-	-
WBGene00198982	1.38778e-17	1.89395	-4.01861	0.509804	0.84114	C18A11.11	X	8052906	8053089	+	184	ncRNA	-	-
WBGene00198975	9.4862	3.7924	1.29257	0.323452	0.742059	C17H12.33	IV	6790115	6790336	+	222	ncRNA	-	-
WBGene00198966	2.11162	0.944746	1.05523	1	1	Y39E4B.17	III	13167633	13167689	+	57	ncRNA	-	-
WBGene00198962	1.38778e-17	1.89395	-4.01861	0.509804	0.84114	C14F11.20	X	6235779	6235954	+	176	ncRNA	-	-
WBGene00198955	2.11162	1.38778e-17	4.16022	0.509804	0.84114	F57G12.7	X	12175132	12175276	+	145	ncRNA	-	-
WBGene00198946	2.11162	1.38778e-17	4.16022	0.509804	0.84114	C34G6.9	I	5879139	5879491	+	353	ncRNA	-	-
WBGene00198945	1.05812	2.84318	-1.33486	0.63929	0.917183	T08G5.18	V	14028461	14028640	+	180	ncRNA	-	-
WBGene00198944	1.38778e-17	2.84318	-4.5736	0.264706	0.671698	Y65A5A.25	IV	16398681	16398807	+	127	ncRNA	-	-
WBGene00198936	2.11162	0.944746	1.05523	1	1	C15H9.12	X	6101029	6101165	-	137	ncRNA	-	-
WBGene00198932	2.11162	3.7924	-0.813188	0.704873	0.950311	F29C4.11	IV	138965	139091	-	127	ncRNA	-	-
WBGene00198929	1.05812	2.84318	-1.33486	0.63929	0.917183	T12B3.8	IV	7390275	7390419	-	145	ncRNA	-	-
WBGene00198927	1.38778e-17	1.89395	-4.01861	0.509804	0.84114	W06B11.8	X	5847430	5847563	-	134	ncRNA	-	-
WBGene00198926	1.38778e-17	2.84318	-4.5736	0.264706	0.671698	Y77E11A.18	IV	1404619	1404674	+	56	ncRNA	-	-
WBGene00198925	2.11162	0.944746	1.05523	1	1	T07A5.8	III	10297208	10297342	-	135	ncRNA	-	-
WBGene00198924	2.11162	1.38778e-17	4.16022	0.509804	0.84114	C15F1.14	II	6968392	6968562	+	171	ncRNA	-	-
WBGene00198916	1.38778e-17	1.89395	-4.01861	0.509804	0.84114	B0457.12	II	8893384	8893944	+	561	ncRNA	-	-
WBGene00198911	1.38778e-17	2.84318	-4.5736	0.264706	0.671698	Y39G8C.8	II	14076767	14076908	-	142	ncRNA	-	-
WBGene00198907	1.38778e-17	8.53842	-6.11759	0.00724341	0.0727162	M79.12	X	10596667	10596751	+	85	ncRNA	-	-
WBGene00198890	10.5397	16.132	-0.609212	0.536893	0.863182	F55D1.3	X	5490461	5490541	+	81	ncRNA	-	-
WBGene00198864	1.05812	1.89395	-0.77988	1	1	Y43E12A.6	IV	10980862	10981058	+	197	ncRNA	-	-
WBGene00198861	1.38778e-17	2.84318	-4.5736	0.264706	0.671698	C02D4.8	X	15296386	15296511	-	126	ncRNA	-	-
WBGene00198856	1.38778e-17	5.69081	-5.54298	0.0409646	0.240432	T25C12.7	X	11467176	11467530	-	355	ncRNA	-	-
WBGene00198855	3.16511	6.64002	-1.04291	0.388527	0.808067	F59G1.12	II	5901804	5902066	-	263	ncRNA	-	-
WBGene00198851	4.21862	1.38778e-17	5.1193	0.139845	0.501259	C07A4.8	X	10164641	10164691	+	51	ncRNA	-	-
WBGene00198842	1.38778e-17	1.89395	-4.01861	0.509804	0.84114	K07E3.10	X	8097431	8097646	-	216	ncRNA	-	-
WBGene00198838	1.38778e-17	4.74161	-5.28612	0.0751017	0.352281	K10C3.10	I	9854233	9854382	+	150	ncRNA	-	-
WBGene00198829	1.38778e-17	1.89395	-4.01861	0.509804	0.84114	C32C4.14	V	10637591	10637673	+	83	ncRNA	-	-
WBGene00198826	1.05812	3.7924	-1.73467	0.398816	0.808067	F43G9.16	I	8608954	8609101	-	148	ncRNA	-	-
WBGene00198822	1.05812	2.84318	-1.33486	0.63929	0.917183	F58H1.20	V	11953704	11953960	-	257	ncRNA	-	-
WBGene00198810	1.38778e-17	10.4368	-6.40331	0.00243493	0.032017	F46C8.16	X	7524075	7524256	+	182	ncRNA	-	-
WBGene00198804	1.05812	0.944746	0.133746	1	1	T28B11.14	V	10716912	10717478	+	567	ncRNA	-	-
WBGene00198798	2.11162	1.38778e-17	4.16022	0.509804	0.84114	Y37A1B.332	IV	14032802	14032997	-	196	ncRNA	-	-
WBGene00198788	1.38778e-17	4.74161	-5.28612	0.0751017	0.352281	Y6B3B.14	I	13729794	13729845	+	52	ncRNA	-	-
WBGene00198772	4.21862	5.69081	-0.423681	0.775535	0.984183	T25C12.6	X	11473182	11473302	+	121	ncRNA	-	-
WBGene00198768	3.16511	1.38778e-17	4.71803	0.264706	0.671698	T24D5.9	X	12589695	12589842	+	148	ncRNA	-	-
WBGene00198766	1.38778e-17	6.64002	-5.76094	0.0226768	0.162194	F12F3.7	V	6135164	6135298	+	135	ncRNA	-	-
WBGene00198761	1.38778e-17	2.84318	-4.5736	0.264706	0.671698	ZK377.7	X	3467490	3467637	-	148	ncRNA	-	-
WBGene00198746	3.16511	1.89395	0.699417	1	1	F08C6.13	X	7586498	7586830	-	333	ncRNA	-	-
WBGene00198737	3.16511	1.89395	0.699417	1	1	T04C9.8	III	5989353	5989491	+	139	ncRNA	-	-
WBGene00198718	1.38778e-17	1.89395	-4.01861	0.509804	0.84114	F31F7.7	V	6270145	6270425	+	281	ncRNA	-	-
WBGene00198716	1.38778e-17	1.89395	-4.01861	0.509804	0.84114	C18D1.17	II	10068555	10068625	-	71	ncRNA	-	-
WBGene00198711	1.05812	0.944746	0.133746	1	1	C54C6.9	III	3541179	3541327	+	149	ncRNA	-	-
WBGene00198709	1.38778e-17	6.64002	-5.76094	0.0226768	0.162194	F35G2.14	IV	12201946	12202312	+	367	ncRNA	-	-
WBGene00198702	1.38778e-17	3.7924	-4.97341	0.139845	0.501259	B0240.6	V	11737506	11737649	-	144	ncRNA	-	-
WBGene00198692	1.38778e-17	2.84318	-4.5736	0.264706	0.671698	C09H10.13	II	11097308	11097601	-	294	ncRNA	-	-
WBGene00198681	7.37916	20.878	-1.48601	0.0444891	0.253967	W06A7.8	V	14833331	14833455	+	125	ncRNA	-	-
WBGene00198679	1.38778e-17	1.89395	-4.01861	0.509804	0.84114	C44B7.17	II	6883834	6883976	+	143	ncRNA	-	-
WBGene00198671	1.38778e-17	1.89395	-4.01861	0.509804	0.84114	F02G3.4	X	693613	693760	-	148	ncRNA	-	-
WBGene00198670	6.32564	1.89395	1.67175	0.325869	0.742059	F14F3.11	X	10515858	10515967	-	110	ncRNA	-	-
WBGene00198668	2.11162	4.74161	-1.1259	0.483528	0.84114	B0496.14	IV	7451626	7451770	+	145	ncRNA	-	-
WBGene00198665	1.38778e-17	2.84318	-4.5736	0.264706	0.671698	T14G12.10	X	3738614	3738881	-	268	ncRNA	-	-
WBGene00198663	1.38778e-17	3.7924	-4.97341	0.139845	0.501259	F36D4.11	V	9424612	9424770	+	159	ncRNA	-	-
WBGene00198656	1.05812	1.89395	-0.77988	1	1	Y37D8A.27	III	12858384	12858507	-	124	ncRNA	-	-
WBGene00198638	1.38778e-17	1.89395	-4.01861	0.509804	0.84114	ZK525.7	III	13668642	13668790	-	149	ncRNA	-	-
WBGene00198634	1.38778e-17	7.58922	-5.95026	0.0127308	0.109282	T09F3.6	II	10389765	10389975	-	211	ncRNA	-	-
WBGene00198624	1.05812	1.89395	-0.77988	1	1	F58G11.9	V	13680248	13680397	+	150	ncRNA	-	-
WBGene00198621	1.05812	2.84318	-1.33486	0.63929	0.917183	F54D12.16	II	1375853	1375908	+	56	ncRNA	-	-
WBGene00198609	3.16511	1.38778e-17	4.71803	0.264706	0.671698	F39B2.13	I	14763290	14763433	+	144	ncRNA	-	-
WBGene00198602	1.38778e-17	2.84318	-4.5736	0.264706	0.671698	C14F11.19	X	6218929	6219153	+	225	ncRNA	-	-
WBGene00198599	1.38778e-17	1.89395	-4.01861	0.509804	0.84114	F12F6.16	IV	11567743	11567967	-	225	ncRNA	-	-
WBGene00198596	1.38778e-17	3.7924	-4.97341	0.139845	0.501259	F42C5.14	IV	7319973	7320121	-	149	ncRNA	-	-
WBGene00198593	2.11162	1.38778e-17	4.16022	0.509804	0.84114	K08A8.16	X	7454018	7454219	+	202	ncRNA	-	-
WBGene00198588	2.11162	1.38778e-17	4.16022	0.509804	0.84114	Y63D3A.12	I	14092171	14092309	+	139	ncRNA	-	-
WBGene00198575	1.38778e-17	1.89395	-4.01861	0.509804	0.84114	F26F4.14	III	4899802	4899950	-	149	ncRNA	-	-
WBGene00198566	1.38778e-17	1.89395	-4.01861	0.509804	0.84114	C07H6.15	III	7495088	7495231	-	144	ncRNA	-	-
WBGene00198538	1.38778e-17	1.89395	-4.01861	0.509804	0.84114	H14E04.7	III	2395607	2395656	+	50	ncRNA	-	-
WBGene00198536	1.05812	3.7924	-1.73467	0.398816	0.808067	C16D9.15	V	8254329	8254682	+	354	ncRNA	-	-
WBGene00198534	1.38778e-17	1.89395	-4.01861	0.509804	0.84114	T25D3.7	II	146739	146962	-	224	ncRNA	-	-
WBGene00198530	2.11162	10.4368	-2.2431	0.041032	0.240432	T26A5.10	III	6464287	6464567	+	281	ncRNA	-	-
WBGene00198525	1.05812	6.64002	-2.52221	0.0922987	0.398293	F18A1.9	II	7674864	7674999	-	136	ncRNA	-	-
WBGene00198511	5.27213	11.386	-1.09452	0.275999	0.683221	C09C7.2	X	7922726	7922838	-	113	ncRNA	-	-
WBGene00198506	1.05812	2.84318	-1.33486	0.63929	0.917183	F55B12.14	V	13828095	13828251	-	157	ncRNA	-	-
WBGene00198503	1.38778e-17	1.89395	-4.01861	0.509804	0.84114	Y77E11A.17	IV	1508701	1508925	-	225	ncRNA	-	-
WBGene00198496	1.38778e-17	2.84318	-4.5736	0.264706	0.671698	ZC504.12	X	10430696	10430819	+	124	ncRNA	-	-
WBGene00198491	2.11162	0.944746	1.05523	1	1	B0024.18	V	10328203	10328409	+	207	ncRNA	-	-
WBGene00198482	1.38778e-17	1.89395	-4.01861	0.509804	0.84114	Y106G6D.9	I	10134405	10134524	-	120	ncRNA	-	-
WBGene00198477	4.21862	7.58922	-0.830962	0.439101	0.84114	F49H12.11	X	2069242	2069391	+	150	ncRNA	-	-
WBGene00198476	2.11162	3.7924	-0.813188	0.704873	0.950311	T18H9.9	V	9218319	9218567	-	249	ncRNA	-	-
WBGene00198474	1.05812	1.89395	-0.77988	1	1	T10E10.11	X	6321034	6321170	+	137	ncRNA	-	-
WBGene00198467	5.27213	6.64002	-0.328043	0.797614	0.993786	F58A4.20	III	9625325	9625473	-	149	ncRNA	-	-
WBGene00198454	2.11162	0.944746	1.05523	1	1	F28C1.13	V	12459197	12459335	+	139	ncRNA	-	-
WBGene00198450	3.16511	1.89395	0.699417	1	1	ZK377.6	X	3471085	3471220	+	136	ncRNA	-	-
WBGene00198446	12.6468	8.53842	0.558731	0.596165	0.902357	T25D10.6	II	6408861	6409078	+	218	ncRNA	-	-
WBGene00198445	3.16511	1.38778e-17	4.71803	0.264706	0.671698	F43G6.14	II	11796217	11796386	-	170	ncRNA	-	-
WBGene00198437	4.21862	1.89395	1.10068	0.704873	0.950311	H03A11.8	X	15223895	15224031	+	137	ncRNA	-	-
WBGene00198429	1.05812	0.944746	0.133746	1	1	F57B7.9	V	11445503	11445706	-	204	ncRNA	-	-
WBGene00198416	2.11162	1.38778e-17	4.16022	0.509804	0.84114	F49E10.14	X	5867114	5867253	+	140	ncRNA	-	-
WBGene00198414	1.38778e-17	2.84318	-4.5736	0.264706	0.671698	T22B2.8	X	3902375	3902622	-	248	ncRNA	-	-
WBGene00198411	3.16511	3.7924	-0.255376	1	1	C49A1.14	I	14229032	14229101	+	70	ncRNA	-	-
WBGene00198385	4.21862	3.7924	0.145892	1	1	T19D2.8	X	3955545	3955760	+	216	ncRNA	-	-
WBGene00198365	2.11162	1.38778e-17	4.16022	0.509804	0.84114	W02B8.9	II	13916005	13916183	-	179	ncRNA	-	-
WBGene00198350	3.16511	1.89395	0.699417	1	1	T25F10.9	V	6757042	6757176	-	135	ncRNA	-	-
WBGene00198325	2.11162	1.38778e-17	4.16022	0.509804	0.84114	C33F10.20	II	4815249	4815557	-	309	ncRNA	-	-
WBGene00198316	1.05812	0.944746	0.133746	1	1	K08E5.12	III	10161888	10162103	-	216	ncRNA	-	-
WBGene00198315	2.11162	3.7924	-0.813188	0.704873	0.950311	K02A11.9	I	9752601	9752742	+	142	ncRNA	-	-
WBGene00198314	2.11162	2.84318	-0.413377	1	1	ZK867.12	X	7223063	7223202	-	140	ncRNA	-	-
WBGene00198310	1.38778e-17	1.89395	-4.01861	0.509804	0.84114	T08A9.17	X	7327235	7327441	-	207	ncRNA	-	-
WBGene00198307	5.27213	18.0304	-1.75171	0.0333763	0.214123	F12F6.15	IV	11568418	11568755	-	338	ncRNA	-	-
WBGene00198304	2.11162	7.58922	-1.79004	0.143685	0.507616	C25F6.17	X	5478221	5478348	+	128	ncRNA	-	-
WBGene00198283	2.11162	0.944746	1.05523	1	1	F55F1.8	X	2779900	2780085	-	186	ncRNA	-	-
WBGene00198280	1.05812	0.944746	0.133746	1	1	F25D7.6	I	10407458	10407585	-	128	ncRNA	-	-
WBGene00198276	2.11162	7.58922	-1.79004	0.143685	0.507616	T19A5.8	V	8949984	8950245	+	262	ncRNA	-	-
WBGene00198265	2.11162	3.7924	-0.813188	0.704873	0.950311	Y39H10A.9	V	3734649	3734700	+	52	ncRNA	-	-
WBGene00198259	2.11162	0.944746	1.05523	1	1	C34F11.12	II	5218464	5218667	+	204	ncRNA	-	-
WBGene00198246	1.38778e-17	3.7924	-4.97341	0.139845	0.501259	C03E10.9	V	11281951	11282097	-	147	ncRNA	-	-
WBGene00198224	2.11162	1.89395	0.141605	1	1	Y38C1AA.16	IV	175725	175865	+	141	ncRNA	-	-
WBGene00198214	1.05812	5.69081	-2.30425	0.150691	0.517293	C17E4.17	I	9435160	9435327	-	168	ncRNA	-	-
WBGene00198213	3.16511	6.64002	-1.04291	0.388527	0.808067	M03F4.12	X	4971512	4971654	+	143	ncRNA	-	-
WBGene00198212	1.05812	0.944746	0.133746	1	1	Y54F10BM.19	III	2276077	2276258	-	182	ncRNA	-	-
WBGene00198206	3.16511	8.53842	-1.39956	0.191851	0.596878	Y57A10A.41	II	12239992	12240136	+	145	ncRNA	-	-
WBGene00198201	1.38778e-17	2.84318	-4.5736	0.264706	0.671698	F59H5.5	II	2502960	2503056	-	97	ncRNA	-	-
WBGene00198193	1.38778e-17	2.84318	-4.5736	0.264706	0.671698	C17H12.31	IV	6809739	6809875	-	137	ncRNA	-	-
WBGene00198182	4.21862	2.84318	0.545703	1	1	F56F3.11	III	4475514	4475657	-	144	ncRNA	-	-
WBGene00198176	1.38778e-17	1.89395	-4.01861	0.509804	0.84114	E02C12.15	V	9383831	9383973	-	143	ncRNA	-	-
WBGene00198151	3.16511	12.3352	-1.92367	0.0637647	0.322382	C04F12.15	I	9708611	9708753	+	143	ncRNA	-	-
WBGene00198142	1.38778e-17	3.7924	-4.97341	0.139845	0.501259	F26F12.13	V	5848178	5848319	+	142	ncRNA	-	-
WBGene00198128	1.05812	2.84318	-1.33486	0.63929	0.917183	F59G1.11	II	5902601	5902756	+	156	ncRNA	-	-
WBGene00198126	1.38778e-17	11.386	-6.52742	0.00143701	0.0213381	F32G8.9	V	10563412	10563538	-	127	ncRNA	-	-
WBGene00198125	1.05812	1.89395	-0.77988	1	1	H28G03.8	X	5210656	5210718	-	63	ncRNA	-	-
WBGene00198123	2.11162	1.38778e-17	4.16022	0.509804	0.84114	Y41E3.458	IV	15012323	15012455	+	133	ncRNA	-	-
WBGene00198121	1.38778e-17	1.89395	-4.01861	0.509804	0.84114	R04F11.16	V	12325992	12326137	+	146	ncRNA	-	-
WBGene00198103	6.32564	1.38778e-17	5.69036	0.0409646	0.240432	C56E10.5	X	6665914	6666062	+	149	ncRNA	-	-
WBGene00198101	1.38778e-17	1.89395	-4.01861	0.509804	0.84114	F52B5.9	I	8305488	8305702	+	215	ncRNA	-	-
WBGene00198096	1.05812	2.84318	-1.33486	0.63929	0.917183	F58A3.7	X	11028440	11028640	-	201	ncRNA	-	-
WBGene00198082	10.5397	10.4368	0.0127913	1	1	W06D12.8	V	17725789	17725842	-	54	ncRNA	-	-
WBGene00198081	2.11162	4.74161	-1.1259	0.483528	0.84114	C09D8.8	II	10992579	10992717	-	139	ncRNA	-	-
WBGene00198073	2.11162	0.944746	1.05523	1	1	K08A8.14	X	7460797	7460924	-	128	ncRNA	-	-
WBGene00198062	1.05812	1.89395	-0.77988	1	1	K08A8.13	X	7462727	7462869	+	143	ncRNA	-	-
WBGene00198057	1.38778e-17	1.89395	-4.01861	0.509804	0.84114	C06E2.14	X	8876082	8876164	+	83	ncRNA	-	-
WBGene00198047	2.11162	0.944746	1.05523	1	1	K02A11.8	I	9736636	9736785	-	150	ncRNA	-	-
WBGene00198042	6.32564	18.0304	-1.49426	0.0599736	0.312264	T28F4.7	I	7475046	7475283	+	238	ncRNA	-	-
WBGene00198037	1.05812	0.944746	0.133746	1	1	K03H4.4	V	13166787	13166926	-	140	ncRNA	-	-
WBGene00198034	1.38778e-17	2.84318	-4.5736	0.264706	0.671698	F36G3.7	X	9790190	9790241	-	52	ncRNA	-	-
WBGene00198029	1.38778e-17	1.89395	-4.01861	0.509804	0.84114	F54D5.20	II	11567119	11567323	+	205	ncRNA	-	-
WBGene00198026	3.16511	0.944746	1.61304	0.63929	0.917183	Y71F9B.19	I	2739991	2740283	+	293	ncRNA	-	-
WBGene00198019	2.11162	1.38778e-17	4.16022	0.509804	0.84114	F57B1.14	V	13214865	13215012	+	148	ncRNA	-	-
WBGene00198006	1.05812	2.84318	-1.33486	0.63929	0.917183	R160.9	X	4381716	4381821	-	106	ncRNA	-	-
WBGene00198001	2.11162	1.89395	0.141605	1	1	Y54E10A.24	I	3246221	3246370	+	150	ncRNA	-	-
WBGene00197991	1.38778e-17	1.89395	-4.01861	0.509804	0.84114	T04C12.22	V	11083642	11083789	-	148	ncRNA	-	-
WBGene00197985	1.38778e-17	1.89395	-4.01861	0.509804	0.84114	K04A8.15	V	6550073	6550290	-	218	ncRNA	-	-
WBGene00197983	2.11162	1.38778e-17	4.16022	0.509804	0.84114	F18A11.10	II	13029637	13029754	+	118	ncRNA	-	-
WBGene00197981	1.38778e-17	1.89395	-4.01861	0.509804	0.84114	ZC64.13	X	3850357	3850496	+	140	ncRNA	-	-
WBGene00197975	1.38778e-17	2.84318	-4.5736	0.264706	0.671698	C06G1.12	X	16615872	16616020	-	149	ncRNA	-	-
WBGene00197971	2.11162	1.38778e-17	4.16022	0.509804	0.84114	T06D10.6	I	9087743	9087883	-	141	ncRNA	-	-
WBGene00197952	1.38778e-17	1.89395	-4.01861	0.509804	0.84114	C18D1.14	II	10071878	10071952	-	75	ncRNA	-	-
WBGene00197944	1.38778e-17	1.89395	-4.01861	0.509804	0.84114	F26D11.16	V	7978843	7978962	-	120	ncRNA	-	-
WBGene00197940	2.11162	5.69081	-1.38276	0.325869	0.742059	F40E3.8	I	2656826	2657013	+	188	ncRNA	-	-
WBGene00197930	2.11162	3.7924	-0.813188	0.704873	0.950311	T06H11.11	X	10098260	10098396	+	137	ncRNA	-	-
WBGene00197915	1.05812	1.89395	-0.77988	1	1	C17H12.30	IV	6789892	6790041	+	150	ncRNA	-	-
WBGene00197912	3.16511	0.944746	1.61304	0.63929	0.917183	C25F6.16	X	5477372	5477579	-	208	ncRNA	-	-
WBGene00197909	2.11162	1.89395	0.141605	1	1	F18A11.9	II	13028600	13028719	+	120	ncRNA	-	-
WBGene00197906	1.05812	2.84318	-1.33486	0.63929	0.917183	T04C9.7	III	5991644	5992220	-	577	ncRNA	-	-
WBGene00197902	3.16511	2.84318	0.144435	1	1	R53.10	II	9964072	9964177	+	106	ncRNA	-	-
WBGene00197888	2.11162	5.69081	-1.38276	0.325869	0.742059	F16D3.8	I	8384300	8384442	-	143	ncRNA	-	-
WBGene00197887	1.05812	0.944746	0.133746	1	1	C30F2.6	X	16090729	16090857	-	129	ncRNA	-	-
WBGene00197882	1.05812	3.7924	-1.73467	0.398816	0.808067	F12F3.5	V	6141111	6141326	-	216	ncRNA	-	-
WBGene00197865	1.38778e-17	1.89395	-4.01861	0.509804	0.84114	D1046.10	IV	8920426	8920489	-	64	ncRNA	-	-
WBGene00197834	1.05812	2.84318	-1.33486	0.63929	0.917183	T16G1.15	V	12924239	12924378	-	140	ncRNA	-	-
WBGene00197819	1.38778e-17	2.84318	-4.5736	0.264706	0.671698	T01B7.11	II	8732700	8732843	-	144	ncRNA	-	-
WBGene00197817	3.16511	12.3352	-1.92367	0.0637647	0.322382	C07B5.9	X	9509833	9510036	-	204	ncRNA	-	-
WBGene00197815	2.11162	0.944746	1.05523	1	1	F56A11.10	IV	561527	561648	-	122	ncRNA	-	-
WBGene00197803	4.21862	6.64002	-0.641646	0.588481	0.896342	K07C10.6	II	11167189	11167304	-	116	ncRNA	-	-
WBGene00197802	1.05812	0.944746	0.133746	1	1	T19F4.3	V	6877261	6877392	-	132	ncRNA	-	-
WBGene00197798	2.11162	0.944746	1.05523	1	1	T05A6.11	II	7814129	7814331	+	203	ncRNA	-	-
WBGene00197796	2.11162	0.944746	1.05523	1	1	B0001.11	IV	12133997	12134145	-	149	ncRNA	-	-
WBGene00197792	1.38778e-17	1.89395	-4.01861	0.509804	0.84114	H03A11.7	X	15213312	15213453	+	142	ncRNA	-	-
WBGene00197783	1.38778e-17	2.84318	-4.5736	0.264706	0.671698	R07B1.20	X	9847024	9847178	+	155	ncRNA	-	-
WBGene00197780	1.38778e-17	1.89395	-4.01861	0.509804	0.84114	F48B9.10	X	2152449	2152648	+	200	ncRNA	-	-
WBGene00197775	3.16511	1.38778e-17	4.71803	0.264706	0.671698	F26F12.11	V	5844489	5844626	+	138	ncRNA	-	-
WBGene00197761	1.05812	0.944746	0.133746	1	1	C18A11.10	X	8054573	8054708	+	136	ncRNA	-	-
WBGene00197756	2.11162	1.38778e-17	4.16022	0.509804	0.84114	ZC250.8	V	5818752	5818831	-	80	ncRNA	-	-
WBGene00197753	2.11162	1.89395	0.141605	1	1	F58H1.17	V	11945935	11946074	-	140	ncRNA	-	-
WBGene00197733	4.21862	0.944746	2.01431	0.398816	0.808067	T25C12.5	X	11476076	11476255	+	180	ncRNA	-	-
WBGene00197724	3.16511	9.48762	-1.54948	0.133362	0.501259	F36H1.15	IV	11031735	11031874	+	140	ncRNA	-	-
WBGene00197716	4.21862	4.74161	-0.166822	1	1	H15M21.1	I	7544618	7544730	-	113	ncRNA	-	-
WBGene00197714	2.11162	5.69081	-1.38276	0.325869	0.742059	Y54E10BL.8	I	3010493	3010618	+	126	ncRNA	-	-
WBGene00197712	1.38778e-17	1.89395	-4.01861	0.509804	0.84114	F48A9.4	I	6581853	6582000	-	148	ncRNA	-	-
WBGene00197695	1.05812	4.74161	-2.04739	0.245788	0.671698	C18F3.8	IV	8058939	8059160	+	222	ncRNA	-	-
WBGene00197691	4.21862	4.74161	-0.166822	1	1	K08F8.9	II	8755854	8756134	+	281	ncRNA	-	-
WBGene00197690	1.05812	1.89395	-0.77988	1	1	C08G9.5	IV	7661884	7661975	-	92	ncRNA	-	-
WBGene00197674	1.38778e-17	7.58922	-5.95026	0.0127308	0.109282	F58H1.16	V	11957328	11957465	+	138	ncRNA	-	-
WBGene00197667	2.11162	0.944746	1.05523	1	1	R160.8	X	4388975	4389314	-	340	ncRNA	-	-
WBGene00197665	1.05812	5.69081	-2.30425	0.150691	0.517293	C48G7.4	V	14815693	14815835	+	143	ncRNA	-	-
WBGene00197661	1.05812	2.84318	-1.33486	0.63929	0.917183	R12B2.9	III	5814520	5814669	+	150	ncRNA	-	-
WBGene00197650	1.38778e-17	3.7924	-4.97341	0.139845	0.501259	Y54F10AM.12	III	2553769	2553919	-	151	ncRNA	-	-
WBGene00197648	2.11162	0.944746	1.05523	1	1	ZK20.8	II	11634196	11634334	-	139	ncRNA	-	-
WBGene00197646	2.11162	1.38778e-17	4.16022	0.509804	0.84114	ZK795.7	IV	12552031	12552133	-	103	ncRNA	-	-
WBGene00197640	1.38778e-17	1.89395	-4.01861	0.509804	0.84114	F57B1.13	V	13223613	13223805	-	193	ncRNA	-	-
WBGene00197637	1.38778e-17	1.89395	-4.01861	0.509804	0.84114	R13F6.13	III	6837859	6838008	+	150	ncRNA	-	-
WBGene00197630	1.05812	0.944746	0.133746	1	1	AH10.8	V	14139475	14139565	+	91	ncRNA	-	-
WBGene00197625	1.38778e-17	1.89395	-4.01861	0.509804	0.84114	T27E4.16	V	9082516	9082655	-	140	ncRNA	-	-
WBGene00197609	1.38778e-17	2.84318	-4.5736	0.264706	0.671698	ZC21.11	III	8520784	8520915	-	132	ncRNA	-	-
WBGene00197608	1.05812	2.84318	-1.33486	0.63929	0.917183	T02E9.17	V	11335777	11335914	+	138	ncRNA	-	-
WBGene00197604	1.05812	12.3352	-3.40296	0.00839028	0.0810728	K01G5.12	III	10747787	10748158	+	372	ncRNA	-	-
WBGene00197600	1.38778e-17	2.84318	-4.5736	0.264706	0.671698	C14F5.8	X	7948572	7948798	+	227	ncRNA	-	-
WBGene00197598	1.38778e-17	3.7924	-4.97341	0.139845	0.501259	F56A11.9	IV	560788	560925	-	138	ncRNA	-	-
WBGene00197597	2.11162	25.624	-3.52842	0.000116677	0.00311447	M163.17	X	14504340	14504527	+	188	ncRNA	-	-
WBGene00197560	2.11162	0.944746	1.05523	1	1	K08A2.12	II	2979269	2979343	-	75	ncRNA	-	-
WBGene00197555	1.05812	2.84318	-1.33486	0.63929	0.917183	Y67D8A.8	IV	3254734	3254824	+	91	ncRNA	-	-
WBGene00197552	1.05812	1.89395	-0.77988	1	1	Y49F6B.15	II	3501821	3502045	+	225	ncRNA	-	-
WBGene00197547	2.11162	4.74161	-1.1259	0.483528	0.84114	Y39B6A.77	V	19148451	19148615	+	165	ncRNA	-	-
WBGene00197543	6.32564	8.53842	-0.427231	0.653224	0.925426	F57C7.9	X	10591447	10591586	+	140	ncRNA	-	-
WBGene00197534	1.05812	7.58922	-2.71153	0.0566303	0.300825	F38H4.13	IV	11858183	11858326	-	144	ncRNA	-	-
WBGene00197524	1.38778e-17	1.89395	-4.01861	0.509804	0.84114	D2023.14	V	11791042	11791191	+	150	ncRNA	-	-
WBGene00197523	3.16511	2.84318	0.144435	1	1	F58H1.15	V	11959711	11959851	-	141	ncRNA	-	-
WBGene00197522	1.38778e-17	1.89395	-4.01861	0.509804	0.84114	T21B6.10	X	10924218	10924354	-	137	ncRNA	-	-
WBGene00197507	1.05812	2.84318	-1.33486	0.63929	0.917183	R08E3.7	X	4809364	4809504	+	141	ncRNA	-	-
WBGene00197499	3.16511	2.84318	0.144435	1	1	F08C6.12	X	7590955	7591074	-	120	ncRNA	-	-
WBGene00197495	1.38778e-17	3.7924	-4.97341	0.139845	0.501259	R11B5.5	X	2522331	2522617	+	287	ncRNA	-	-
WBGene00197489	1.05812	0.944746	0.133746	1	1	C30B5.12	II	6211584	6211671	+	88	ncRNA	-	-
WBGene00197482	1.38778e-17	1.89395	-4.01861	0.509804	0.84114	C07A12.11	X	4550089	4550290	+	202	ncRNA	-	-
WBGene00197475	1.38778e-17	2.84318	-4.5736	0.264706	0.671698	W01C8.11	X	5697449	5697671	-	223	ncRNA	-	-
WBGene00197465	1.38778e-17	3.7924	-4.97341	0.139845	0.501259	C25F6.14	X	5475493	5475688	-	196	ncRNA	-	-
WBGene00197463	1.05812	1.89395	-0.77988	1	1	F32A6.8	X	5298123	5298270	+	148	ncRNA	-	-
WBGene00197454	1.38778e-17	2.84318	-4.5736	0.264706	0.671698	T04H1.11	V	12245360	12245509	+	150	ncRNA	-	-
WBGene00197452	3.16511	6.64002	-1.04291	0.388527	0.808067	C25F6.13	X	5477799	5477932	+	134	ncRNA	-	-
WBGene00197448	3.16511	1.38778e-17	4.71803	0.264706	0.671698	ZK622.7	II	5289160	5289295	-	136	ncRNA	-	-
WBGene00197441	1.38778e-17	1.89395	-4.01861	0.509804	0.84114	T08B2.14	I	6212695	6212915	+	221	ncRNA	-	-
WBGene00197437	1.38778e-17	6.64002	-5.76094	0.0226768	0.162194	K09E2.6	X	8668660	8668803	-	144	ncRNA	-	-
WBGene00197431	1.38778e-17	3.7924	-4.97341	0.139845	0.501259	Y67D8C.15	IV	3132022	3132136	+	115	ncRNA	-	-
WBGene00197424	1.38778e-17	2.84318	-4.5736	0.264706	0.671698	K11D9.6	III	10816925	10817064	-	140	ncRNA	-	-
WBGene00197411	1.38778e-17	1.89395	-4.01861	0.509804	0.84114	W03G9.11	I	4975375	4975508	-	134	ncRNA	-	-
WBGene00197405	3.16511	1.38778e-17	4.71803	0.264706	0.671698	K02F6.10	II	2526970	2527019	+	50	ncRNA	-	-
WBGene00197398	1.05812	0.944746	0.133746	1	1	F29F11.9	V	10680970	10681114	+	145	ncRNA	-	-
WBGene00197389	1.38778e-17	1.89395	-4.01861	0.509804	0.84114	F38B6.11	X	6691416	6691549	+	134	ncRNA	-	-
WBGene00197362	1.38778e-17	6.64002	-5.76094	0.0226768	0.162194	C23H4.11	X	12205978	12206100	+	123	ncRNA	-	-
WBGene00197360	2.11162	3.7924	-0.813188	0.704873	0.950311	F46H6.8	X	4498491	4498652	+	162	ncRNA	-	-
WBGene00197344	1.38778e-17	1.89395	-4.01861	0.509804	0.84114	F11D5.15	X	3329562	3329700	-	139	ncRNA	-	-
WBGene00197336	2.11162	1.38778e-17	4.16022	0.509804	0.84114	H20J04.10	II	4354957	4355047	-	91	ncRNA	-	-
WBGene00197335	2.11162	1.89395	0.141605	1	1	C05D2.14	III	5603596	5603756	+	161	ncRNA	-	-
WBGene00197313	1.05812	0.944746	0.133746	1	1	F25B4.12	V	5699947	5700119	-	173	ncRNA	-	-
WBGene00197306	2.11162	0.944746	1.05523	1	1	Y39A3CL.10	III	1808775	1808924	-	150	ncRNA	-	-
WBGene00197303	1.38778e-17	1.89395	-4.01861	0.509804	0.84114	F26E4.16	I	9789221	9789490	+	270	ncRNA	-	-
WBGene00197300	1.05812	1.89395	-0.77988	1	1	R08B4.8	X	11124651	11124943	-	293	ncRNA	-	-
WBGene00197299	3.16511	0.944746	1.61304	0.63929	0.917183	C39E6.9	X	4761909	4762046	+	138	ncRNA	-	-
WBGene00197296	1.05812	2.84318	-1.33486	0.63929	0.917183	C09B7.6	X	2661904	2662027	-	124	ncRNA	-	-
WBGene00197279	2.11162	0.944746	1.05523	1	1	C01B7.10	V	8796630	8796928	+	299	ncRNA	-	-
WBGene00197278	1.05812	0.944746	0.133746	1	1	K03H4.3	V	13166271	13166493	-	223	ncRNA	-	-
WBGene00197275	2.11162	3.7924	-0.813188	0.704873	0.950311	K04D7.12	IV	10189700	10190102	-	403	ncRNA	-	-
WBGene00197253	4.21862	6.64002	-0.641646	0.588481	0.896342	Y13C8A.3	X	16886246	16886423	-	178	ncRNA	-	-
WBGene00197252	1.38778e-17	6.64002	-5.76094	0.0226768	0.162194	F41C6.10	X	6887128	6887275	+	148	ncRNA	-	-
WBGene00197250	3.16511	3.7924	-0.255376	1	1	T02E9.15	V	11341412	11341705	-	294	ncRNA	-	-
WBGene00197245	2.11162	1.38778e-17	4.16022	0.509804	0.84114	EGAP1.4	III	5931430	5931560	+	131	ncRNA	-	-
WBGene00197238	1.05812	3.7924	-1.73467	0.398816	0.808067	T19E7.24	IV	5662888	5663110	+	223	ncRNA	-	-
WBGene00197236	1.05812	1.89395	-0.77988	1	1	K03H9.8	II	6414084	6414206	+	123	ncRNA	-	-
WBGene00197235	2.11162	1.38778e-17	4.16022	0.509804	0.84114	C41G11.11	X	5722043	5722229	+	187	ncRNA	-	-
WBGene00197231	1.38778e-17	2.84318	-4.5736	0.264706	0.671698	Y48B6A.18	II	14250504	14250651	+	148	ncRNA	-	-
WBGene00197228	2.11162	1.89395	0.141605	1	1	T06E8.3	V	10043437	10043561	-	125	ncRNA	-	-
WBGene00197217	1.38778e-17	1.89395	-4.01861	0.509804	0.84114	F59D12.11	X	15659773	15659919	+	147	ncRNA	-	-
WBGene00197210	1.38778e-17	2.84318	-4.5736	0.264706	0.671698	F56D1.9	II	5453808	5453951	-	144	ncRNA	-	-
WBGene00197209	3.16511	0.944746	1.61304	0.63929	0.917183	C34B4.11	V	13082792	13082934	-	143	ncRNA	-	-
WBGene00197208	1.38778e-17	4.74161	-5.28612	0.0751017	0.352281	ZK1128.9	III	10136781	10136911	-	131	ncRNA	-	-
WBGene00197205	1.05812	1.89395	-0.77988	1	1	C23H4.10	X	12205769	12205903	+	135	ncRNA	-	-
WBGene00197200	1.38778e-17	1.89395	-4.01861	0.509804	0.84114	F59F3.9	X	11000302	11000369	+	68	ncRNA	-	-
WBGene00197195	2.11162	1.38778e-17	4.16022	0.509804	0.84114	ZK185.7	IV	4536075	4536215	-	141	ncRNA	-	-
WBGene00197188	1.38778e-17	7.58922	-5.95026	0.0127308	0.109282	F18A11.8	II	13029816	13029949	+	134	ncRNA	-	-
WBGene00197186	3.16511	0.944746	1.61304	0.63929	0.917183	C05G5.9	X	14761105	14761253	+	149	ncRNA	-	-
WBGene00197178	1.38778e-17	1.89395	-4.01861	0.509804	0.84114	T08A9.16	X	7327015	7327171	-	157	ncRNA	-	-
WBGene00197169	6.32564	2.84318	1.11676	0.54333	0.864751	E01H11.4	X	9378565	9378695	-	131	ncRNA	-	-
WBGene00197168	2.11162	0.944746	1.05523	1	1	ZC504.9	X	10431075	10431256	+	182	ncRNA	-	-
WBGene00197147	1.05812	5.69081	-2.30425	0.150691	0.517293	C09D8.7	II	10991323	10991436	-	114	ncRNA	-	-
WBGene00197145	4.21862	0.944746	2.01431	0.398816	0.808067	W08F4.15	II	581488	581554	-	67	ncRNA	-	-
WBGene00197144	1.38778e-17	2.84318	-4.5736	0.264706	0.671698	F38H4.12	IV	11842183	11842327	+	145	ncRNA	-	-
WBGene00197121	1.38778e-17	1.89395	-4.01861	0.509804	0.84114	F14B6.8	I	12223553	12223605	-	53	ncRNA	-	-
WBGene00197119	1.05812	6.64002	-2.52221	0.0922987	0.398293	F36D4.9	V	9422918	9423123	+	206	ncRNA	-	-
WBGene00197106	2.11162	1.38778e-17	4.16022	0.509804	0.84114	F28F5.12	III	6831775	6831923	-	149	ncRNA	-	-
WBGene00197097	2.11162	8.53842	-1.95737	0.0947168	0.403444	F13B9.9	X	8285404	8285627	-	224	ncRNA	-	-
WBGene00197093	1.38778e-17	1.89395	-4.01861	0.509804	0.84114	C08F8.11	IV	11166053	11166123	+	71	ncRNA	-	-
WBGene00197090	1.38778e-17	1.89395	-4.01861	0.509804	0.84114	T14D7.4	II	8844702	8844924	+	223	ncRNA	-	-
WBGene00197080	3.16511	2.84318	0.144435	1	1	ZC15.11	V	20278113	20278412	+	300	ncRNA	-	-
WBGene00197078	2.11162	1.38778e-17	4.16022	0.509804	0.84114	F44E7.13	V	5780869	5781015	+	147	ncRNA	-	-
WBGene00197065	2.11162	1.38778e-17	4.16022	0.509804	0.84114	M28.13	II	10658897	10659108	+	212	ncRNA	-	-
WBGene00197062	1.38778e-17	3.7924	-4.97341	0.139845	0.501259	Y54E10A.21	I	3260309	3260458	+	150	ncRNA	-	-
WBGene00197048	1.38778e-17	1.89395	-4.01861	0.509804	0.84114	C04D8.2	III	8510340	8510479	-	140	ncRNA	-	-
WBGene00197045	5.27213	3.7924	0.459495	1	1	C29A12.9	V	10819943	10820145	-	203	ncRNA	-	-
WBGene00197041	4.21862	7.58922	-0.830962	0.439101	0.84114	F56B3.13	IV	787367	787430	+	64	ncRNA	-	-
WBGene00197033	1.38778e-17	24.6748	-7.63446	3.60565e-06	0.000189491	T24B8.10	II	9061612	9061833	+	222	ncRNA	-	-
WBGene00197023	3.16511	1.38778e-17	4.71803	0.264706	0.671698	Y67D8A.7	IV	3233519	3233663	+	145	ncRNA	-	-
WBGene00197005	1.38778e-17	2.84318	-4.5736	0.264706	0.671698	K02A11.6	I	9752385	9752527	+	143	ncRNA	-	-
WBGene00196992	1.38778e-17	1.89395	-4.01861	0.509804	0.84114	F54H5.8	II	6613885	6614023	+	139	ncRNA	-	-
WBGene00196987	3.16511	1.38778e-17	4.71803	0.264706	0.671698	C25E10.14	V	9062881	9063143	+	263	ncRNA	-	-
WBGene00196986	1.38778e-17	1.89395	-4.01861	0.509804	0.84114	H01A20.2	X	14557438	14557777	-	340	ncRNA	-	-
WBGene00196985	2.11162	0.944746	1.05523	1	1	F35G2.12	IV	12217377	12217444	+	68	ncRNA	-	-
WBGene00196969	2.11162	4.74161	-1.1259	0.483528	0.84114	R03E9.6	X	6737129	6737276	+	148	ncRNA	-	-
WBGene00196960	6.32564	9.48762	-0.577155	0.516292	0.843096	R13F6.11	III	6835668	6835810	+	143	ncRNA	-	-
WBGene00196953	1.38778e-17	3.7924	-4.97341	0.139845	0.501259	F59D12.10	X	15682203	15682342	+	140	ncRNA	-	-
WBGene00196949	1.38778e-17	2.84318	-4.5736	0.264706	0.671698	C47G2.13	II	11288400	11288599	-	200	ncRNA	-	-
WBGene00196947	2.11162	1.38778e-17	4.16022	0.509804	0.84114	K02G10.9	X	4700037	4700130	+	94	ncRNA	-	-
WBGene00196946	2.11162	7.58922	-1.79004	0.143685	0.507616	F57C7.8	X	10593777	10593994	-	218	ncRNA	-	-
WBGene00196937	2.11162	1.38778e-17	4.16022	0.509804	0.84114	T01C1.8	X	10726971	10727108	-	138	ncRNA	-	-
WBGene00196933	1.38778e-17	1.89395	-4.01861	0.509804	0.84114	F43D9.8	III	10506679	10506825	+	147	ncRNA	-	-
WBGene00196925	1.38778e-17	1.89395	-4.01861	0.509804	0.84114	ZC504.8	X	10432888	10433014	-	127	ncRNA	-	-
WBGene00196918	2.11162	0.944746	1.05523	1	1	F49E10.13	X	5866711	5866847	-	137	ncRNA	-	-
WBGene00196914	1.05812	5.69081	-2.30425	0.150691	0.517293	R07E4.9	X	5973796	5973911	+	116	ncRNA	-	-
WBGene00196912	1.05812	0.944746	0.133746	1	1	W02A2.11	IV	13333115	13333300	+	186	ncRNA	-	-
WBGene00196903	1.05812	4.74161	-2.04739	0.245788	0.671698	M01E11.9	I	5586356	5586492	-	137	ncRNA	-	-
WBGene00196885	2.11162	1.38778e-17	4.16022	0.509804	0.84114	ZC513.15	V	8041671	8041721	+	51	ncRNA	-	-
WBGene00196884	1.05812	2.84318	-1.33486	0.63929	0.917183	C54D1.9	X	7151458	7151745	+	288	ncRNA	-	-
WBGene00196879	2.11162	1.89395	0.141605	1	1	C30F8.6	I	5084898	5085028	+	131	ncRNA	-	-
WBGene00196875	4.21862	1.89395	1.10068	0.704873	0.950311	Y104H12D.5	IV	1192710	1192762	-	53	ncRNA	-	-
WBGene00196872	4.21862	5.69081	-0.423681	0.775535	0.984183	F40F9.15	V	9731015	9731311	-	297	ncRNA	-	-
WBGene00196865	1.38778e-17	2.84318	-4.5736	0.264706	0.671698	F58B6.6	III	1099649	1099702	+	54	ncRNA	-	-
WBGene00196861	1.38778e-17	1.89395	-4.01861	0.509804	0.84114	F41H10.36	IV	5388820	5389044	+	225	ncRNA	-	-
WBGene00196856	2.11162	3.7924	-0.813188	0.704873	0.950311	R10E11.10	III	9764747	9765109	-	363	ncRNA	-	-
WBGene00196854	5.27213	12.3352	-1.2088	0.206492	0.626423	CD4.13	V	5582801	5583021	-	221	ncRNA	-	-
WBGene00196846	1.05812	0.944746	0.133746	1	1	T22D1.19	IV	6910158	6910307	+	150	ncRNA	-	-
WBGene00196845	1.38778e-17	2.84318	-4.5736	0.264706	0.671698	W02F12.10	V	6697871	6698001	-	131	ncRNA	-	-
WBGene00196843	2.11162	2.84318	-0.413377	1	1	C41G11.9	X	5726346	5726495	+	150	ncRNA	-	-
WBGene00196830	1.05812	1.89395	-0.77988	1	1	F40H3.8	II	6182085	6182302	-	218	ncRNA	-	-
WBGene00196820	1.05812	8.53842	-2.87886	0.0348666	0.218066	F46C8.11	X	7518941	7519090	+	150	ncRNA	-	-
WBGene00196811	1.38778e-17	1.89395	-4.01861	0.509804	0.84114	F58H1.13	V	11947551	11947698	+	148	ncRNA	-	-
WBGene00196802	1.38778e-17	4.74161	-5.28612	0.0751017	0.352281	C36F7.10	I	9541168	9541223	+	56	ncRNA	-	-
WBGene00196787	1.05812	1.89395	-0.77988	1	1	C14B9.12	III	8132596	8132733	-	138	ncRNA	-	-
WBGene00196780	3.16511	5.69081	-0.824949	0.54333	0.864751	C17E4.15	I	9425033	9425233	-	201	ncRNA	-	-
WBGene00196777	1.38778e-17	2.84318	-4.5736	0.264706	0.671698	T19A5.13	V	8948483	8948613	-	131	ncRNA	-	-
WBGene00196771	1.38778e-17	2.84318	-4.5736	0.264706	0.671698	F54A3.8	II	2228069	2228122	+	54	ncRNA	-	-
WBGene00196770	1.38778e-17	2.84318	-4.5736	0.264706	0.671698	F09B12.8	X	15107986	15108210	+	225	ncRNA	-	-
WBGene00196758	1.38778e-17	2.84318	-4.5736	0.264706	0.671698	Y69E1A.10	IV	10973725	10973948	-	224	ncRNA	-	-
WBGene00196756	1.38778e-17	1.89395	-4.01861	0.509804	0.84114	C36F7.9	I	9561441	9561573	+	133	ncRNA	-	-
WBGene00196753	1.38778e-17	2.84318	-4.5736	0.264706	0.671698	W06B11.6	X	5858696	5859141	-	446	ncRNA	-	-
WBGene00196751	1.05812	2.84318	-1.33486	0.63929	0.917183	K08B12.7	V	6247771	6247971	+	201	ncRNA	-	-
WBGene00196747	2.11162	1.89395	0.141605	1	1	Y53G8AR.10	III	3307303	3307353	+	51	ncRNA	-	-
WBGene00196743	1.38778e-17	4.74161	-5.28612	0.0751017	0.352281	K10C3.9	I	9853886	9854158	+	273	ncRNA	-	-
WBGene00196725	1.38778e-17	2.84318	-4.5736	0.264706	0.671698	Y66A7AL.2	III	11471821	11471955	+	135	ncRNA	-	-
WBGene00196721	1.05812	0.944746	0.133746	1	1	F57B10.17	I	6554504	6554709	-	206	ncRNA	-	-
WBGene00196720	1.38778e-17	1.89395	-4.01861	0.509804	0.84114	ZC247.5	I	10246503	10246653	+	151	ncRNA	-	-
WBGene00196710	4.21862	0.944746	2.01431	0.398816	0.808067	T21C9.14	V	10569880	10570016	+	137	ncRNA	-	-
WBGene00196704	2.11162	1.89395	0.141605	1	1	C52B9.15	X	4294742	4294952	-	211	ncRNA	-	-
WBGene00196701	1.38778e-17	1.89395	-4.01861	0.509804	0.84114	ZC455.15	V	12801220	12801443	+	224	ncRNA	-	-
WBGene00196695	1.38778e-17	1.89395	-4.01861	0.509804	0.84114	T14G10.9	IV	10159601	10159690	+	90	ncRNA	-	-
WBGene00196691	2.11162	1.38778e-17	4.16022	0.509804	0.84114	M02D8.10	X	8765333	8765478	-	146	ncRNA	-	-
WBGene00196687	5.27213	2.84318	0.859306	0.746295	0.971664	C09B8.12	X	6040587	6040729	+	143	ncRNA	-	-
WBGene00196681	1.38778e-17	1.89395	-4.01861	0.509804	0.84114	M03F4.10	X	4978174	4978288	-	115	ncRNA	-	-
WBGene00196679	2.11162	5.69081	-1.38276	0.325869	0.742059	F10G8.11	I	10040005	10040223	-	219	ncRNA	-	-
WBGene00196661	1.38778e-17	1.89395	-4.01861	0.509804	0.84114	W03G11.9	X	12088462	12088599	+	138	ncRNA	-	-
WBGene00196645	8.43268	4.74161	0.812274	0.62414	0.917183	C34D10.3	X	8017426	8017573	+	148	ncRNA	-	-
WBGene00196643	1.38778e-17	3.7924	-4.97341	0.139845	0.501259	F45B8.9	X	14946772	14946938	+	167	ncRNA	-	-
WBGene00196640	1.05812	1.89395	-0.77988	1	1	T25D3.5	II	162199	162345	+	147	ncRNA	-	-
WBGene00196631	1.05812	1.89395	-0.77988	1	1	F26D11.15	V	7977866	7978005	+	140	ncRNA	-	-
WBGene00196622	7.37916	1.89395	1.89014	0.217138	0.639164	F29D11.3	I	7611209	7611315	-	107	ncRNA	-	-
WBGene00196606	4.21862	41.7603	-3.27118	1.04861e-05	0.000460528	Y15E3A.7	X	15342226	15342367	-	142	ncRNA	-	-
WBGene00196602	2.11162	1.38778e-17	4.16022	0.509804	0.84114	W05E10.10	V	11711326	11711467	+	142	ncRNA	-	-
WBGene00196595	1.38778e-17	1.89395	-4.01861	0.509804	0.84114	R03A10.9	X	15448859	15449006	-	148	ncRNA	-	-
WBGene00196592	4.21862	6.64002	-0.641646	0.588481	0.896342	T24D8.11	X	2368440	2368713	-	274	ncRNA	-	-
WBGene00196591	3.16511	0.944746	1.61304	0.63929	0.917183	F47B7.11	X	3787771	3787918	+	148	ncRNA	-	-
WBGene00196575	1.05812	1.89395	-0.77988	1	1	F29G9.9	V	6021696	6021833	-	138	ncRNA	-	-
WBGene00196572	2.11162	2.84318	-0.413377	1	1	Y75B8A.47	III	12230145	12230277	-	133	ncRNA	-	-
WBGene00196568	1.38778e-17	4.74161	-5.28612	0.0751017	0.352281	M79.9	X	10613838	10614061	+	224	ncRNA	-	-
WBGene00196565	1.38778e-17	2.84318	-4.5736	0.264706	0.671698	F56F3.9	III	4461789	4461906	+	118	ncRNA	-	-
WBGene00196563	1.38778e-17	1.89395	-4.01861	0.509804	0.84114	ZK675.6	II	7907689	7907828	-	140	ncRNA	-	-
WBGene00196527	1.05812	0.944746	0.133746	1	1	F55A8.4	IV	1908586	1908702	-	117	ncRNA	-	-
WBGene00196500	1.38778e-17	1.89395	-4.01861	0.509804	0.84114	T11F9.23	V	11483836	11484013	-	178	ncRNA	-	-
WBGene00196481	1.05812	4.74161	-2.04739	0.245788	0.671698	F56D12.9	II	1319290	1319341	-	52	ncRNA	-	-
WBGene00196476	3.16511	1.38778e-17	4.71803	0.264706	0.671698	C34H3.7	X	6163471	6163673	-	203	ncRNA	-	-
WBGene00196475	1.38778e-17	1.89395	-4.01861	0.509804	0.84114	F07C3.12	V	9238703	9238852	+	150	ncRNA	-	-
WBGene00196470	1.38778e-17	5.69081	-5.54298	0.0409646	0.240432	R05D3.13	III	8371944	8372080	-	137	ncRNA	-	-
WBGene00196464	2.11162	2.84318	-0.413377	1	1	F35D2.8	II	7569575	7569778	-	204	ncRNA	-	-
WBGene00196453	1.38778e-17	1.89395	-4.01861	0.509804	0.84114	F27D9.10	X	7665533	7665603	+	71	ncRNA	-	-
WBGene00196452	1.38778e-17	1.89395	-4.01861	0.509804	0.84114	Y66D12A.28	III	11554958	11555063	+	106	ncRNA	-	-
WBGene00196447	6.32564	9.48762	-0.577155	0.516292	0.843096	F46C8.10	X	7531713	7531861	+	149	ncRNA	-	-
WBGene00196442	3.16511	9.48762	-1.54948	0.133362	0.501259	T21B10.9	II	8946418	8946562	+	145	ncRNA	-	-
WBGene00196436	1.38778e-17	4.74161	-5.28612	0.0751017	0.352281	C01B7.9	V	8796368	8796557	+	190	ncRNA	-	-
WBGene00196428	1.38778e-17	1.89395	-4.01861	0.509804	0.84114	Y37E3.27	I	2070673	2070891	-	219	ncRNA	-	-
WBGene00196417	2.11162	1.38778e-17	4.16022	0.509804	0.84114	K02F2.8	I	6810439	6810571	+	133	ncRNA	-	-
WBGene00196416	1.05812	0.944746	0.133746	1	1	D1079.2	X	4403768	4403905	+	138	ncRNA	-	-
WBGene00196409	8.43268	12.3352	-0.543303	0.572981	0.887538	K03H9.7	II	6411879	6412018	+	140	ncRNA	-	-
WBGene00196397	1.05812	1.89395	-0.77988	1	1	F48C1.12	I	5311869	5312003	-	135	ncRNA	-	-
WBGene00196392	1.38778e-17	1.89395	-4.01861	0.509804	0.84114	ZC487.7	V	6741720	6741865	+	146	ncRNA	-	-
WBGene00196381	4.21862	2.84318	0.545703	1	1	C32A3.5	III	3637327	3637466	+	140	ncRNA	-	-
WBGene00196374	2.11162	1.38778e-17	4.16022	0.509804	0.84114	T21B10.8	II	8956103	8956247	+	145	ncRNA	-	-
WBGene00196364	1.38778e-17	1.89395	-4.01861	0.509804	0.84114	C32C4.10	V	10648576	10648773	-	198	ncRNA	-	-
WBGene00196354	1.38778e-17	4.74161	-5.28612	0.0751017	0.352281	M79.8	X	10594892	10595084	-	193	ncRNA	-	-
WBGene00196344	2.11162	3.7924	-0.813188	0.704873	0.950311	T03F7.11	V	11307918	11308060	+	143	ncRNA	-	-
WBGene00196338	1.05812	4.74161	-2.04739	0.245788	0.671698	T02E9.12	V	11340052	11340271	-	220	ncRNA	-	-
WBGene00196337	1.38778e-17	1.89395	-4.01861	0.509804	0.84114	ZK836.6	V	12211311	12211445	-	135	ncRNA	-	-
WBGene00196336	2.11162	1.89395	0.141605	1	1	F13B12.13	IV	10422420	10422635	+	216	ncRNA	-	-
WBGene00196334	1.05812	2.84318	-1.33486	0.63929	0.917183	F40F12.11	III	9910758	9910903	+	146	ncRNA	-	-
WBGene00196322	1.05812	1.89395	-0.77988	1	1	R05F9.14	II	4904279	4904428	-	150	ncRNA	-	-
WBGene00196303	2.11162	0.944746	1.05523	1	1	F10C2.10	V	12024212	12024613	+	402	ncRNA	-	-
WBGene00196295	1.38778e-17	4.74161	-5.28612	0.0751017	0.352281	F45H7.9	III	3368485	3368633	+	149	ncRNA	-	-
WBGene00196285	1.38778e-17	1.89395	-4.01861	0.509804	0.84114	F40H3.7	II	6170060	6170198	+	139	ncRNA	-	-
WBGene00196280	1.05812	0.944746	0.133746	1	1	M01H9.7	IV	4465345	4465466	-	122	ncRNA	-	-
WBGene00196264	2.11162	4.74161	-1.1259	0.483528	0.84114	F09A5.10	X	13158053	13158244	+	192	ncRNA	-	-
WBGene00196261	1.05812	2.84318	-1.33486	0.63929	0.917183	E02A10.6	V	12586528	12586676	-	149	ncRNA	-	-
WBGene00196254	1.38778e-17	6.64002	-5.76094	0.0226768	0.162194	F11D5.12	X	3314072	3314270	-	199	ncRNA	-	-
WBGene00196237	1.38778e-17	1.89395	-4.01861	0.509804	0.84114	F55C10.8	V	11375289	11375432	-	144	ncRNA	-	-
WBGene00196235	1.05812	10.4368	-3.16458	0.0134121	0.112745	W10C8.8	I	2831305	2831674	+	370	ncRNA	-	-
WBGene00196223	1.05812	4.74161	-2.04739	0.245788	0.671698	ZK470.8	X	4156877	4157010	+	134	ncRNA	-	-
WBGene00196220	1.05812	1.89395	-0.77988	1	1	C24H12.13	II	415068	415132	-	65	ncRNA	-	-
WBGene00196217	1.05812	0.944746	0.133746	1	1	C48D1.12	IV	13200140	13200289	+	150	ncRNA	-	-
WBGene00196180	1.05812	1.89395	-0.77988	1	1	T19D2.6	X	3956062	3956207	-	146	ncRNA	-	-
WBGene00196163	3.16511	1.38778e-17	4.71803	0.264706	0.671698	F23H12.13	V	12352814	12352957	-	144	ncRNA	-	-
WBGene00196153	1.05812	1.89395	-0.77988	1	1	T14G12.8	X	3743235	3743324	+	90	ncRNA	-	-
WBGene00196146	7.37916	3.7924	0.935348	0.588481	0.896342	F10G8.10	I	10033045	10033190	-	146	ncRNA	-	-
WBGene00196138	1.38778e-17	1.89395	-4.01861	0.509804	0.84114	C05B10.14	IV	6841147	6841262	+	116	ncRNA	-	-
WBGene00196137	1.38778e-17	1.89395	-4.01861	0.509804	0.84114	T18H9.8	V	9217527	9217651	+	125	ncRNA	-	-
WBGene00196132	1.05812	0.944746	0.133746	1	1	C34H3.5	X	6167498	6167668	+	171	ncRNA	-	-
WBGene00196118	2.11162	1.89395	0.141605	1	1	Y32F6B.5	V	10479386	10479515	-	130	ncRNA	-	-
WBGene00196115	1.38778e-17	2.84318	-4.5736	0.264706	0.671698	F45B8.8	X	14961700	14961846	+	147	ncRNA	-	-
WBGene00196113	1.38778e-17	1.89395	-4.01861	0.509804	0.84114	F13H6.6	V	6354526	6354663	+	138	ncRNA	-	-
WBGene00196112	1.38778e-17	1.89395	-4.01861	0.509804	0.84114	K10D6.8	V	11210561	11210791	+	231	ncRNA	-	-
WBGene00196100	4.21862	4.74161	-0.166822	1	1	K10C3.8	I	9852612	9852799	-	188	ncRNA	-	-
WBGene00196098	1.05812	1.89395	-0.77988	1	1	Y55F3AR.4	IV	1094087	1094209	+	123	ncRNA	-	-
WBGene00196096	2.11162	1.38778e-17	4.16022	0.509804	0.84114	ZK616.62	IV	5394940	5395158	-	219	ncRNA	-	-
WBGene00196092	1.38778e-17	1.89395	-4.01861	0.509804	0.84114	ZK632.15	III	9805112	9805261	+	150	ncRNA	-	-
WBGene00196090	1.38778e-17	4.74161	-5.28612	0.0751017	0.352281	F02G3.2	X	693176	693393	-	218	ncRNA	-	-
WBGene00196088	1.38778e-17	2.84318	-4.5736	0.264706	0.671698	F58H1.11	V	11956139	11956280	+	142	ncRNA	-	-
WBGene00196086	2.11162	3.7924	-0.813188	0.704873	0.950311	F16H9.4	X	12721602	12721842	-	241	ncRNA	-	-
WBGene00196079	1.38778e-17	2.84318	-4.5736	0.264706	0.671698	C29E6.9	IV	11901243	11901373	-	131	ncRNA	-	-
WBGene00196078	1.38778e-17	3.7924	-4.97341	0.139845	0.501259	T02E9.11	V	11338931	11339072	-	142	ncRNA	-	-
WBGene00196077	1.38778e-17	2.84318	-4.5736	0.264706	0.671698	C06A1.10	II	10570375	10570435	-	61	ncRNA	-	-
WBGene00196071	3.16511	0.944746	1.61304	0.63929	0.917183	F56F3.8	III	4462226	4462369	+	144	ncRNA	-	-
WBGene00196059	1.05812	2.84318	-1.33486	0.63929	0.917183	D2023.12	V	11799391	11799530	+	140	ncRNA	-	-
WBGene00196058	3.16511	1.38778e-17	4.71803	0.264706	0.671698	Y55F3BR.13	IV	878075	878127	-	53	ncRNA	-	-
WBGene00196055	1.05812	1.89395	-0.77988	1	1	T07D1.8	X	2447552	2447684	+	133	ncRNA	-	-
WBGene00196052	3.16511	6.64002	-1.04291	0.388527	0.808067	T27E4.14	V	9076660	9076784	+	125	ncRNA	-	-
WBGene00196048	1.38778e-17	1.89395	-4.01861	0.509804	0.84114	T11F1.10	II	2962383	2962452	-	70	ncRNA	-	-
WBGene00196046	1.05812	0.944746	0.133746	1	1	F33G12.8	II	5050068	5050265	-	198	ncRNA	-	-
WBGene00196040	1.38778e-17	1.89395	-4.01861	0.509804	0.84114	Y75B8A.45	III	12209330	12209390	-	61	ncRNA	-	-
WBGene00196029	1.05812	1.89395	-0.77988	1	1	T06F4.6	X	4077654	4077801	+	148	ncRNA	-	-
WBGene00196027	1.05812	5.69081	-2.30425	0.150691	0.517293	C30B5.10	II	6205270	6205505	+	236	ncRNA	-	-
WBGene00196016	1.38778e-17	1.89395	-4.01861	0.509804	0.84114	W03A3.4	III	5790254	5790314	+	61	ncRNA	-	-
WBGene00196000	6.32564	1.38778e-17	5.69036	0.0409646	0.240432	Y50D7A.14	III	297116	297208	+	93	ncRNA	-	-
WBGene00195975	1.38778e-17	2.84318	-4.5736	0.264706	0.671698	K09A9.9	X	15590594	15590727	-	134	ncRNA	-	-
WBGene00195971	1.38778e-17	1.89395	-4.01861	0.509804	0.84114	F55C5.12	V	12295614	12295739	-	126	ncRNA	-	-
WBGene00195963	1.38778e-17	1.89395	-4.01861	0.509804	0.84114	Y44A6B.5	V	20647601	20647659	+	59	ncRNA	-	-
WBGene00195951	1.05812	2.84318	-1.33486	0.63929	0.917183	C23F12.7	X	9409154	9409317	+	164	ncRNA	-	-
WBGene00195949	2.11162	1.38778e-17	4.16022	0.509804	0.84114	Y53F4B.52	II	15109725	15109772	-	48	ncRNA	-	-
WBGene00195943	2.11162	0.944746	1.05523	1	1	W08F4.14	II	578661	578714	+	54	ncRNA	-	-
WBGene00195942	1.38778e-17	2.84318	-4.5736	0.264706	0.671698	C15C8.9	V	12737728	12737916	-	189	ncRNA	-	-
WBGene00195938	3.16511	2.84318	0.144435	1	1	R09A8.6	X	12629426	12629569	-	144	ncRNA	-	-
WBGene00195926	1.38778e-17	1.89395	-4.01861	0.509804	0.84114	T09B4.13	I	6174995	6175138	+	144	ncRNA	-	-
WBGene00195915	2.11162	1.38778e-17	4.16022	0.509804	0.84114	C07H6.11	III	7527288	7527425	+	138	ncRNA	-	-
WBGene00195911	1.38778e-17	2.84318	-4.5736	0.264706	0.671698	C01B10.45	IV	6645868	6646001	+	134	ncRNA	-	-
WBGene00195909	1.38778e-17	2.84318	-4.5736	0.264706	0.671698	Y106G6A.8	I	9940977	9941032	+	56	ncRNA	-	-
WBGene00195907	1.05812	0.944746	0.133746	1	1	T14F9.7	X	2219012	2219151	+	140	ncRNA	-	-
WBGene00195906	2.11162	0.944746	1.05523	1	1	C13G5.3	III	8619137	8619228	+	92	ncRNA	-	-
WBGene00195900	1.38778e-17	1.89395	-4.01861	0.509804	0.84114	K04D7.9	IV	10174395	10174610	-	216	ncRNA	-	-
WBGene00195895	1.38778e-17	3.7924	-4.97341	0.139845	0.501259	T14G11.4	X	2679561	2679692	+	132	ncRNA	-	-
WBGene00195892	1.38778e-17	1.89395	-4.01861	0.509804	0.84114	F35D2.7	II	7570172	7570377	-	206	ncRNA	-	-
WBGene00195886	2.11162	1.38778e-17	4.16022	0.509804	0.84114	F08C6.8	X	7585378	7585509	+	132	ncRNA	-	-
WBGene00195884	5.27213	2.84318	0.859306	0.746295	0.971664	C17E4.14	I	9439549	9439698	-	150	ncRNA	-	-
WBGene00195882	1.38778e-17	3.7924	-4.97341	0.139845	0.501259	F59B10.7	II	10502652	10503191	+	540	ncRNA	-	-
WBGene00195878	3.16511	1.38778e-17	4.71803	0.264706	0.671698	F46F3.6	V	11675086	11675304	+	219	ncRNA	-	-
WBGene00195877	8.43268	5.69081	0.555415	0.815053	1	R07E4.8	X	5973534	5973668	+	135	ncRNA	-	-
WBGene00195850	1.38778e-17	2.84318	-4.5736	0.264706	0.671698	F57C7.7	X	10594115	10594245	+	131	ncRNA	-	-
WBGene00195847	1.05812	0.944746	0.133746	1	1	Y52E8A.7	II	4312345	4312450	-	106	ncRNA	-	-
WBGene00195840	1.05812	1.89395	-0.77988	1	1	F35B12.12	V	11629638	11629784	-	147	ncRNA	-	-
WBGene00195832	1.05812	0.944746	0.133746	1	1	T28B11.5	V	10726253	10726469	-	217	ncRNA	-	-
WBGene00195826	1.38778e-17	2.84318	-4.5736	0.264706	0.671698	B0496.13	IV	7445369	7445504	+	136	ncRNA	-	-
WBGene00195822	1.38778e-17	1.89395	-4.01861	0.509804	0.84114	F28F9.7	IV	3838036	3838157	+	122	ncRNA	-	-
WBGene00195817	1.38778e-17	7.58922	-5.95026	0.0127308	0.109282	K10C3.7	I	9857383	9857532	-	150	ncRNA	-	-
WBGene00195803	2.11162	0.944746	1.05523	1	1	F46E10.13	V	6514965	6515111	+	147	ncRNA	-	-
WBGene00195795	1.05812	5.69081	-2.30425	0.150691	0.517293	R07E4.7	X	5976673	5976811	+	139	ncRNA	-	-
WBGene00195792	4.21862	0.944746	2.01431	0.398816	0.808067	F58A4.16	III	9622268	9622410	-	143	ncRNA	-	-
WBGene00195791	2.11162	1.38778e-17	4.16022	0.509804	0.84114	F42H10.9	III	8498953	8499169	-	217	ncRNA	-	-
WBGene00195790	1.38778e-17	1.89395	-4.01861	0.509804	0.84114	F58H1.10	V	11954335	11954552	-	218	ncRNA	-	-
WBGene00195784	1.05812	2.84318	-1.33486	0.63929	0.917183	F31E8.9	II	6829670	6830160	-	491	ncRNA	-	-
WBGene00195782	1.38778e-17	1.89395	-4.01861	0.509804	0.84114	T13H2.6	X	4619952	4620263	+	312	ncRNA	-	-
WBGene00195779	1.38778e-17	1.89395	-4.01861	0.509804	0.84114	Y71H2AM.27	III	2754060	2754208	+	149	ncRNA	-	-
WBGene00195775	5.27213	0.944746	2.32791	0.245788	0.671698	T05A6.8	II	7813329	7813478	+	150	ncRNA	-	-
WBGene00195771	2.11162	0.944746	1.05523	1	1	W05F2.9	I	3377398	3377547	+	150	ncRNA	-	-
WBGene00195766	2.11162	2.84318	-0.413377	1	1	F10C1.12	II	5764886	5765035	-	150	ncRNA	-	-
WBGene00195757	1.05812	9.48762	-3.02878	0.0215665	0.158974	T06A10.105	IV	16855413	16855562	-	150	ncRNA	-	-
WBGene00195752	1.38778e-17	4.74161	-5.28612	0.0751017	0.352281	Y106G6A.7	I	9942956	9943165	-	210	ncRNA	-	-
WBGene00195747	1.05812	2.84318	-1.33486	0.63929	0.917183	F17C8.10	III	4721880	4722074	-	195	ncRNA	-	-
WBGene00195739	1.05812	0.944746	0.133746	1	1	Y66A7AL.1	III	11472224	11472372	-	149	ncRNA	-	-
WBGene00195728	1.38778e-17	1.89395	-4.01861	0.509804	0.84114	T28D9.13	II	6491936	6492164	+	229	ncRNA	-	-
WBGene00195700	4.21862	5.69081	-0.423681	0.775535	0.984183	F13D12.11	II	11746923	11747060	+	138	ncRNA	-	-
WBGene00195678	1.38778e-17	2.84318	-4.5736	0.264706	0.671698	W03G11.7	X	12081933	12082082	-	150	ncRNA	-	-
WBGene00195670	6.32564	2.84318	1.11676	0.54333	0.864751	F52B10.4	X	2899494	2899553	-	60	ncRNA	-	-
WBGene00195667	1.38778e-17	1.89395	-4.01861	0.509804	0.84114	F46C8.9	X	7525138	7525281	+	144	ncRNA	-	-
WBGene00195666	1.38778e-17	1.89395	-4.01861	0.509804	0.84114	C34E11.9	X	11791610	11791745	-	136	ncRNA	-	-
WBGene00195653	1.38778e-17	1.89395	-4.01861	0.509804	0.84114	W10D9.7	II	466849	466905	+	57	ncRNA	-	-
WBGene00195652	1.38778e-17	1.89395	-4.01861	0.509804	0.84114	K11H3.9	III	9861590	9861742	+	153	ncRNA	-	-
WBGene00195651	2.11162	0.944746	1.05523	1	1	F07C3.11	V	9243400	9243549	+	150	ncRNA	-	-
WBGene00195641	1.38778e-17	1.89395	-4.01861	0.509804	0.84114	F58F12.5	II	6385465	6385597	-	133	ncRNA	-	-
WBGene00195632	1.38778e-17	6.64002	-5.76094	0.0226768	0.162194	Y80E2A.1	X	4058693	4058839	-	147	ncRNA	-	-
WBGene00195631	1.38778e-17	1.89395	-4.01861	0.509804	0.84114	F46F2.9	X	15276988	15277063	-	76	ncRNA	-	-
WBGene00195629	1.38778e-17	1.89395	-4.01861	0.509804	0.84114	C05G5.8	X	14744542	14744679	+	138	ncRNA	-	-
WBGene00195627	3.16511	1.38778e-17	4.71803	0.264706	0.671698	R13A1.13	IV	7212867	7213013	+	147	ncRNA	-	-
WBGene00195626	1.05812	2.84318	-1.33486	0.63929	0.917183	F13B12.12	IV	10427545	10427691	+	147	ncRNA	-	-
WBGene00195623	9.4862	20.878	-1.12879	0.155393	0.526342	Y54G2A.58	IV	2890642	2890843	-	202	ncRNA	-	-
WBGene00195619	1.38778e-17	2.84318	-4.5736	0.264706	0.671698	C17C3.21	II	5559527	5559612	-	86	ncRNA	-	-
WBGene00195600	2.11162	1.89395	0.141605	1	1	K08H10.14	V	10019174	10019228	-	55	ncRNA	-	-
WBGene00195591	1.05812	4.74161	-2.04739	0.245788	0.671698	R53.9	II	9968377	9968542	-	166	ncRNA	-	-
WBGene00195572	1.05812	0.944746	0.133746	1	1	T21B6.7	X	10934722	10934870	-	149	ncRNA	-	-
WBGene00195550	1.05812	3.7924	-1.73467	0.398816	0.808067	C10C5.9	IV	9366884	9367011	+	128	ncRNA	-	-
WBGene00195519	2.11162	2.84318	-0.413377	1	1	Y73B3A.23	X	59625	59849	+	225	ncRNA	-	-
WBGene00195511	1.38778e-17	1.89395	-4.01861	0.509804	0.84114	C03C10.10	III	4109871	4110018	-	148	ncRNA	-	-
WBGene00195498	1.05812	1.89395	-0.77988	1	1	F56D12.8	II	1319221	1319273	-	53	ncRNA	-	-
WBGene00195486	6.32564	4.74161	0.404238	1	1	ZC308.5	I	6375006	6375564	-	559	ncRNA	-	-
WBGene00195482	1.38778e-17	2.84318	-4.5736	0.264706	0.671698	B0350.68	IV	5977444	5977576	+	133	ncRNA	-	-
WBGene00195478	2.11162	1.89395	0.141605	1	1	F58A3.6	X	11031069	11031140	-	72	ncRNA	-	-
WBGene00195459	1.05812	1.89395	-0.77988	1	1	F27D4.9	I	7726572	7726639	-	68	ncRNA	-	-
WBGene00195458	2.11162	1.38778e-17	4.16022	0.509804	0.84114	K04A8.11	V	6543566	6543771	+	206	ncRNA	-	-
WBGene00195454	1.38778e-17	1.89395	-4.01861	0.509804	0.84114	ZK742.8	V	7804667	7804812	-	146	ncRNA	-	-
WBGene00195453	2.11162	1.89395	0.141605	1	1	T04C12.15	V	11075600	11075965	-	366	ncRNA	-	-
WBGene00195444	2.11162	2.84318	-0.413377	1	1	T15B7.18	V	6829469	6829671	-	203	ncRNA	-	-
WBGene00195443	2.11162	0.944746	1.05523	1	1	Y71F9B.17	I	2739658	2739796	+	139	ncRNA	-	-
WBGene00195441	2.11162	1.89395	0.141605	1	1	F07A11.9	II	11595516	11595734	-	219	ncRNA	-	-
WBGene00195439	1.38778e-17	2.84318	-4.5736	0.264706	0.671698	T27A8.6	X	16053839	16053988	+	150	ncRNA	-	-
WBGene00195426	1.05812	1.89395	-0.77988	1	1	C10H11.11	I	4745315	4745455	-	141	ncRNA	-	-
WBGene00195424	1.38778e-17	4.74161	-5.28612	0.0751017	0.352281	Y48G8AL.17	I	1156163	1156454	+	292	ncRNA	-	-
WBGene00195421	2.11162	2.84318	-0.413377	1	1	T25F10.7	V	6754640	6754873	-	234	ncRNA	-	-
WBGene00195416	1.05812	17.0812	-3.86843	0.000884859	0.0149052	C25F6.9	X	5478896	5479045	-	150	ncRNA	-	-
WBGene00195412	1.05812	2.84318	-1.33486	0.63929	0.917183	K03H1.16	III	9935321	9935470	-	150	ncRNA	-	-
WBGene00195410	1.05812	0.944746	0.133746	1	1	C39B5.15	III	2204157	2204207	-	51	ncRNA	-	-
WBGene00195408	13.7003	5.69081	1.24773	0.183239	0.581984	F10C1.11	II	5764301	5764441	-	141	ncRNA	-	-
WBGene00195407	1.38778e-17	2.84318	-4.5736	0.264706	0.671698	F08G5.9	IV	12414387	12414535	+	149	ncRNA	-	-
WBGene00195399	1.38778e-17	1.89395	-4.01861	0.509804	0.84114	F35G2.7	IV	12208010	12208159	+	150	ncRNA	-	-
WBGene00195394	2.11162	0.944746	1.05523	1	1	F32H2.13	I	8987095	8987231	+	137	ncRNA	-	-
WBGene00195390	2.11162	3.7924	-0.813188	0.704873	0.950311	ZC518.6	IV	12364961	12365179	-	219	ncRNA	-	-
WBGene00195386	1.05812	2.84318	-1.33486	0.63929	0.917183	T09E8.6	V	13169697	13169844	-	148	ncRNA	-	-
WBGene00195385	1.38778e-17	4.74161	-5.28612	0.0751017	0.352281	ZK867.5	X	7213054	7213195	-	142	ncRNA	-	-
WBGene00195375	1.05812	6.64002	-2.52221	0.0922987	0.398293	C34E7.6	X	12909889	12910028	-	140	ncRNA	-	-
WBGene00195374	7.37916	6.64002	0.14781	1	1	R10E8.10	V	18233480	18233629	-	150	ncRNA	-	-
WBGene00195372	1.05812	0.944746	0.133746	1	1	C05E11.9	X	4576406	4576536	+	131	ncRNA	-	-
WBGene00195370	7.37916	3.7924	0.935348	0.588481	0.896342	F29B9.13	IV	4669216	4669336	+	121	ncRNA	-	-
WBGene00195368	1.05812	0.944746	0.133746	1	1	F28F5.8	III	6805229	6805433	+	205	ncRNA	-	-
WBGene00195366	1.05812	0.944746	0.133746	1	1	C50F4.17	V	9550064	9550207	-	144	ncRNA	-	-
WBGene00195363	1.05812	5.69081	-2.30425	0.150691	0.517293	M01H9.6	IV	4470962	4471169	+	208	ncRNA	-	-
WBGene00195347	1.05812	2.84318	-1.33486	0.63929	0.917183	K03H9.5	II	6418219	6418373	+	155	ncRNA	-	-
WBGene00195338	1.38778e-17	1.89395	-4.01861	0.509804	0.84114	T02E9.9	V	11343267	11343394	-	128	ncRNA	-	-
WBGene00195301	1.05812	1.89395	-0.77988	1	1	F12F6.12	IV	11572599	11572736	+	138	ncRNA	-	-
WBGene00195278	2.11162	1.38778e-17	4.16022	0.509804	0.84114	F46G11.7	X	5791020	5791159	+	140	ncRNA	-	-
WBGene00195271	1.05812	3.7924	-1.73467	0.398816	0.808067	F45H7.8	III	3367810	3367997	-	188	ncRNA	-	-
WBGene00195270	2.11162	0.944746	1.05523	1	1	T23F11.7	III	4649471	4649690	-	220	ncRNA	-	-
WBGene00195267	1.38778e-17	2.84318	-4.5736	0.264706	0.671698	C45E5.53	IV	5751272	5751401	+	130	ncRNA	-	-
WBGene00195266	2.11162	4.74161	-1.1259	0.483528	0.84114	ZC132.10	V	4310609	4310687	-	79	ncRNA	-	-
WBGene00195257	7.37916	15.1828	-1.02979	0.211733	0.634445	W01A8.10	I	7059892	7061254	-	804	pseudogene	-	-
WBGene00195256	7.37916	1.38778e-17	5.90875	0.0226768	0.162194	F25D1.8	V	10539414	10539925	+	153	protein_coding	-	-
WBGene00195255	15.8073	18.9796	-0.262695	0.796638	0.993786	H16D19.7	I	12640720	12641501	-	434	pseudogene	-	-
WBGene00195254	13.7003	23.7256	-0.787449	0.270484	0.679292	H16D19.6	I	12642403	12642900	-	363	pseudogene	-	-
WBGene00195253	35.8243	50.3031	-0.488567	0.396037	0.808067	H16D19.5	I	12643008	12644321	-	911	pseudogene	-	-
WBGene00195252	1.05812	6.64002	-2.52221	0.0922987	0.398293	K10D6.6	V	11204492	11207983	-	1711	ncRNA	-	-
WBGene00195248	613.156	537.24	0.190623	0.65296	0.925426	emc-5	II	11496780	11497993	+	627	protein_coding	EMC Endoplasmic Membrane protein Complex (Yeast EMC) homolog [Source:UniProtKB/TrEMBL;Acc:E1B6R8]	-
WBGene00195247	2.11162	7.58922	-1.79004	0.143685	0.507616	F41D3.15	I	12274999	12275342	+	294	pseudogene	-	-
WBGene00195246	23.182	2.84318	2.97077	0.0011736	0.0185433	ZK546.19	II	4941771	4942318	+	261	protein_coding	-	-
WBGene00195244	24.2355	74.9821	-1.62476	0.00235879	0.0315826	F30A10.15	I	9482785	9483517	+	480	protein_coding	-	-
WBGene00195242	11.5932	26.5732	-1.18878	0.0890681	0.395367	Y113G7B.28	V	20195986	20196416	+	266	protein_coding	-	-
WBGene00195240	6.32564	3.7924	0.716953	0.775535	0.984183	Y39B6A.69	V	19152279	19152428	-	150	protein_coding	-	-
WBGene00195239	867.055	801.116	0.114079	0.786962	0.991408	ZK1127.13	II	7053036	7053844	+	764	protein_coding	-	-
WBGene00195238	12.6468	18.9796	-0.581799	0.491634	0.84114	mir-4805	II	1061648	1061741	+	94	miRNA	-	-
WBGene00195235	2.11162	3.7924	-0.813188	0.704873	0.950311	C47E8.12	V	14668953	14669340	+	305	ncRNA	-	-
WBGene00195233	66.3765	62.6426	0.0831718	0.92623	1	F31E9.11	V	17315591	17315954	-	315	ncRNA	-	-
WBGene00195229	1.38778e-17	1.89395	-4.01861	0.509804	0.84114	Y71A12B.25	I	13923061	13923763	-	456	protein_coding	-	-
WBGene00195227	6.32564	1.89395	1.67175	0.325869	0.742059	Y71A12B.23	I	13927959	13928792	-	382	protein_coding	-	-
WBGene00195226	35.8243	16.132	1.14435	0.06121	0.317345	ZC404.16	V	6772569	6773165	-	135	protein_coding	-	-
WBGene00195214	10.5397	2.84318	1.84251	0.133362	0.501259	F11C1.10	X	12977092	12977852	+	270	protein_coding	-	-
WBGene00195213	5.27213	2.84318	0.859306	0.746295	0.971664	F11C1.9	X	12977244	12977551	-	261	protein_coding	-	-
WBGene00195212	8.43268	10.4368	-0.304919	0.841171	1	F09B12.7	X	15093581	15095073	-	371	protein_coding	-	-
WBGene00195211	1.38778e-17	3.7924	-4.97341	0.139845	0.501259	C34F6.12	X	11226256	11226656	-	312	protein_coding	-	-
WBGene00195209	42.1454	51.2523	-0.281754	0.625165	0.917183	C07B5.8	X	9536563	9536792	-	230	protein_coding	-	-
WBGene00195189	82.1794	30.37	1.43212	0.00555752	0.0597904	ZC449.8	X	5016075	5017844	+	557	protein_coding	-	-
WBGene00195186	85.3399	66.4394	0.360415	0.466098	0.84114	F19G12.10	X	1420699	1423497	+	886	lincRNA	-	-
WBGene00195185	37.9313	19.9288	0.923789	0.12588	0.488087	F19G12.9	X	1419503	1420122	+	410	protein_coding	-	-
WBGene00195184	25.2891	26.5732	-0.0716006	0.9231	1	F19G12.8	X	1417749	1418621	+	126	protein_coding	-	-
WBGene00195183	56.8948	72.1346	-0.341925	0.516	0.843096	R04A9.9	X	389516	390551	-	508	protein_coding	-	-
WBGene00195182	5.27213	1.38778e-17	5.4329	0.0751017	0.352281	C17G10.10	II	5598453	5599374	-	450	protein_coding	-	-
WBGene00195180	1.05812	2.84318	-1.33486	0.63929	0.917183	C41D11.10	I	4427024	4428026	+	539	protein_coding	-	-
WBGene00195179	18.9679	18.9796	-0.00154588	1	1	F48C1.11	I	5333779	5334931	-	647	protein_coding	-	-
WBGene00195178	13.7003	0.944746	3.68573	0.00334606	0.0411728	ZC581.10	I	6642719	6643667	-	666	protein_coding	-	-
WBGene00195177	1.05812	4.74161	-2.04739	0.245788	0.671698	Y43F8B.25	V	19462912	19463759	+	748	protein_coding	-	-
WBGene00195176	85.3399	111.052	-0.37958	0.421607	0.831191	Y43F8B.24	V	19457420	19458857	+	709	protein_coding	-	-
WBGene00195175	534.141	578.056	-0.113984	0.790051	0.992887	Y105E8A.36	I	14566307	14566783	-	477	ncRNA	-	-
WBGene00195172	1.38778e-17	2.84318	-4.5736	0.264706	0.671698	K10G4.14	V	17300960	17302490	+	273	antisense_RNA	-	-
WBGene00195170	12.6468	3.7924	1.70292	0.0883316	0.393453	linc-61	V	16043099	16043761	-	524	lincRNA	-	-
WBGene00195169	67.43	57.8966	0.219271	0.703369	0.950311	Y50D4A.6	V	1197813	1200672	-	489	protein_coding	-	-
WBGene00195168	1.38778e-17	2.84318	-4.5736	0.264706	0.671698	T13C5.9	X	6190252	6191210	+	698	protein_coding	-	-
WBGene00195166	4.21862	4.74161	-0.166822	1	1	W05B10.6	V	12656874	12658179	-	501	protein_coding	-	-
WBGene00195165	29.5032	44.6079	-0.594726	0.306453	0.726816	F57G4.11	V	17625127	17627598	+	1726	protein_coding	-	-
WBGene00195164	20.0214	4.74161	2.04796	0.0180032	0.140057	K12B6.11	V	6288907	6289587	+	356	protein_coding	-	-
WBGene00195159	11.5932	22.7764	-0.967511	0.192852	0.598415	T04C12.14	V	11076485	11076666	-	182	ncRNA	-	-
WBGene00195155	13.7003	37.0143	-1.42628	0.0265521	0.182068	W04A8.9	I	13853079	13853727	+	600	protein_coding	-	-
WBGene00195154	4.21862	45.5571	-3.39635	3.57765e-06	0.000189382	F13A2.10	V	4385667	4386293	-	218	protein_coding	-	-
WBGene00195150	5.27213	7.58922	-0.517359	0.62414	0.917183	Y81G3A.6	II	13081776	13082322	-	445	protein_coding	-	-
WBGene00195149	12.6468	9.48762	0.408807	0.596165	0.902357	F26H11.8	II	14388513	14388824	+	261	protein_coding	-	-
WBGene00195147	13.7003	4.74161	1.50459	0.113724	0.458558	F14E5.8	II	8420098	8422054	+	530	protein_coding	-	-
WBGene00195146	31.6102	29.4208	0.102721	0.864285	1	F54D5.17	II	11556704	11557201	+	315	protein_coding	-	-
WBGene00195145	13.7003	26.5732	-0.950139	0.162312	0.541328	ZK666.15	II	10487038	10488281	+	560	protein_coding	-	-
WBGene00195143	4.21862	1.38778e-17	5.1193	0.139845	0.501259	nlp-78	II	9136202	9137554	+	292	protein_coding	Neuropeptide-Like Protein [Source:UniProtKB/TrEMBL;Acc:D6VPA4]	-
WBGene00195142	84.2864	126.239	-0.582198	0.213405	0.635085	M110.10	II	8214057	8214469	-	413	protein_coding	-	-
WBGene00195093	1582.4	1949.64	-0.301083	0.467638	0.84114	Y59E9AL.36	IV	5207109	5209481	-	1841	protein_coding	-	-
WBGene00195086	10.5397	8.53842	0.298515	0.851299	1	F21C10.13	V	9122317	9123260	+	429	protein_coding	-	-
WBGene00195084	22.1285	16.132	0.452301	0.542567	0.864751	C43C3.4	X	9674539	9674865	-	219	protein_coding	-	-
WBGene00195081	1.05812	3.7924	-1.73467	0.398816	0.808067	C04F6.7	X	3416888	3419213	-	1506	protein_coding	-	-
WBGene00195077	71.6441	148.07	-1.0462	0.0264216	0.182068	T24E12.13	II	3787451	3788479	+	742	protein_coding	-	-
WBGene00195073	21.075	33.2175	-0.653797	0.299089	0.717541	F02E11.7	II	3267663	3271505	+	680	protein_coding	-	-
WBGene00195072	21.075	6.64002	1.64669	0.0444891	0.253967	C16C8.22	II	3442490	3443254	-	481	protein_coding	-	-
WBGene00195071	14.7538	20.878	-0.498069	0.52678	0.853433	C16C8.21	II	3448206	3448759	+	506	protein_coding	-	-
[truncated: 19,916 more rows]
