# Supplementary material for: Autophagy Regulation Influences β-Amyloid Toxicity in Transgenic Caenorhabditis elegans
Source: Front Aging Neurosci. 2022 May 12;14:885145. doi: 10.3389/fnagi.2022.885145 (PMC9133694; doi:10.3389/fnagi.2022.885145)
Supplement: Supplementary Table 3 — The proteomic differential protein data. [file Table_3.XLSX]

## Sheet: GMC101a.vs.control.protein
Protein	Description	Gene	GMC101a	CL2122	GMC101a.vs.control FC	GMC101a.vs.control Pvalue	GMC101a.vs.control log2FC	GMC101a.vs.control Sig	GMC101a.vs.control UP.DOWN	GO_NUM	GO_Description	KEGG_Description	KEGG_EC	KEGG_ko	COG_Function_Description	COG_Function_Class	COG_Class_Description	IPR_Term
P02566	Myosin-4	unc-54	2.77688e+10	3.55916e+10	0.780206	0.247702	-0.358074	Nonsignificant	None	3	Molecular Function:motor activity (GO:0003774),Molecular Function:ATP binding (GO:0005524),Cellular Component:myosin complex (GO:0016459)	myosin heavy chain	--		Chromosome segregation ATPase	D	Cell cycle control, cell division, chromosome partitioning ;	IPR001609 [Myosin head, motor domain] ; IPR002928[Myosin tail] ; IPR004009[Myosin, N-terminal, SH3-like]
Q23551	Twitchin	unc-22	2.40113e+09	2856373217	0.840621	0.303308	-0.250473	Nonsignificant	None	4	Molecular Function:protein kinase activity (GO:0004672),Molecular Function:protein binding (GO:0005515),Molecular Function:ATP binding (GO:0005524),Biological Process:protein phosphorylation (GO:0006468)	--	--	--	Phage-related protein, tail component	X	Mobilome: prophages, transposons;	IPR000719 [Protein kinase domain] ; IPR003598[Immunoglobulin subtype 2] ; IPR003599[Immunoglobulin subtype] ; IPR003961[Fibronectin type III] ; IPR007110[Immunoglobulin-like domain] ; IPR013098[Immunoglobulin I-set]
P05690	Vitellogenin-2	vit-2	1.15974e+10	1.12928e+10	1.02698	0.47328	0.0384013	Nonsignificant	None	2	Molecular Function:lipid transporter activity (GO:0005319),Biological Process:lipid transport (GO:0006869)	--	--	--	--	--	--	IPR001747 [Lipid transport protein, N-terminal] ; IPR001846[von Willebrand factor, type D domain] ; IPR015255[Vitellinogen, open beta-sheet]
P18948	Vitellogenin-6	vit-6	3.11431e+10	1.92848e+10	1.6149	0.14631	0.691445	Nonsignificant	None	2	Molecular Function:lipid transporter activity (GO:0005319),Biological Process:lipid transport (GO:0006869)	--	--	--	--	--	--	IPR001747 [Lipid transport protein, N-terminal] ; IPR001846[von Willebrand factor, type D domain] ; IPR015255[Vitellinogen, open beta-sheet]
O01761	Muscle M-line assembly protein unc-89	unc-89	1.29311e+09	1.27836e+09	1.01154	0.459814	0.0165531	Nonsignificant	None	6	Molecular Function:protein kinase activity (GO:0004672),Molecular Function:Rho guanyl-nucleotide exchange factor activity (GO:0005089),Molecular Function:protein binding (GO:0005515),Molecular Function:ATP binding (GO:0005524),Biological Process:protein phosphorylation (GO:0006468),Biological Process:regulation of Rho protein signal transduction (GO:0035023)	--	--	--	Outer membrane protein assembly factor BamB, contains PQQ-like beta-propeller repeat	M	Cell wall/membrane/envelope biogenesis ;	IPR000219 [Dbl homology (DH) domain] ; IPR000719[Protein kinase domain] ; IPR001452[SH3 domain] ; IPR001849[Pleckstrin homology domain] ; IPR003598[Immunoglobulin subtype 2] ; IPR003599[Immunoglobulin subtype] ; IPR003961[Fibronectin type III] ; IPR007110[Immunoglobulin-like domain] ; IPR007850[RCSD] ; IPR013098[Immunoglobulin I-set] ; IPR013106[Immunoglobulin V-set domain]
P12845	Myosin-2	myo-2	3.90246e+09	4553608291	0.857004	0.318558	-0.222626	Nonsignificant	None	3	Molecular Function:motor activity (GO:0003774),Molecular Function:ATP binding (GO:0005524),Cellular Component:myosin complex (GO:0016459)	myosin heavy chain	--		--	--	--	IPR001609 [Myosin head, motor domain] ; IPR002928[Myosin tail] ; IPR004009[Myosin, N-terminal, SH3-like]
V6CLP5	KETtiN (Drosophila actin-binding) homolog	ketn-1	2.11212e+09	2.25968e+09	0.9347	0.390653	-0.0974255	Nonsignificant	None	1	Molecular Function:protein binding (GO:0005515)	titin	2.7.11.1		PKD repeat	S	Function unknown ;	IPR003598 [Immunoglobulin subtype 2] ; IPR003599[Immunoglobulin subtype] ; IPR007110[Immunoglobulin-like domain] ; IPR010939[Protein of unknown function DUF1136] ; IPR013098[Immunoglobulin I-set]
P12844	Myosin-3	myo-3	3.6294e+09	4.15399e+09	0.873715	0.334129	-0.194766	Nonsignificant	None	4	Molecular Function:motor activity (GO:0003774),Molecular Function:protein binding (GO:0005515),Molecular Function:ATP binding (GO:0005524),Cellular Component:myosin complex (GO:0016459)	myosin heavy chain	--		--	--	--	IPR000048 [IQ motif, EF-hand binding site] ; IPR001609[Myosin head, motor domain] ; IPR002928[Myosin tail] ; IPR004009[Myosin, N-terminal, SH3-like]
Q9UB28	Myotactin form B	let-805	1.29226e+09	1.33438e+09	0.968433	0.4214	-0.0462752	Nonsignificant	None	1	Molecular Function:protein binding (GO:0005515)	--	--	--	Phage-related protein, tail component	X	Mobilome: prophages, transposons;	IPR003961 [Fibronectin type III]
P02567	Myosin-1	myo-1	3.96622e+09	4.37313e+09	0.906953	0.365038	-0.1409	Nonsignificant	None	3	Molecular Function:motor activity (GO:0003774),Molecular Function:ATP binding (GO:0005524),Cellular Component:myosin complex (GO:0016459)	myosin heavy chain	--		Chromosome segregation ATPase	D	Cell cycle control, cell division, chromosome partitioning ;	IPR001609 [Myosin head, motor domain] ; IPR002928[Myosin tail] ; IPR004009[Myosin, N-terminal, SH3-like]
Q9N4M4	Nuclear anchorage protein 1	anc-1	4.58582e+09	4176237471	1.09807	0.463325	0.134976	Nonsignificant	None	3	Molecular Function:protein binding (GO:0005515),Cellular Component:integral component of membrane (GO:0016021),Molecular Function:chaperone binding (GO:0051087)	--	--	--	--	--	--	IPR001715 [Calponin homology domain] ; IPR003103[BAG domain] ; IPR012315[KASH domain]
P55155	Vitellogenin-1	vit-1	1.78794e+08	6.75375e+07	2.64733	0.0112145	1.40454	Significant	up	2	Molecular Function:lipid transporter activity (GO:0005319),Biological Process:lipid transport (GO:0006869)	--	--	--	--	--	--	IPR001747 [Lipid transport protein, N-terminal] ; IPR001846[von Willebrand factor, type D domain] ; IPR015255[Vitellinogen, open beta-sheet]
H2FLL1	Plant Late Embryo Abundant (LEA) related	lea-1	3.19898e+07	2.02541e+07	1.57942	0.159361	0.659399	Nonsignificant	None	4	Cellular Component:extracellular region (GO:0005576),Biological Process:lipid transport (GO:0006869),Molecular Function:lipid binding (GO:0008289),Biological Process:lipoprotein metabolic process (GO:0042157)	--	--	--	Phage-related protein	X	Mobilome: prophages, transposons;	IPR000074 [Apolipoprotein A/E]
G5EEC4	GAR domain-containing protein	vab-10	9.26967e+08	1.01537e+09	0.912934	0.370579	-0.131417	Nonsignificant	None	2	Molecular Function:protein binding (GO:0005515),Cellular Component:cytoskeleton (GO:0005856)	--	--	--	Membrane protein involved in colicin uptake	M	Cell wall/membrane/envelope biogenesis ;	IPR001101 [Plectin repeat] ; IPR001715[Calponin homology domain] ; IPR018159[Spectrin/alpha-actinin]
P10567	Paramyosin	unc-15	8.9173e+09	1.28385e+10	0.694577	0.173153	-0.525793	Nonsignificant	None	2	Molecular Function:motor activity (GO:0003774),Cellular Component:myosin complex (GO:0016459)	--	--	--	--	--	--	IPR002928 [Myosin tail]
G5EEI5	Basement membrane proteoglycan	unc-52	1.36656e+07	13265616	1.03015	0.476032	0.0428595	Nonsignificant	None	2	Molecular Function:calcium ion binding (GO:0005509),Molecular Function:protein binding (GO:0005515)	--	--	--	PKD repeat	S	Function unknown ;	IPR000034 [Laminin IV] ; IPR000742[EGF-like domain] ; IPR001791[Laminin G domain] ; IPR001881[EGF-like calcium-binding domain] ; IPR002049[Laminin EGF domain] ; IPR002172[Low-density lipoprotein (LDL) receptor class A repeat] ; IPR003598[Immunoglobulin subtype 2] ; IPR003599[Immunoglobulin subtype] ; IPR007110[Immunoglobulin-like domain] ; IPR013098[Immunoglobulin I-set]
A0A486WVD1	Plant Late Embryo Abundant (LEA) related	lea-1	2.58467e+07	13673753	1.89024	0.07432	0.918569	Nonsignificant	None	4	Cellular Component:extracellular region (GO:0005576),Biological Process:lipid transport (GO:0006869),Molecular Function:lipid binding (GO:0008289),Biological Process:lipoprotein metabolic process (GO:0042157)	--	--	--	Phage-related protein	X	Mobilome: prophages, transposons;	IPR000074 [Apolipoprotein A/E]
P06125	Vitellogenin-5	vit-5	8.36376e+08	387456265	2.15863	0.0379554	1.11012	Significant	up	2	Molecular Function:lipid transporter activity (GO:0005319),Biological Process:lipid transport (GO:0006869)	--	--	--	--	--	--	IPR001747 [Lipid transport protein, N-terminal] ; IPR001846[von Willebrand factor, type D domain] ; IPR015255[Vitellinogen, open beta-sheet]
G4S034	SPeCtrin	spc-1	1.30913e+09	1.52588e+09	0.857954	0.319443	-0.221028	Nonsignificant	None	2	Molecular Function:calcium ion binding (GO:0005509),Molecular Function:protein binding (GO:0005515)	spectrin alpha	--		--	--	--	IPR001452 [SH3 domain] ; IPR002017[Spectrin repeat] ; IPR002048[EF-hand domain] ; IPR013315[Spectrin alpha chain, SH3 domain] ; IPR014837[EF-hand, Ca insensitive] ; IPR018159[Spectrin/alpha-actinin]
A0A5E4LXR0	Non-muscle MYosin	nmy-1	1.1575e+09	1.15023e+09	1.00632	0.455225	0.00909132	Nonsignificant	None	4	Molecular Function:motor activity (GO:0003774),Molecular Function:protein binding (GO:0005515),Molecular Function:ATP binding (GO:0005524),Cellular Component:myosin complex (GO:0016459)	myosin heavy chain	--		--	--	--	IPR000048 [IQ motif, EF-hand binding site] ; IPR001609[Myosin head, motor domain] ; IPR002928[Myosin tail] ; IPR004009[Myosin, N-terminal, SH3-like]
G5EF32	Nematode Polyprotein Allergen related	npa-1	3.87665e+09	3.9662e+09	0.977422	0.4295	-0.0329461	Nonsignificant	None	--	--	--	--	--	--	--	--	IPR032487 [Polyprotein allergen, nematode]
U4PR92	Calponin-homology (CH) domain-containing protein	fln-1	2.83842e+09	2.50252e+09	1.13423	0.43144	0.181709	Nonsignificant	None	1	Molecular Function:protein binding (GO:0005515)	filamin	--	ko04010 MAPK signaling pathway	--	--	--	IPR001298 [Filamin/ABP280 repeat] ; IPR001715[Calponin homology domain] ; IPR017868[Filamin/ABP280 repeat-like]
A0A061AJI9	Laminin-like protein epi-1	epi-1	7.21083e+08	7.81532e+08	0.922654	0.379561	-0.116139	Nonsignificant	None	2	Molecular Function:protein binding (GO:0005515),Biological Process:cell adhesion (GO:0007155)	laminin, alpha 3/5	--	ko01100 Metabolic pathways ko04512 ECM-receptor interaction	Small-conductance mechanosensitive channel	M	Cell wall/membrane/envelope biogenesis ;	IPR000034 [Laminin IV] ; IPR000742[EGF-like domain] ; IPR001791[Laminin G domain] ; IPR002049[Laminin EGF domain] ; IPR008211[Laminin, N-terminal] ; IPR010307[Laminin domain II]
H2L0I4	Lin-5 (Five) Interacting protein	lfi-1	1.16808e+09	1.25146e+09	0.933367	0.389428	-0.0994843	Nonsignificant	None	--	--	--	--	--	Chromosome segregation ATPase	D	Cell cycle control, cell division, chromosome partitioning ;	--
Q19020	Dynein heavy chain, cytoplasmic	dhc-1	4.8436e+08	462573722	1.0471	0.490577	0.0663966	Nonsignificant	None	5	Molecular Function:microtubule motor activity (GO:0003777),Molecular Function:ATP binding (GO:0005524),Biological Process:microtubule-based movement (GO:0007018),Molecular Function:ATPase activity (GO:0016887),Cellular Component:dynein complex (GO:0030286)	dynein heavy chain 1, cytosolic	--	ko04145 Phagosome	--	--	--	IPR003593 [AAA+ ATPase domain] ; IPR004273[Dynein heavy chain domain] ; IPR011704[ATPase, dynein-related, AAA domain] ; IPR013594[Dynein heavy chain, domain-1] ; IPR013602[Dynein heavy chain, domain-2] ; IPR024317[Dynein heavy chain, P-loop containing D4 domain] ; IPR024743[Dynein heavy chain, coiled coil stalk] ; IPR026983[Dynein heavy chain]
G5EGK1	Talin	tln-1	2.41609e+08	4.37924e+08	0.551715	0.0725781	-0.858006	Nonsignificant	None	7	Cellular Component:ruffle (GO:0001726),Molecular Function:actin binding (GO:0003779),Molecular Function:insulin receptor binding (GO:0005158),Molecular Function:structural constituent of cytoskeleton (GO:0005200),Cellular Component:cytoskeleton (GO:0005856),Cellular Component:focal adhesion (GO:0005925),Biological Process:cytoskeletal anchoring at plasma membrane (GO:0007016)	talin	--		--	--	--	IPR000299 [FERM domain] ; IPR002404[IRS-type PTB domain] ; IPR002558[I/LWEQ domain] ; IPR015009[Vinculin-binding site-containing domain] ; IPR015224[Talin, central] ; IPR018979[FERM, N-terminal] ; IPR019748[FERM central domain] ; IPR019749[Band 4.1 domain] ; IPR032425[Talin, N-terminal F0 domain]
Q18688	Heat shock protein 90	daf-21	6.07055e+09	6.12984e+09	0.990327	0.44105	-0.0140229	Nonsignificant	None	4	Molecular Function:ATP binding (GO:0005524),Biological Process:protein folding (GO:0006457),Biological Process:response to stress (GO:0006950),Molecular Function:unfolded protein binding (GO:0051082)	molecular chaperone HtpG	--	ko04141 Protein processing in endoplasmic reticulum	Molecular chaperone, HSP90 family	O	Posttranslational modification, protein turnover, chaperones ;	IPR001404 [Heat shock protein Hsp90 family] ; IPR003594[Histidine kinase-like ATPase, C-terminal domain] ; IPR020575[Heat shock protein Hsp90, N-terminal]
Q10663	Bifunctional glyoxylate cycle protein	icl-1	4.75967e+09	5970128218	0.797247	0.263234	-0.326901	Nonsignificant	None	4	Molecular Function:isocitrate lyase activity (GO:0004451),Molecular Function:malate synthase activity (GO:0004474),Biological Process:glyoxylate cycle (GO:0006097),Biological Process:carboxylic acid metabolic process (GO:0019752)	isocitrate lyase	4.1.3.1	ko00630 Glyoxylate and dicarboxylate metabolism ko01100 Metabolic pathways ko01200 Carbon metabolism	Isocitrate lyase	C	Energy production and conversion ;	IPR001465 [Malate synthase] ; IPR006254[Isocitrate lyase]
Q17832	ViGiLN homolog	vgln-1	1.70688e+09	1.41991e+09	1.20211	0.375462	0.265563	Nonsignificant	None	2	Molecular Function:nucleic acid binding (GO:0003676),Molecular Function:RNA binding (GO:0003723)	--	--	--	--	--	--	IPR004087 [K Homology domain] ; IPR004088[K Homology domain, type 1]
G4SLH0	Titin homolog	ttn-1	6.76762e+08	4.87963e+08	1.38691	0.250325	0.471876	Nonsignificant	None	4	Molecular Function:protein kinase activity (GO:0004672),Molecular Function:protein binding (GO:0005515),Molecular Function:ATP binding (GO:0005524),Biological Process:protein phosphorylation (GO:0006468)	ankyrin repeat domain-containing protein 11/12	--	--	Serine/threonine protein kinase	T	Signal transduction mechanisms ;	IPR000719 [Protein kinase domain] ; IPR003598[Immunoglobulin subtype 2] ; IPR003599[Immunoglobulin subtype] ; IPR003961[Fibronectin type III] ; IPR007110[Immunoglobulin-like domain] ; IPR013098[Immunoglobulin I-set] ; IPR013106[Immunoglobulin V-set domain]
G5EEK8	Calcium-transporting ATPase	sca-1	1.76076e+07	1.0992e+07	1.60185	0.150992	0.679738	Nonsignificant	None	8	Molecular Function:nucleotide binding (GO:0000166),Molecular Function:calcium-transporting ATPase activity (GO:0005388),Molecular Function:ATP binding (GO:0005524),Cellular Component:endoplasmic reticulum (GO:0005783),Cellular Component:integral component of membrane (GO:0016021),Cellular Component:sarcoplasmic reticulum membrane (GO:0033017),Molecular Function:metal ion binding (GO:0046872),Biol…	Ca2+ transporting ATPase, sarcoplasmic/endoplasmic reticulum	3.6.3.8	ko04020 Calcium signaling pathway	Magnesium-transporting ATPase (P-type)	P	Inorganic ion transport and metabolism ;	IPR004014 [Cation-transporting P-type ATPase, N-terminal] ; IPR006068[Cation-transporting P-type ATPase, C-terminal] ; IPR008250[P-type ATPase, A domain] ; IPR023214[HAD-like domain] ; IPR030330[Sarcoplasmic/endoplasmic reticulum calcium ATPase 3]
P29691	Elongation factor 2	eef-2	8.76132e+09	8654670733	1.01232	0.460501	0.017669	Nonsignificant	None	2	Molecular Function:GTPase activity (GO:0003924),Molecular Function:GTP binding (GO:0005525)	elongation factor 2	--		Translation elongation factor EF-G, a GTPase	J	Translation, ribosomal structure and biogenesis ;	IPR000640 [Translation elongation factor EFG, V domain] ; IPR000795[Transcription factor, GTP-binding domain] ; IPR004161[Translation elongation factor EFTu-like, domain 2] ; IPR005517[Translation elongation factor EFG/EF2, domain IV] ; IPR009022[Elongation factor G, III-V domain]
Q9XU13	Calcium-transporting ATPase	sca-1	8.96321e+07	58681316	1.52744	0.180421	0.611115	Nonsignificant	None	8	Molecular Function:nucleotide binding (GO:0000166),Molecular Function:calcium-transporting ATPase activity (GO:0005388),Molecular Function:ATP binding (GO:0005524),Cellular Component:endoplasmic reticulum (GO:0005783),Cellular Component:integral component of membrane (GO:0016021),Cellular Component:sarcoplasmic reticulum membrane (GO:0033017),Molecular Function:metal ion binding (GO:0046872),Biol…	Ca2+ transporting ATPase, sarcoplasmic/endoplasmic reticulum	3.6.3.8	ko04020 Calcium signaling pathway	Magnesium-transporting ATPase (P-type)	P	Inorganic ion transport and metabolism ;	IPR004014 [Cation-transporting P-type ATPase, N-terminal] ; IPR006068[Cation-transporting P-type ATPase, C-terminal] ; IPR008250[P-type ATPase, A domain] ; IPR023214[HAD-like domain] ; IPR030330[Sarcoplasmic/endoplasmic reticulum calcium ATPase 3]
E0AHA7	Spectrin beta chain	unc-70	1.03645e+09	1.10969e+09	0.934	0.39001	-0.0985061	Nonsignificant	None	2	Molecular Function:protein binding (GO:0005515),Molecular Function:phospholipid binding (GO:0005543)	spectrin beta	--	--	--	--	--	IPR001605 [Pleckstrin homology domain, spectrin-type] ; IPR001715[Calponin homology domain] ; IPR001849[Pleckstrin homology domain] ; IPR002017[Spectrin repeat] ; IPR018159[Spectrin/alpha-actinin]
B3CJ34	TOG domain-containing protein	gcn-1	5.63372e+08	4.98327e+08	1.13053	0.434641	0.176993	Nonsignificant	None	7	Molecular Function:protein binding (GO:0005515),Biological Process:regulation of translation (GO:0006417),Molecular Function:protein kinase regulator activity (GO:0019887),Molecular Function:protein kinase binding (GO:0019901),Biological Process:cellular response to stress (GO:0033554),Biological Process:positive regulation of kinase activity (GO:0033674),Molecular Function:ribosome binding (GO:0…	--	--	--	Predicted NTPase, NACHT family domain	T	Signal transduction mechanisms ;	IPR000357 [HEAT repeat] ; IPR021133[HEAT, type 2] ; IPR033173[Translational activator Gcn1] ; IPR034085[TOG domain]
P34574	Probable clathrin heavy chain 1	chc-1	1.13531e+09	1.09226e+09	1.03941	0.484005	0.0557665	Nonsignificant	None	5	Molecular Function:structural molecule activity (GO:0005198),Biological Process:intracellular protein transport (GO:0006886),Biological Process:vesicle-mediated transport (GO:0016192),Cellular Component:clathrin coat of trans-Golgi network vesicle (GO:0030130),Cellular Component:clathrin coat of coated pit (GO:0030132)	clathrin heavy chain	--	ko04142 Lysosome ko04144 Endocytosis	--	--	--	IPR000547 [Clathrin, heavy chain/VPS, 7-fold repeat] ; IPR015348[Clathrin, heavy chain, linker, core motif] ; IPR022365[Clathrin, heavy chain, propeller repeat]
A0A4V0IK09	FiLamiN (Actin binding protein) homolog	fln-2	5.7637e+08	4.15514e+08	1.38712	0.250203	0.472098	Nonsignificant	None	1	Molecular Function:protein binding (GO:0005515)	filamin	--	ko04010 MAPK signaling pathway	--	--	--	IPR001298 [Filamin/ABP280 repeat] ; IPR001715[Calponin homology domain] ; IPR017868[Filamin/ABP280 repeat-like]
K8F7V7	Glutamine amidotransferase type-2 domain-containing protein	CELE_W07E11.1	1.3674e+07	7985187	1.71242	0.115386	0.776034	Nonsignificant	None	6	Biological Process:glutamate biosynthetic process (GO:0006537),Biological Process:nitrogen compound metabolic process (GO:0006807),Biological Process:metabolic process (GO:0008152),Molecular Function:glutamate synthase activity (GO:0015930),Molecular Function:oxidoreductase activity (GO:0016491),Biological Process:oxidation-reduction process (GO:0055114)	--	--	ko00250 Alanine, aspartate and glutamate metabolism ko00910 Nitrogen metabolism ko01100 Metabolic pathways ko01230 Biosynthesis of amino acids	Glutamate synthase domain 3	E	Amino acid transport and metabolism ;	IPR002489 [Glutamate synthase, alpha subunit, C-terminal] ; IPR002932[Glutamate synthase domain] ; IPR006982[Glutamate synthase, central-N] ; IPR017932[Glutamine amidotransferase type 2 domain] ; IPR023753[FAD/NAD(P)-binding domain] ; IPR028261[Dihydroprymidine dehydrogenase domain II]
P09446	Heat shock protein hsp-1	hsp-1	9.46412e+09	9.36791e+09	1.01027	0.458699	0.0147411	Nonsignificant	None	--	--	heat shock 70kDa protein 1/2/6/8	--	ko03040 Spliceosome ko04010 MAPK signaling pathway ko04141 Protein processing in endoplasmic reticulum ko04144 Endocytosis ko04213 Longevity regulating pathway - multiple species	Molecular chaperone DnaK (HSP70)	O	Posttranslational modification, protein turnover, chaperones ;	IPR013126 [Heat shock protein 70 family]
Q94010	Uncharacterized protein	CELE_T08G11.1	4.83684e+08	5.31029e+08	0.910843	0.368642	-0.134726	Nonsignificant	None	--	--	vacuolar protein sorting-associated protein 13A/C	--	--	--	--	--	IPR009543 [Vacuolar protein sorting-associated protein 13, SHR-binding domain] ; IPR026847[Vacuolar protein sorting-associated protein 13] ; IPR026854[Vacuolar protein sorting-associated protein 13, N-terminal domain] ; IPR031642[VPS13, repeated coiled region] ; IPR031645[Vacuolar protein sorting-associated protein 13, C-terminal] ; IPR031646[Vacuolar protein sorting-associated protein 13, second…
Q21000	MYOsin heavy chain structural genes	myo-5	4.79883e+08	3.66395e+08	1.30974	0.297734	0.389281	Nonsignificant	None	5	Molecular Function:motor activity (GO:0003774),Molecular Function:ATP binding (GO:0005524),Cellular Component:membrane (GO:0016020),Cellular Component:myosin complex (GO:0016459),Biological Process:Golgi vesicle transport (GO:0048193)	myosin heavy chain	--		--	--	--	IPR001609 [Myosin head, motor domain] ; IPR002928[Myosin tail] ; IPR004009[Myosin, N-terminal, SH3-like] ; IPR015260[Syntaxin 6, N-terminal]
G5EBY3	Non-muscle MYosin	nmy-2	5.04837e+08	4.61073e+08	1.09492	0.466173	0.130824	Nonsignificant	None	4	Molecular Function:motor activity (GO:0003774),Molecular Function:protein binding (GO:0005515),Molecular Function:ATP binding (GO:0005524),Cellular Component:myosin complex (GO:0016459)	myosin heavy chain	--		--	--	--	IPR000048 [IQ motif, EF-hand binding site] ; IPR001609[Myosin head, motor domain] ; IPR002928[Myosin tail]
Q17343	AO13 ankyrin	unc-44	3.50993e+08	4.40456e+08	0.796887	0.262904	-0.327553	Nonsignificant	None	2	Molecular Function:protein binding (GO:0005515),Biological Process:signal transduction (GO:0007165)	ankyrin	--		Chromosome segregation ATPase	D	Cell cycle control, cell division, chromosome partitioning ;	IPR000488 [Death domain] ; IPR000906[ZU5 domain] ; IPR002110[Ankyrin repeat] ; IPR020683[Ankyrin repeat-containing domain]
P90735	Sodium/potassium-transporting ATPase subunit alpha	eat-6	1.74079e+09	2.13228e+09	0.816395	0.28085	-0.29266	Nonsignificant	None	2	Molecular Function:nucleotide binding (GO:0000166),Molecular Function:metal ion binding (GO:0046872)	sodium/potassium-transporting ATPase subunit alpha	3.6.3.9		Magnesium-transporting ATPase (P-type)	P	Inorganic ion transport and metabolism ;	IPR004014 [Cation-transporting P-type ATPase, N-terminal] ; IPR006068[Cation-transporting P-type ATPase, C-terminal] ; IPR008250[P-type ATPase, A domain]
P50140	Chaperonin homolog Hsp-60, mitochondrial	hsp-60	4.11044e+09	3.4372e+09	1.19587	0.380383	0.258061	Nonsignificant	None	3	Molecular Function:ATP binding (GO:0005524),Cellular Component:cytoplasm (GO:0005737),Biological Process:protein refolding (GO:0042026)	chaperonin GroEL	--	ko03018 RNA degradation ko04212 Longevity regulating pathway - worm	Chaperonin GroEL (HSP60 family)	O	Posttranslational modification, protein turnover, chaperones ;	IPR001844 [Chaperonin Cpn60] ; IPR002423[Chaperonin Cpn60/TCP-1 family]
Q05036	Heat shock protein 110	hsp-110	1.2527e+09	1.0871e+09	1.15234	0.415996	0.204561	Nonsignificant	None	--	--	heat shock protein 110kDa	--	ko04141 Protein processing in endoplasmic reticulum	Molecular chaperone DnaK (HSP70)	O	Posttranslational modification, protein turnover, chaperones ;	IPR013126 [Heat shock protein 70 family]
P91871	3-oxoacyl-[acyl-carrier-protein] reductase	fasn-1	4.7218e+08	3.96245e+08	1.19164	0.383751	0.252944	Nonsignificant	None	4	Biological Process:biosynthetic process (GO:0009058),Molecular Function:oxidoreductase activity (GO:0016491),Molecular Function:phosphopantetheine binding (GO:0031177),Biological Process:oxidation-reduction process (GO:0055114)	fatty acid synthase, animal type	2.3.1.85	ko00061 Fatty acid biosynthesis ko01100 Metabolic pathways ko01212 Fatty acid metabolism	NADP-dependent 3-hydroxy acid dehydrogenase YdfG	C	Energy production and conversion ;	IPR001031 [Thioesterase] ; IPR009081[Phosphopantetheine binding ACP domain] ; IPR013149[Alcohol dehydrogenase, C-terminal] ; IPR013968[Polyketide synthase, ketoreductase domain] ; IPR014030[Beta-ketoacyl synthase, N-terminal] ; IPR014031[Beta-ketoacyl synthase, C-terminal] ; IPR014043[Acyl transferase] ; IPR020801[Polyketide synthase, acyl transferase domain] ; IPR020806[Polyketide synthase, phos…
P11141	Heat shock protein hsp-6	hsp-6	2.41349e+09	1951949450	1.23645	0.349173	0.306203	Nonsignificant	None	--	--	molecular chaperone DnaK	--	ko03018 RNA degradation ko04212 Longevity regulating pathway - worm	Molecular chaperone DnaK (HSP70)	O	Posttranslational modification, protein turnover, chaperones ;	IPR013126 [Heat shock protein 70 family]
Q86NC1	Alpha-1,4 glucan phosphorylase	pygl-1	1.12734e+09	2.87423e+09	0.392225	0.0132077	-1.35025	Significant	down	2	Biological Process:carbohydrate metabolic process (GO:0005975),Molecular Function:glycogen phosphorylase activity (GO:0008184)	glycogen phosphorylase	2.4.1.1	ko00500 Starch and sucrose metabolism ko01100 Metabolic pathways	Glucan phosphorylase	G	Carbohydrate transport and metabolism ;	IPR000811 [Glycosyl transferase, family 35]
O76840	Papilin	mig-6	1.54647e+09	1692639412	0.913646	0.371237	-0.130294	Nonsignificant	None	8	Molecular Function:metalloendopeptidase activity (GO:0004222),Molecular Function:serine-type endopeptidase inhibitor activity (GO:0004867),Molecular Function:protein binding (GO:0005515),Cellular Component:proteinaceous extracellular matrix (GO:0005578),Molecular Function:peptidase activity (GO:0008233),Molecular Function:metallopeptidase activity (GO:0008237),Molecular Function:zinc ion binding …	--	--	--	--	--	--	IPR000884 [Thrombospondin type-1 (TSP1) repeat] ; IPR002223[Pancreatic trypsin inhibitor Kunitz domain] ; IPR003598[Immunoglobulin subtype 2] ; IPR003599[Immunoglobulin subtype] ; IPR007110[Immunoglobulin-like domain] ; IPR010294[ADAM-TS Spacer 1] ; IPR010909[PLAC] ; IPR013273[Peptidase M12B, ADAM-TS]
U4PBY0	HECT-type E3 ubiquitin transferase	eel-1	3.99921e+08	319323679	1.2524	0.337436	0.324696	Nonsignificant	None	1	Molecular Function:ubiquitin-protein transferase activity (GO:0004842)	E3 ubiquitin-protein ligase HUWE1	2.3.2.26	ko04120 Ubiquitin mediated proteolysis	--	--	--	IPR000569 [HECT domain] ; IPR010309[E3 ubiquitin ligase, domain of unknown function DUF908] ; IPR010314[E3 ubiquitin ligase, domain of unknown function DUF913] ; IPR015940[Ubiquitin-associated domain] ; IPR025527[Domain of unknown function DUF4414]
A0A1N7SYP3	GAR domain-containing protein	vab-10	3.4378e+07	2.21461e+07	1.55233	0.170042	0.634432	Nonsignificant	None	2	Molecular Function:protein binding (GO:0005515),Molecular Function:microtubule binding (GO:0008017)	--	--	--	--	--	--	IPR001715 [Calponin homology domain] ; IPR002017[Spectrin repeat] ; IPR003108[Gas2-related domain] ; IPR018159[Spectrin/alpha-actinin]
Q23621	Glutamate dehydrogenase	gdh-1	3.43108e+09	3.45986e+09	0.991683	0.442258	-0.0120494	Nonsignificant	None	3	Biological Process:cellular amino acid metabolic process (GO:0006520),Molecular Function:oxidoreductase activity (GO:0016491),Biological Process:oxidation-reduction process (GO:0055114)	glutamate dehydrogenase (NAD(P)+)	1.4.1.3	ko00220 Arginine biosynthesis ko00250 Alanine, aspartate and glutamate metabolism ko00471 D-Glutamine and D-glutamate metabolism ko00910 Nitrogen metabolism ko01100 Metabolic pathways ko01200 Carbon metabolism	Glutamate dehydrogenase/leucine dehydrogenase	E	Amino acid transport and metabolism ;	IPR006095 [Glutamate/phenylalanine/leucine/valine dehydrogenase] ; IPR006096[Glutamate/phenylalanine/leucine/valine dehydrogenase, C-terminal] ; IPR006097[Glutamate/phenylalanine/leucine/valine dehydrogenase, dimerisation domain]
O17732	Pyruvate carboxylase 1	pyc-1	9.50872e+08	8.76095e+08	1.08535	0.474864	0.118165	Nonsignificant	None	4	Molecular Function:catalytic activity (GO:0003824),Molecular Function:biotin carboxylase activity (GO:0004075),Molecular Function:ATP binding (GO:0005524),Molecular Function:metal ion binding (GO:0046872)	pyruvate carboxylase	6.4.1.1	ko00020 Citrate cycle (TCA cycle) ko00620 Pyruvate metabolism ko01100 Metabolic pathways ko01200 Carbon metabolism ko01230 Biosynthesis of amino acids	Pyruvate carboxylase	C	Energy production and conversion ;	IPR000089 [Biotin/lipoyl attachment] ; IPR000891[Pyruvate carboxyltransferase] ; IPR003379[Carboxylase, conserved domain] ; IPR005479[Carbamoyl-phosphate synthetase large subunit-like, ATP-binding domain] ; IPR005481[Biotin carboxylase-like, N-terminal domain] ; IPR005482[Biotin carboxylase, C-terminal] ; IPR011761[ATP-grasp fold] ; IPR011764[Biotin carboxylation domain]
Q20684	Galectin	lec-2	3.01404e+09	5.1049e+09	0.590421	0.0959141	-0.760185	Nonsignificant	None	1	Molecular Function:carbohydrate binding (GO:0030246)	--	--	--	--	--	--	IPR001079 [Galectin, carbohydrate recognition domain]
G5EG33	EGF-like domain-containing protein	him-4	2.35996e+08	1.93643e+08	1.21872	0.362571	0.285365	Nonsignificant	None	2	Molecular Function:calcium ion binding (GO:0005509),Molecular Function:protein binding (GO:0005515)	hemicentin	--	--	Outer membrane protein assembly factor BamB, contains PQQ-like beta-propeller repeat	M	Cell wall/membrane/envelope biogenesis ;	IPR000742 [EGF-like domain] ; IPR001881[EGF-like calcium-binding domain] ; IPR003598[Immunoglobulin subtype 2] ; IPR003599[Immunoglobulin subtype] ; IPR007110[Immunoglobulin-like domain] ; IPR013098[Immunoglobulin I-set] ; IPR013106[Immunoglobulin V-set domain] ; IPR032984[Hemicentin-1/2]
O44565	LAMinin related. See also lmb	lam-1	4.44973e+08	6.06412e+08	0.73378	0.206403	-0.446581	Nonsignificant	None	1	Molecular Function:protein binding (GO:0005515)	laminin, beta 1	--	ko04512 ECM-receptor interaction	Methyl-accepting chemotaxis protein	NT	Cell motility ; Signal transduction mechanisms ;	IPR000742 [EGF-like domain] ; IPR002049[Laminin EGF domain] ; IPR008211[Laminin, N-terminal] ; IPR013015[Laminin IV type B]
Q23050	CaLponIn-liKe proteins	clik-1	3.93538e+09	4.06558e+09	0.967974	0.420985	-0.0469599	Nonsignificant	None	--	--	--	--	--	--	--	--	IPR000557 [Calponin repeat]
P54812	Transitional endoplasmic reticulum ATPase homolog 2	cdc-48.2	2.76777e+08	2.46906e+08	1.12098	0.44296	0.164766	Nonsignificant	None	1	Molecular Function:ATP binding (GO:0005524)	transitional endoplasmic reticulum ATPase	--	ko04141 Protein processing in endoplasmic reticulum	ATP-dependent 26S proteasome regulatory subunit	O	Posttranslational modification, protein turnover, chaperones ;	IPR003338 [CDC48, N-terminal subdomain] ; IPR003593[AAA+ ATPase domain] ; IPR003959[ATPase, AAA-type, core] ; IPR004201[CDC48, domain 2] ; IPR015415[Vps4 oligomerisation, C-terminal]
Q9XW92	V-type proton ATPase catalytic subunit A	vha-13	3.71369e+09	3.58008e+09	1.03732	0.482212	0.0528641	Nonsignificant	None	3	Molecular Function:ATP binding (GO:0005524),Biological Process:proton transport (GO:0015992),Biological Process:ATP metabolic process (GO:0046034)	V-type H+-transporting ATPase subunit A	3.6.3.14	ko00190 Oxidative phosphorylation ko01100 Metabolic pathways ko04145 Phagosome ko04150 mTOR signaling pathway	Archaeal/vacuolar-type H+-ATPase catalytic subunit A/Vma1	C	Energy production and conversion ;	IPR000194 [ATPase, F1/V1/A1 complex, alpha/beta subunit, nucleotide-binding domain] ; IPR004100[ATPase, F1/V1/A1 complex, alpha/beta subunit, N-terminal domain] ; IPR022878[V-type ATP synthase catalytic alpha chain] ; IPR031686[ATPsynthase alpha/beta subunit, N-terminal extension]
P54811	Transitional endoplasmic reticulum ATPase homolog 1	cdc-48.1	2.80939e+08	2.85768e+08	0.983104	0.434597	-0.0245847	Nonsignificant	None	1	Molecular Function:ATP binding (GO:0005524)	transitional endoplasmic reticulum ATPase	--	ko04141 Protein processing in endoplasmic reticulum	ATP-dependent 26S proteasome regulatory subunit	O	Posttranslational modification, protein turnover, chaperones ;	IPR003338 [CDC48, N-terminal subdomain] ; IPR003593[AAA+ ATPase domain] ; IPR003959[ATPase, AAA-type, core] ; IPR004201[CDC48, domain 2] ; IPR015415[Vps4 oligomerisation, C-terminal]
Q09165	Mesocentin	dig-1	2.57691e+08	2.49175e+08	1.03417	0.479503	0.0484798	Nonsignificant	None	2	Molecular Function:calcium ion binding (GO:0005509),Molecular Function:protein binding (GO:0005515)	--	--	--	Large exoprotein involved in heme utilization or adhesion	U	Intracellular trafficking, secretion, and vesicular transport ;	IPR000742 [EGF-like domain] ; IPR001881[EGF-like calcium-binding domain] ; IPR002035[von Willebrand factor, type A] ; IPR003598[Immunoglobulin subtype 2] ; IPR003599[Immunoglobulin subtype] ; IPR003961[Fibronectin type III] ; IPR007110[Immunoglobulin-like domain] ; IPR013151[Immunoglobulin]
P34339	Eukaryotic translation initiation factor 3 subunit A	egl-45	7.60162e+08	6.77424e+08	1.12214	0.441949	0.166249	Nonsignificant	None	1	Molecular Function:protein binding (GO:0005515)	translation initiation factor 3 subunit A	--	ko03013 RNA transport	--	--	--	IPR000717 [Proteasome component (PCI) domain]
A0A486WX27	Nuclear Pore complex Protein	npp-21	2.72981e+08	3.31936e+08	0.82239	0.286392	-0.282106	Nonsignificant	None	--	--	nucleoprotein TPR	--	ko03013 RNA transport	--	--	--	--
O17921	Tubulin beta chain	tbb-1	2.64688e+08	235781688	1.1226	0.441545	0.166843	Nonsignificant	None	5	Molecular Function:GTPase activity (GO:0003924),Molecular Function:structural constituent of cytoskeleton (GO:0005200),Molecular Function:GTP binding (GO:0005525),Cellular Component:microtubule (GO:0005874),Biological Process:microtubule-based process (GO:0007017)	tubulin beta	--	ko04145 Phagosome	--	--	--	IPR000217 [Tubulin] ; IPR002453[Beta tubulin] ; IPR003008[Tubulin/FtsZ, GTPase domain] ; IPR018316[Tubulin/FtsZ, 2-layer sandwich domain]
P52275	Tubulin beta-2 chain	tbb-2	2.25183e+08	184057328	1.22344	0.358969	0.290941	Nonsignificant	None	5	Molecular Function:GTPase activity (GO:0003924),Molecular Function:structural constituent of cytoskeleton (GO:0005200),Molecular Function:GTP binding (GO:0005525),Cellular Component:microtubule (GO:0005874),Biological Process:microtubule-based process (GO:0007017)	tubulin beta	--	ko04145 Phagosome	--	--	--	IPR000217 [Tubulin] ; IPR002453[Beta tubulin] ; IPR003008[Tubulin/FtsZ, GTPase domain] ; IPR018316[Tubulin/FtsZ, 2-layer sandwich domain]
V6CLQ8	ZM domain-containing protein	pqn-22	1.60478e+07	15770839	1.01756	0.465086	0.0251135	Nonsignificant	None	--	--	--	--	--	--	--	--	IPR006643 [Zasp-like motif]
O02286	Phosphoenolpyruvate carboxykinase (GTP)	pck-2	1.88379e+09	2.31705e+09	0.813011	0.277726	-0.298654	Nonsignificant	None	3	Molecular Function:phosphoenolpyruvate carboxykinase activity (GO:0004611),Molecular Function:GTP binding (GO:0005525),Biological Process:gluconeogenesis (GO:0006094)	phosphoenolpyruvate carboxykinase (GTP)	4.1.1.32	ko00010 Glycolysis / Gluconeogenesis ko00020 Citrate cycle (TCA cycle) ko00620 Pyruvate metabolism ko01100 Metabolic pathways ko04068 FoxO signaling pathway	Phosphoenolpyruvate carboxykinase, GTP-dependent	C	Energy production and conversion ;	IPR008209 [Phosphoenolpyruvate carboxykinase, GTP-utilising]
Q18823	Laminin-like protein lam-2	lam-2	3.8272e+08	4.21319e+08	0.908387	0.366368	-0.138621	Nonsignificant	None	4	Molecular Function:protein binding (GO:0005515),Cellular Component:basement membrane (GO:0005604),Biological Process:system development (GO:0048731),Biological Process:basement membrane assembly (GO:0070831)	laminin, gamma 1	--	ko04512 ECM-receptor interaction	Methyl-accepting chemotaxis protein	NT	Cell motility ; Signal transduction mechanisms ;	IPR000034 [Laminin IV] ; IPR000742[EGF-like domain] ; IPR002049[Laminin EGF domain] ; IPR008211[Laminin, N-terminal] ; IPR031082[Laminin subunit gamma]
K8FDX2	Uncharacterized protein	lev-11	5.37607e+09	5.49647e+09	0.978095	0.430105	-0.031953	Nonsignificant	None	--	--	tropomyosin 1	--		--	--	--	IPR000533 [Tropomyosin]
V6CJD2	ZM domain-containing protein	pqn-22	1.17083e+07	4397706	2.66236	0.0108062	1.4127	Significant	up	--	--	--	--	--	--	--	--	IPR006643 [Zasp-like motif]
Q23315	Glutamyl-tRNA synthetase	ears-1	6.07321e+08	585873225	1.03661	0.481599	0.0518718	Nonsignificant	None	6	Molecular Function:nucleotide binding (GO:0000166),Molecular Function:aminoacyl-tRNA ligase activity (GO:0004812),Molecular Function:ATP binding (GO:0005524),Cellular Component:cytoplasm (GO:0005737),Biological Process:tRNA aminoacylation for protein translation (GO:0006418),Biological Process:tRNA aminoacylation (GO:0043039)	glutamyl-tRNA synthetase	6.1.1.17	ko00860 Porphyrin and chlorophyll metabolism ko00970 Aminoacyl-tRNA biosynthesis ko01100 Metabolic pathways	Glutamyl- or glutaminyl-tRNA synthetase	J	Translation, ribosomal structure and biogenesis ;	IPR000738 [WHEP-TRS domain] ; IPR000924[Glutamyl/glutaminyl-tRNA synthetase] ; IPR020058[Glutamyl/glutaminyl-tRNA synthetase, class Ib, catalytic domain] ; IPR020059[Glutamyl/glutaminyl-tRNA synthetase, class Ib, anti-codon binding domain]
Q21443	Lamin-1	lmn-1	1.70407e+09	1.68307e+09	1.01248	0.460639	0.0178923	Nonsignificant	None	2	Molecular Function:structural molecule activity (GO:0005198),Cellular Component:intermediate filament (GO:0005882)	lamin B	--		--	--	--	IPR001322 [Lamin Tail Domain] ; IPR001664[Intermediate filament protein]
P0DM41	Actin-1	act-1	4.47027e+07	2135861067	0.0209296	8.51306e-19	-5.57831	Significant	down	--	--	actin beta/gamma 1	--	ko04145 Phagosome	Actin-related protein	Z	Cytoskeleton ;	IPR004000 [Actin family]
P19826	Vinculin	deb-1	5.19522e+08	5.26984e+08	0.98584	0.437045	-0.0205741	Nonsignificant	None	2	Biological Process:cell adhesion (GO:0007155),Molecular Function:actin filament binding (GO:0051015)	vinculin	--		--	--	--	IPR006077 [Vinculin/alpha-catenin]
P37806	Protein unc-87	unc-87	3.07313e+09	3.06069e+09	1.00406	0.453235	0.00585159	Nonsignificant	None	--	--	--	--	--	--	--	--	IPR000557 [Calponin repeat]
M1Z854	Intermediate filament protein ifb-2	ifb-2	3.06142e+09	3.18515e+09	0.961157	0.414812	-0.0571567	Nonsignificant	None	2	Molecular Function:structural molecule activity (GO:0005198),Cellular Component:intermediate filament (GO:0005882)	intermediate filament protein if	--	--	--	--	--	IPR001664 [Intermediate filament protein]
Q23670	DNA topoisomerase 2 top-2	top-2	3.47032e+08	380789509	0.911348	0.36911	-0.133927	Nonsignificant	None	4	Molecular Function:DNA binding (GO:0003677),Molecular Function:DNA topoisomerase type II (ATP-hydrolyzing) activity (GO:0003918),Molecular Function:ATP binding (GO:0005524),Biological Process:DNA topological change (GO:0006265)	DNA topoisomerase II	5.99.1.3		DNA gyrase/topoisomerase IV, subunit B	L	Replication, recombination and repair ;	IPR001154 [DNA topoisomerase II, eukaryotic-type] ; IPR001241[DNA topoisomerase, type IIA] ; IPR002205[DNA topoisomerase, type IIA, subunit A/C-terminal] ; IPR003594[Histidine kinase-like ATPase, C-terminal domain] ; IPR006171[TOPRIM domain] ; IPR013506[DNA topoisomerase, type IIA, subunit B, domain 2] ; IPR031660[C-terminal associated domain of TOPRIM]
P20163	Endoplasmic reticulum chaperone BiP homolog	hsp-4	1.0727e+09	3.29457e+08	3.25596	0.00256913	1.70308	Significant	up	--	--	heat shock 70kDa protein 5	--	ko03060 Protein export ko04141 Protein processing in endoplasmic reticulum	Molecular chaperone DnaK (HSP70)	O	Posttranslational modification, protein turnover, chaperones ;	IPR013126 [Heat shock protein 70 family]
Q9GYT0	Enoyl-CoA Hydratase	ech-1.2	1.07796e+09	1.00398e+09	1.07369	0.485585	0.102573	Nonsignificant	None	6	Molecular Function:catalytic activity (GO:0003824),Molecular Function:3-hydroxyacyl-CoA dehydrogenase activity (GO:0003857),Biological Process:fatty acid metabolic process (GO:0006631),Biological Process:metabolic process (GO:0008152),Molecular Function:oxidoreductase activity (GO:0016491),Biological Process:oxidation-reduction process (GO:0055114)	--	--	ko00062 Fatty acid elongation ko00071 Fatty acid degradation ko00280 Valine, leucine and isoleucine degradation ko00310 Lysine degradation ko00380 Tryptophan metabolism ko00410 beta-Alanine metabolism ko00640 Propanoate metabolism ko00650 Butanoate metabolism ko01040 Biosynthesis of unsaturated fatty acids ko01100 Metabolic pathways ko01200 Carbon metabolism ko01212 Fatty acid metabolism	3-hydroxyacyl-CoA dehydrogenase	I	Lipid transport and metabolism ;	IPR001753 [Crotonase superfamily] ; IPR006108[3-hydroxyacyl-CoA dehydrogenase, C-terminal] ; IPR006176[3-hydroxyacyl-CoA dehydrogenase, NAD binding]
P47208	T-complex protein 1 subunit delta	cct-4	7.26985e+08	7.05805e+08	1.03001	0.475906	0.0426545	Nonsignificant	None	3	Molecular Function:ATP binding (GO:0005524),Biological Process:protein folding (GO:0006457),Molecular Function:unfolded protein binding (GO:0051082)	T-complex protein 1 subunit delta	--	--	Chaperonin GroEL (HSP60 family)	O	Posttranslational modification, protein turnover, chaperones ;	IPR002423 [Chaperonin Cpn60/TCP-1 family] ; IPR012717[T-complex protein 1, delta subunit] ; IPR017998[Chaperone tailless complex polypeptide 1 (TCP-1)]
O61199	2-oxoglutarate dehydrogenase, mitochondrial	ogdh-1	6.27591e+08	6.76594e+08	0.927575	0.384098	-0.108465	Nonsignificant	None	5	Molecular Function:oxoglutarate dehydrogenase (succinyl-transferring) activity (GO:0004591),Biological Process:tricarboxylic acid cycle (GO:0006099),Biological Process:metabolic process (GO:0008152),Molecular Function:thiamine pyrophosphate binding (GO:0030976),Biological Process:oxidation-reduction process (GO:0055114)	2-oxoglutarate dehydrogenase E1 component	1.2.4.2	ko00020 Citrate cycle (TCA cycle) ko00310 Lysine degradation ko00380 Tryptophan metabolism ko01100 Metabolic pathways ko01200 Carbon metabolism	2-oxoglutarate dehydrogenase complex, dehydrogenase (E1) component, and related enzymes	C	Energy production and conversion ;	IPR001017 [Dehydrogenase, E1 component] ; IPR005475[Transketolase-like, pyrimidine-binding domain] ; IPR011603[2-oxoglutarate dehydrogenase E1 component] ; IPR031717[Multifunctional 2-oxoglutarate metabolism enzyme, C-terminal] ; IPR032106[2-oxoglutarate dehydrogenase E1 component, N-terminal domain]
P10984	Actin-2	act-2	4.15056e+06	272712034	0.0152196	1.17716e-21	-6.03793	Significant	down	--	--	actin beta/gamma 1	--	ko04145 Phagosome	Actin-related protein	Z	Cytoskeleton ;	IPR004000 [Actin family]
Q19289	Intermediate filament protein ifb-1	ifb-1	1.79789e+09	1947267846	0.923287	0.380146	-0.115148	Nonsignificant	None	2	Molecular Function:structural molecule activity (GO:0005198),Cellular Component:intermediate filament (GO:0005882)	intermediate filament protein if	--	--	--	--	--	IPR001322 [Lamin Tail Domain] ; IPR001664[Intermediate filament protein]
Q23158	AcTiniN	atn-1	4.69997e+08	6.7629e+08	0.694963	0.173471	-0.524993	Nonsignificant	None	2	Molecular Function:calcium ion binding (GO:0005509),Molecular Function:protein binding (GO:0005515)	actinin alpha 1/4	--		--	--	--	IPR001715 [Calponin homology domain] ; IPR002017[Spectrin repeat] ; IPR002048[EF-hand domain] ; IPR014837[EF-hand, Ca insensitive] ; IPR018159[Spectrin/alpha-actinin]
Q95XP6	Calcium-transporting ATPase	mca-3	3.91727e+07	3.33948e+07	1.17302	0.398807	0.230226	Nonsignificant	None	3	Molecular Function:nucleotide binding (GO:0000166),Molecular Function:calcium-transporting ATPase activity (GO:0005388),Molecular Function:metal ion binding (GO:0046872)	Ca2+ transporting ATPase, plasma membrane	3.6.3.8	ko04020 Calcium signaling pathway	Magnesium-transporting ATPase (P-type)	P	Inorganic ion transport and metabolism ;	IPR004014 [Cation-transporting P-type ATPase, N-terminal] ; IPR006068[Cation-transporting P-type ATPase, C-terminal] ; IPR008250[P-type ATPase, A domain] ; IPR022141[Plasma membrane calcium transporting P-type ATPase, C-terminal] ; IPR023214[HAD-like domain]
Q95XP5	Calcium-transporting ATPase	mca-3	1.24661e+07	8354920	1.49207	0.196157	0.577314	Nonsignificant	None	3	Molecular Function:nucleotide binding (GO:0000166),Molecular Function:calcium-transporting ATPase activity (GO:0005388),Molecular Function:metal ion binding (GO:0046872)	Ca2+ transporting ATPase, plasma membrane	3.6.3.8	ko04020 Calcium signaling pathway	Magnesium-transporting ATPase (P-type)	P	Inorganic ion transport and metabolism ;	IPR004014 [Cation-transporting P-type ATPase, N-terminal] ; IPR006068[Cation-transporting P-type ATPase, C-terminal] ; IPR008250[P-type ATPase, A domain] ; IPR022141[Plasma membrane calcium transporting P-type ATPase, C-terminal] ; IPR023214[HAD-like domain]
P34455	Probable aconitate hydratase, mitochondrial	aco-2	2.25233e+09	2.7083e+09	0.831643	0.294968	-0.265964	Nonsignificant	None	1	Biological Process:metabolic process (GO:0008152)	aconitate hydratase	4.2.1.3	ko00020 Citrate cycle (TCA cycle) ko00630 Glyoxylate and dicarboxylate metabolism ko01100 Metabolic pathways ko01200 Carbon metabolism ko01210 2-Oxocarboxylic acid metabolism ko01230 Biosynthesis of amino acids	Aconitase A	C	Energy production and conversion ;	IPR000573 [Aconitase A/isopropylmalate dehydratase small subunit, swivel domain] ; IPR001030[Aconitase/3-isopropylmalate dehydratase large subunit, alpha/beta/alpha domain]
G5ED41	Cullin-associated NEDD8-dissociated protein 1	cand-1	6.41209e+08	4.04882e+08	1.58369	0.157736	0.663293	Nonsignificant	None	--	--	cullin-associated NEDD8-dissociated protein 1	--	--	--	--	--	IPR013932 [TATA-binding protein interacting (TIP20)]
H2L0M0	Acetyl-CoA carboxylase	pod-2	1.96686e+09	1193805215	1.64756	0.135179	0.720328	Nonsignificant	None	6	Molecular Function:acetyl-CoA carboxylase activity (GO:0003989),Molecular Function:biotin carboxylase activity (GO:0004075),Molecular Function:ATP binding (GO:0005524),Biological Process:fatty acid biosynthetic process (GO:0006633),Molecular Function:ligase activity (GO:0016874),Molecular Function:metal ion binding (GO:0046872)	--	--	ko00061 Fatty acid biosynthesis ko00620 Pyruvate metabolism ko00640 Propanoate metabolism ko01100 Metabolic pathways ko01212 Fatty acid metabolism	Acetyl-CoA carboxylase, carboxyltransferase component	I	Lipid transport and metabolism ;	IPR000022 [Carboxyl transferase] ; IPR000089[Biotin/lipoyl attachment] ; IPR005479[Carbamoyl-phosphate synthetase large subunit-like, ATP-binding domain] ; IPR005481[Biotin carboxylase-like, N-terminal domain] ; IPR005482[Biotin carboxylase, C-terminal] ; IPR011761[ATP-grasp fold] ; IPR011762[Acetyl-coenzyme A carboxyltransferase, N-terminal] ; IPR011763[Acetyl-coenzyme A carboxyltransferase, C-t…
Q22235	Endoplasmin homolog	enpl-1	8.21153e+08	660600567	1.24304	0.344286	0.313873	Nonsignificant	None	4	Molecular Function:ATP binding (GO:0005524),Biological Process:protein folding (GO:0006457),Biological Process:response to stress (GO:0006950),Molecular Function:unfolded protein binding (GO:0051082)	heat shock protein 90kDa beta	--	ko04141 Protein processing in endoplasmic reticulum	Molecular chaperone, HSP90 family	O	Posttranslational modification, protein turnover, chaperones ;	IPR001404 [Heat shock protein Hsp90 family] ; IPR003594[Histidine kinase-like ATPase, C-terminal domain] ; IPR020575[Heat shock protein Hsp90, N-terminal]
Q9U302	Polyadenylate-binding protein	pab-1	1.25467e+09	1.29427e+09	0.969399	0.422272	-0.0448376	Nonsignificant	None	2	Molecular Function:nucleic acid binding (GO:0003676),Molecular Function:RNA binding (GO:0003723)	polyadenylate-binding protein	--	ko03013 RNA transport ko03015 mRNA surveillance pathway ko03018 RNA degradation	RNA recognition motif (RRM) domain	J	Translation, ribosomal structure and biogenesis ;	IPR000504 [RNA recognition motif domain] ; IPR002004[Polyadenylate-binding protein/Hyperplastic disc protein] ; IPR003954[RNA recognition motif domain, eukaryote]
Q27481	UBA_e1_C domain-containing protein	uba-1	1.02901e+09	9.60426e+08	1.07141	0.487688	0.0995173	Nonsignificant	None	2	Biological Process:cellular protein modification process (GO:0006464),Molecular Function:small protein activating enzyme activity (GO:0008641)	ubiquitin-activating enzyme E1	6.2.1.45	ko04120 Ubiquitin mediated proteolysis	Ubiquitin	O	Posttranslational modification, protein turnover, chaperones ;	IPR000011 [Ubiquitin/SUMO-activating enzyme E1] ; IPR000594[THIF-type NAD/FAD binding fold] ; IPR018965[Ubiquitin-activating enzyme E1, C-terminal] ; IPR019572[Ubiquitin-activating enzyme, catalytic cysteine domain] ; IPR032418[Ubiquitin-activating enzyme E1, FCCH domain] ; IPR032420[Ubiquitin-activating enzyme E1, four-helix bundle]
Q9U1Q4	Valine--tRNA ligase	glp-4	4.65589e+08	5.56447e+08	0.836718	0.299681	-0.257187	Nonsignificant	None	6	Molecular Function:nucleotide binding (GO:0000166),Molecular Function:aminoacyl-tRNA ligase activity (GO:0004812),Molecular Function:valine-tRNA ligase activity (GO:0004832),Molecular Function:ATP binding (GO:0005524),Biological Process:tRNA aminoacylation for protein translation (GO:0006418),Biological Process:valyl-tRNA aminoacylation (GO:0006438)	valyl-tRNA synthetase	6.1.1.9	ko00970 Aminoacyl-tRNA biosynthesis	Valyl-tRNA synthetase	J	Translation, ribosomal structure and biogenesis ;	IPR002300 [Aminoacyl-tRNA synthetase, class Ia] ; IPR002303[Valine-tRNA ligase] ; IPR013155[Methionyl/Valyl/Leucyl/Isoleucyl-tRNA synthetase, anticodon-binding]
P46561	ATP synthase subunit beta, mitochondrial	atp-2	7.31856e+09	7.54611e+09	0.969845	0.422675	-0.0441732	Nonsignificant	None	3	Molecular Function:ATP binding (GO:0005524),Biological Process:proton transport (GO:0015992),Biological Process:ATP metabolic process (GO:0046034)	F-type H+-transporting ATPase subunit beta	3.6.3.14	ko00190 Oxidative phosphorylation ko01100 Metabolic pathways	FoF1-type ATP synthase, beta subunit	C	Energy production and conversion ;	IPR000194 [ATPase, F1/V1/A1 complex, alpha/beta subunit, nucleotide-binding domain] ; IPR003593[AAA+ ATPase domain] ; IPR004100[ATPase, F1/V1/A1 complex, alpha/beta subunit, N-terminal domain]
Q19842	Propionyl-CoA carboxylase alpha chain, mitochondrial	pcca-1	1.09877e+09	9.94232e+08	1.10514	0.456983	0.144235	Nonsignificant	None	3	Molecular Function:biotin carboxylase activity (GO:0004075),Molecular Function:ATP binding (GO:0005524),Molecular Function:metal ion binding (GO:0046872)	propionyl-CoA carboxylase alpha chain	6.4.1.3	ko00280 Valine, leucine and isoleucine degradation ko00630 Glyoxylate and dicarboxylate metabolism ko00640 Propanoate metabolism ko01100 Metabolic pathways ko01200 Carbon metabolism	Acetyl/propionyl-CoA carboxylase, alpha subunit	I	Lipid transport and metabolism ;	IPR000089 [Biotin/lipoyl attachment] ; IPR005479[Carbamoyl-phosphate synthetase large subunit-like, ATP-binding domain] ; IPR005481[Biotin carboxylase-like, N-terminal domain] ; IPR005482[Biotin carboxylase, C-terminal] ; IPR011761[ATP-grasp fold] ; IPR011764[Biotin carboxylation domain]
A0A131MBU3	Protein irg-7	irg-7	2.49928e+08	291048560	0.858715	0.320152	-0.219749	Nonsignificant	None	1	Molecular Function:protein binding (GO:0005515)	--	--	--	--	--	--	IPR000742 [EGF-like domain] ; IPR001304[C-type lectin-like] ; IPR002035[von Willebrand factor, type A] ; IPR006582[MD domain]
P91495	Nuclear Pore complex Protein	npp-12	3.18026e+08	3.36706e+08	0.944521	0.399656	-0.0823447	Nonsignificant	None	--	--	nuclear pore complex protein Nup210	--	ko03013 RNA transport	--	--	--	IPR003343 [Bacterial Ig-like, group 2]
Q9U2G0	Putative U5 small nuclear ribonucleoprotein 200 kDa helicase	snrp-200	2.42374e+08	3.30756e+08	0.732788	0.205542	-0.448532	Nonsignificant	None	2	Molecular Function:nucleic acid binding (GO:0003676),Molecular Function:ATP binding (GO:0005524)	pre-mRNA-splicing helicase BRR2	3.6.4.13	ko03040 Spliceosome	Replicative superfamily II helicase	L	Replication, recombination and repair ;	IPR001650 [Helicase, C-terminal] ; IPR003593[AAA+ ATPase domain] ; IPR004179[Sec63 domain] ; IPR011545[DEAD/DEAH box helicase domain] ; IPR014001[Helicase superfamily 1/2, ATP-binding domain]
Q9XXK1	ATP synthase subunit alpha, mitochondrial	atp-1	7.75952e+09	6.96962e+09	1.11334	0.449698	0.154889	Nonsignificant	None	4	Molecular Function:ATP binding (GO:0005524),Biological Process:ATP synthesis coupled proton transport (GO:0015986),Biological Process:proton transport (GO:0015992),Biological Process:ATP metabolic process (GO:0046034)	F-type H+-transporting ATPase subunit alpha	--	ko00190 Oxidative phosphorylation ko01100 Metabolic pathways	FoF1-type ATP synthase, alpha subunit	C	Energy production and conversion ;	IPR000194 [ATPase, F1/V1/A1 complex, alpha/beta subunit, nucleotide-binding domain] ; IPR000793[ATP synthase, alpha subunit, C-terminal] ; IPR004100[ATPase, F1/V1/A1 complex, alpha/beta subunit, N-terminal domain]
O45815	ACTin	act-5	2.23249e+09	2.31443e+09	0.964597	0.41793	-0.0520021	Nonsignificant	None	--	--	actin beta/gamma 1	--	ko04145 Phagosome	Actin-related protein	Z	Cytoskeleton ;	IPR004000 [Actin family]
G5EBP5	Uncharacterized protein	CELE_ZC247.1	1.00369e+09	1.95597e+09	0.513142	0.052726	-0.962571	Nonsignificant	None	--	--	--	--	--	--	--	--	--
A0A4V0IIR6	Intermediate filament protein ifa-1	ifa-1	9.9678e+06	6.01811e+06	1.6563	0.132337	0.727963	Nonsignificant	None	2	Molecular Function:structural molecule activity (GO:0005198),Cellular Component:intermediate filament (GO:0005882)	intermediate filament protein if	--	--	--	--	--	IPR001322 [Lamin Tail Domain] ; IPR001664[Intermediate filament protein]
Q23500	Probable cytoplasmic aconitate hydratase	aco-1	8.21966e+08	7.70754e+08	1.06644	0.492307	0.0928074	Nonsignificant	None	1	Biological Process:metabolic process (GO:0008152)	aconitate hydratase	4.2.1.3	ko00020 Citrate cycle (TCA cycle) ko00630 Glyoxylate and dicarboxylate metabolism ko01100 Metabolic pathways ko01200 Carbon metabolism ko01210 2-Oxocarboxylic acid metabolism ko01230 Biosynthesis of amino acids	Aconitase A	C	Energy production and conversion ;	IPR000573 [Aconitase A/isopropylmalate dehydratase small subunit, swivel domain] ; IPR001030[Aconitase/3-isopropylmalate dehydratase large subunit, alpha/beta/alpha domain] ; IPR006249[Aconitase/Iron-responsive element-binding protein 2]
Q4TT88	Puromycin-sensitive aminopeptidase	pam-1	7.42411e+08	8.89318e+08	0.834809	0.297908	-0.260481	Nonsignificant	None	3	Biological Process:proteolysis (GO:0006508),Molecular Function:metallopeptidase activity (GO:0008237),Molecular Function:zinc ion binding (GO:0008270)	puromycin-sensitive aminopeptidase	3.4.11.-	--	Aminopeptidase N	E	Amino acid transport and metabolism ;	IPR001930 [Peptidase M1, alanine aminopeptidase/leukotriene A4 hydrolase] ; IPR014782[Peptidase M1, membrane alanine aminopeptidase, N-terminal] ; IPR024571[ERAP1-like C-terminal domain]
Q94269	Carboxypeptidase	ctsa-2	2.93715e+08	4.23077e+08	0.694235	0.172871	-0.526505	Nonsignificant	None	2	Molecular Function:serine-type carboxypeptidase activity (GO:0004185),Biological Process:proteolysis (GO:0006508)	--	--	--	Carboxypeptidase C (cathepsin A)	E	Amino acid transport and metabolism ;	IPR001563 [Peptidase S10, serine carboxypeptidase]
P34690	Tubulin alpha-2 chain	tba-2	3.61621e+08	685949118	0.527183	0.0595464	-0.923624	Nonsignificant	None	5	Molecular Function:GTPase activity (GO:0003924),Molecular Function:structural constituent of cytoskeleton (GO:0005200),Molecular Function:GTP binding (GO:0005525),Cellular Component:microtubule (GO:0005874),Biological Process:microtubule-based process (GO:0007017)	tubulin alpha	--	ko04145 Phagosome	--	--	--	IPR000217 [Tubulin] ; IPR002452[Alpha tubulin] ; IPR003008[Tubulin/FtsZ, GTPase domain] ; IPR018316[Tubulin/FtsZ, 2-layer sandwich domain]
Q21276	Nucleolar protein 56	nol-56	8.61147e+08	1.42709e+09	0.603429	0.104478	-0.728745	Nonsignificant	None	--	--	nucleolar protein 56	--	ko03008 Ribosome biogenesis in eukaryotes	RNA processing factor Prp31, contains Nop domain	J	Translation, ribosomal structure and biogenesis ;	IPR002687 [Nop domain] ; IPR012974[NOP5, N-terminal] ; IPR012976[NOSIC]
G5EEG8	Moesin/ezrin/radixin homolog 1	frm-1	3.32113e+08	324091114	1.02475	0.47135	0.035274	Nonsignificant	None	6	Molecular Function:actin binding (GO:0003779),Molecular Function:structural molecule activity (GO:0005198),Cellular Component:cytoplasm (GO:0005737),Cellular Component:cytoskeleton (GO:0005856),Molecular Function:cytoskeletal protein binding (GO:0008092),Cellular Component:extrinsic component of membrane (GO:0019898)	--	--	--	--	--	--	IPR000299 [FERM domain] ; IPR000798[Ezrin/radixin/moesin-like] ; IPR008379[Band 4.1, C-terminal] ; IPR014847[FERM adjacent (FA)] ; IPR018979[FERM, N-terminal] ; IPR018980[FERM, C-terminal PH-like domain] ; IPR019748[FERM central domain] ; IPR019749[Band 4.1 domain]
P90901	Intermediate filament protein ifa-1	ifa-1	9.5182e+06	8433998	1.12855	0.436354	0.174471	Nonsignificant	None	2	Molecular Function:structural molecule activity (GO:0005198),Cellular Component:intermediate filament (GO:0005882)	intermediate filament protein if	--	--	--	--	--	IPR001322 [Lamin Tail Domain] ; IPR001664[Intermediate filament protein]
Q09996	Leucine--tRNA ligase	lars-1	3.81455e+08	4.12189e+08	0.925437	0.382129	-0.111793	Nonsignificant	None	7	Molecular Function:nucleotide binding (GO:0000166),Molecular Function:aminoacyl-tRNA ligase activity (GO:0004812),Molecular Function:leucine-tRNA ligase activity (GO:0004823),Molecular Function:ATP binding (GO:0005524),Cellular Component:cytoplasm (GO:0005737),Biological Process:tRNA aminoacylation for protein translation (GO:0006418),Biological Process:leucyl-tRNA aminoacylation (GO:0006429)	leucyl-tRNA synthetase	6.1.1.4	ko00970 Aminoacyl-tRNA biosynthesis	Leucyl-tRNA synthetase	J	Translation, ribosomal structure and biogenesis ;	IPR002300 [Aminoacyl-tRNA synthetase, class Ia] ; IPR004493[Leucyl-tRNA synthetase, class Ia, archaeal/eukaryotic cytosolic] ; IPR013155[Methionyl/Valyl/Leucyl/Isoleucyl-tRNA synthetase, anticodon-binding]
B7FAR9	Uncharacterized protein	CELE_Y43F8B.1	2.22439e+08	2.83469e+08	0.784703	0.251785	-0.349781	Nonsignificant	None	--	--	--	--	--	--	--	--	--
P27420	Heat shock 70 kDa protein C	hsp-3	1.63919e+09	8.67875e+08	1.88875	0.0745971	0.917428	Nonsignificant	None	--	--	heat shock 70kDa protein 5	--	ko03060 Protein export ko04141 Protein processing in endoplasmic reticulum	Molecular chaperone DnaK (HSP70)	O	Posttranslational modification, protein turnover, chaperones ;	IPR013126 [Heat shock protein 70 family]
H2L2E8	Tubulin alpha chain	tba-1	1.28129e+08	175635878	0.729516	0.202705	-0.454988	Nonsignificant	None	5	Molecular Function:GTPase activity (GO:0003924),Molecular Function:structural constituent of cytoskeleton (GO:0005200),Molecular Function:GTP binding (GO:0005525),Cellular Component:microtubule (GO:0005874),Biological Process:microtubule-based process (GO:0007017)	tubulin alpha	--	ko04145 Phagosome	--	--	--	IPR000217 [Tubulin] ; IPR002452[Alpha tubulin] ; IPR003008[Tubulin/FtsZ, GTPase domain] ; IPR018316[Tubulin/FtsZ, 2-layer sandwich domain]
Q09541	Tripeptidyl-peptidase 2	tpp-2	3.5627e+08	2.60532e+08	1.36747	0.261633	0.45151	Nonsignificant	None	2	Molecular Function:serine-type endopeptidase activity (GO:0004252),Biological Process:proteolysis (GO:0006508)	tripeptidyl-peptidase II	3.4.14.10	--	Serine protease, subtilisin family	O	Posttranslational modification, protein turnover, chaperones ;	IPR000209 [Peptidase S8/S53 domain] ; IPR015500[Peptidase S8, subtilisin-related] ; IPR022229[Peptidase S8A, tripeptidyl peptidase II]
Q27527	Enolase	enol-1	4.02835e+09	4.01095e+09	1.00434	0.453477	0.00624626	Nonsignificant	None	4	Cellular Component:phosphopyruvate hydratase complex (GO:0000015),Molecular Function:magnesium ion binding (GO:0000287),Molecular Function:phosphopyruvate hydratase activity (GO:0004634),Biological Process:glycolytic process (GO:0006096)	enolase	4.2.1.11	ko00010 Glycolysis / Gluconeogenesis ko01100 Metabolic pathways ko01200 Carbon metabolism ko01230 Biosynthesis of amino acids ko03018 RNA degradation	Enolase	G	Carbohydrate transport and metabolism ;	IPR000941 [Enolase] ; IPR020810[Enolase, C-terminal TIM barrel domain] ; IPR020811[Enolase, N-terminal]
Q18817	Tubulin beta chain	ben-1	3.00717e+07	3.70413e+07	0.811842	0.276648	-0.300729	Nonsignificant	None	5	Molecular Function:GTPase activity (GO:0003924),Molecular Function:structural constituent of cytoskeleton (GO:0005200),Molecular Function:GTP binding (GO:0005525),Cellular Component:microtubule (GO:0005874),Biological Process:microtubule-based process (GO:0007017)	tubulin beta	--	ko04145 Phagosome	--	--	--	IPR000217 [Tubulin] ; IPR002453[Beta tubulin] ; IPR003008[Tubulin/FtsZ, GTPase domain] ; IPR018316[Tubulin/FtsZ, 2-layer sandwich domain]
Q86G90	Nuclear Pore complex Protein	npp-9	5.32491e+08	542451046	0.981638	0.433284	-0.0267365	Nonsignificant	None	2	Molecular Function:zinc ion binding (GO:0008270),Biological Process:intracellular transport (GO:0046907)	E3 SUMO-protein ligase RanBP2	--	ko03013 RNA transport	--	--	--	IPR000156 [Ran binding domain] ; IPR001876[Zinc finger, RanBP2-type]
A0A4V0IJD5	Uncharacterized protein	CELE_F49E2.5	4.02824e+08	2.49828e+08	1.6124	0.147195	0.689213	Nonsignificant	None	--	--	--	--	--	--	--	--	IPR006836 [Protein of unknown function DUF612]
Q9N5V3	Importin N-terminal domain-containing protein	imb-3	7.46899e+08	7.02385e+08	1.06338	0.495167	0.0886522	Nonsignificant	None	3	Molecular Function:protein binding (GO:0005515),Biological Process:intracellular protein transport (GO:0006886),Molecular Function:Ran GTPase binding (GO:0008536)	importin-5	--	--	--	--	--	IPR000357 [HEAT repeat] ; IPR001494[Importin-beta, N-terminal domain]
O02328	Eukaryotic translation initiation factor 3 subunit C	eif-3.C	5.34874e+08	4.99011e+08	1.07187	0.487269	0.100127	Nonsignificant	None	5	Molecular Function:translation initiation factor activity (GO:0003743),Molecular Function:protein binding (GO:0005515),Cellular Component:eukaryotic translation initiation factor 3 complex (GO:0005852),Biological Process:translational initiation (GO:0006413),Molecular Function:translation initiation factor binding (GO:0031369)	translation initiation factor 3 subunit C	--	ko03013 RNA transport	--	--	--	IPR000717 [Proteasome component (PCI) domain] ; IPR008905[Eukaryotic translation initiation factor 3 subunit C, N-terminal domain]
Q9GZH5	26S proteasome non-ATPase regulatory subunit 2	rpn-1	3.94275e+08	4.48926e+08	0.878265	0.338368	-0.187272	Nonsignificant	None	3	Cellular Component:proteasome complex (GO:0000502),Molecular Function:enzyme regulator activity (GO:0030234),Biological Process:regulation of protein catabolic process (GO:0042176)	26S proteasome regulatory subunit N1	--	ko03050 Proteasome	--	--	--	IPR002015 [Proteasome/cyclosome repeat] ; IPR016643[26S proteasome regulatory complex, non-ATPase subcomplex, Rpn1 subunit]
P34466	Clustered mitochondria protein homolog	clu-1	2.90883e+08	2.41562e+08	1.20418	0.373836	0.268048	Nonsignificant	None	1	Molecular Function:protein binding (GO:0005515)	protein TIF31	--	--	Predicted ATPase, archaeal AAA+ ATPase superfamily	R	General function prediction only ;	IPR007967 [Protein of unknown function DUF727] ; IPR011990[Tetratricopeptide-like helical domain] ; IPR025697[CLU domain] ; IPR028275[Clustered mitochondria protein, N-terminal] ; IPR033646[CLU central domain]
Q19328	Staphylococcal nuclease domain-containing protein	tsn-1	8.16386e+08	7.99318e+08	1.02135	0.468394	0.0304803	Nonsignificant	None	--	--	staphylococcal nuclease domain-containing protein 1	--		Endonuclease YncB, thermonuclease family	L	Replication, recombination and repair ;	IPR002999 [Tudor domain] ; IPR016071[Staphylococcal nuclease (SNase-like), OB-fold]
Q17334	Alcohol dehydrogenase 1	sodh-1	8.64659e+09	9.81874e+09	0.880621	0.340563	-0.183406	Nonsignificant	None	2	Molecular Function:oxidoreductase activity (GO:0016491),Biological Process:oxidation-reduction process (GO:0055114)	alcohol dehydrogenase, propanol-preferring	1.1.1.1	ko00010 Glycolysis / Gluconeogenesis ko00071 Fatty acid degradation ko00350 Tyrosine metabolism ko00830 Retinol metabolism ko00980 Metabolism of xenobiotics by cytochrome P450 ko00982 Drug metabolism - cytochrome P450 ko01100 Metabolic pathways	D-arabinose 1-dehydrogenase, Zn-dependent alcohol dehydrogenase family	G	Carbohydrate transport and metabolism ;	IPR013149 [Alcohol dehydrogenase, C-terminal] ; IPR013154[Alcohol dehydrogenase, N-terminal] ; IPR020843[Polyketide synthase, enoylreductase domain]
O02056	60S ribosomal protein L4	rpl-4	2.2401e+09	2.89377e+09	0.774112	0.242189	-0.369386	Nonsignificant	None	3	Molecular Function:structural constituent of ribosome (GO:0003735),Cellular Component:ribosome (GO:0005840),Biological Process:translation (GO:0006412)	large subunit ribosomal protein L4e	--	ko03010 Ribosome	Ribosomal protein L4	J	Translation, ribosomal structure and biogenesis ;	IPR002136 [Ribosomal protein L4/L1e] ; IPR025755[60S ribosomal protein L4, C-terminal domain]
G5ECR0	Uncharacterized protein	CELE_T25C12.3	4.27069e+08	4.63324e+08	0.92175	0.378727	-0.117553	Nonsignificant	None	1	Molecular Function:protein binding (GO:0005515)	--	--	--	--	--	--	IPR000742 [EGF-like domain] ; IPR001304[C-type lectin-like] ; IPR002035[von Willebrand factor, type A] ; IPR006582[MD domain]
O45569	NEPrilysin metallopeptidase family	nep-17	3.55902e+08	530143542	0.671332	0.154358	-0.574901	Nonsignificant	None	4	Molecular Function:metalloendopeptidase activity (GO:0004222),Biological Process:proteolysis (GO:0006508),Biological Process:neuropeptide signaling pathway (GO:0007218),Molecular Function:metallopeptidase activity (GO:0008237)	--	--	--	Predicted metalloendopeptidase	O	Posttranslational modification, protein turnover, chaperones ;	IPR000718 [Peptidase M13] ; IPR008753[Peptidase M13, N-terminal domain] ; IPR018497[Peptidase M13, C-terminal domain] ; IPR029736[Endothelin-converting enzyme-like 1]
O01541	Alanine--tRNA ligase, cytoplasmic	aars-2	4.62557e+08	4.36587e+08	1.05949	0.498808	0.0833634	Nonsignificant	None	7	Molecular Function:nucleotide binding (GO:0000166),Molecular Function:nucleic acid binding (GO:0003676),Molecular Function:alanine-tRNA ligase activity (GO:0004813),Molecular Function:ATP binding (GO:0005524),Cellular Component:cytoplasm (GO:0005737),Biological Process:alanyl-tRNA aminoacylation (GO:0006419),Biological Process:tRNA aminoacylation (GO:0043039)	alanyl-tRNA synthetase	6.1.1.7	ko00970 Aminoacyl-tRNA biosynthesis	Alanyl-tRNA synthetase	J	Translation, ribosomal structure and biogenesis ;	IPR002318 [Alanine-tRNA ligase, class IIc] ; IPR003156[DHHA1 domain] ; IPR012947[Threonyl/alanyl tRNA synthetase, SAD] ; IPR018164[Alanyl-tRNA synthetase, class IIc, N-terminal] ; IPR018165[Alanyl-tRNA synthetase, class IIc, core domain]
Q9N358	T-complex protein 1 subunit theta	cct-8	1.14881e+09	9.18606e+08	1.25061	0.338741	0.322627	Nonsignificant	None	1	Molecular Function:ATP binding (GO:0005524)	T-complex protein 1 subunit theta	--	--	Chaperonin GroEL (HSP60 family)	O	Posttranslational modification, protein turnover, chaperones ;	IPR002423 [Chaperonin Cpn60/TCP-1 family] ; IPR017998[Chaperone tailless complex polypeptide 1 (TCP-1)]
G5EEM5	Zygote defective protein 9	zyg-9	2.2989e+08	2.44466e+08	0.940378	0.395863	-0.0886867	Nonsignificant	None	3	Biological Process:microtubule-based process (GO:0007017),Biological Process:spindle organization (GO:0007051),Molecular Function:microtubule binding (GO:0008017)	cytoskeleton-associated protein 5	--	--	--	--	--	IPR021133 [HEAT, type 2] ; IPR029632[Zygote defective protein 9] ; IPR034085[TOG domain]
Q7Z072	TropoNin T	tnt-2	1.0173e+09	1114957969	0.912415	0.370098	-0.132238	Nonsignificant	None	2	Cellular Component:troponin complex (GO:0005861),Biological Process:regulation of muscle contraction (GO:0006937)	troponin T, fast skeletal muscle	--	--	--	--	--	IPR027707 [Troponin T]
P27604	Adenosylhomocysteinase	ahcy-1	6.64983e+09	7.44501e+09	0.893194	0.352263	-0.162954	Nonsignificant	None	3	Molecular Function:adenosylhomocysteinase activity (GO:0004013),Biological Process:S-adenosylhomocysteine catabolic process (GO:0019510),Molecular Function:NAD binding (GO:0051287)	adenosylhomocysteinase	3.3.1.1	ko00270 Cysteine and methionine metabolism ko01100 Metabolic pathways	S-adenosylhomocysteine hydrolase	H	Coenzyme transport and metabolism ;	IPR000043 [Adenosylhomocysteinase] ; IPR015878[S-adenosyl-L-homocysteine hydrolase, NAD binding domain]
Q19853	Uncharacterized protein	CELE_F28B4.3	2.2813e+08	3.18203e+08	0.716932	0.191899	-0.480091	Nonsignificant	None	1	Molecular Function:protein binding (GO:0005515)	--	--	--	--	--	--	IPR000742 [EGF-like domain] ; IPR001304[C-type lectin-like] ; IPR002035[von Willebrand factor, type A] ; IPR006582[MD domain]
P47207	T-complex protein 1 subunit beta	cct-2	1.30284e+09	9.95809e+08	1.30832	0.298669	0.387718	Nonsignificant	None	3	Molecular Function:ATP binding (GO:0005524),Biological Process:protein folding (GO:0006457),Molecular Function:unfolded protein binding (GO:0051082)	T-complex protein 1 subunit beta	--	--	Chaperonin GroEL (HSP60 family)	O	Posttranslational modification, protein turnover, chaperones ;	IPR002423 [Chaperonin Cpn60/TCP-1 family] ; IPR012716[T-complex protein 1, beta subunit] ; IPR017998[Chaperone tailless complex polypeptide 1 (TCP-1)]
O17759	Transket_pyr domain-containing protein	tkt-1	1.78637e+09	1.705e+09	1.04772	0.49111	0.0672589	Nonsignificant	None	--	--	transketolase	2.2.1.1	ko00030 Pentose phosphate pathway ko01100 Metabolic pathways ko01200 Carbon metabolism ko01230 Biosynthesis of amino acids	Transketolase	G	Carbohydrate transport and metabolism ;	IPR005474 [Transketolase, N-terminal] ; IPR005475[Transketolase-like, pyrimidine-binding domain] ; IPR033248[Transketolase, C-terminal domain]
P34689	ATP-dependent RNA helicase glh-1	glh-1	3.14358e+08	3.01158e+08	1.04383	0.487787	0.0618844	Nonsignificant	None	3	Molecular Function:nucleic acid binding (GO:0003676),Molecular Function:ATP binding (GO:0005524),Molecular Function:zinc ion binding (GO:0008270)	probable ATP-dependent RNA helicase DDX4	3.6.4.13	--	Superfamily II DNA and RNA helicase	L	Replication, recombination and repair ;	IPR001650 [Helicase, C-terminal] ; IPR001878[Zinc finger, CCHC-type] ; IPR011545[DEAD/DEAH box helicase domain] ; IPR014001[Helicase superfamily 1/2, ATP-binding domain] ; IPR014014[RNA helicase, DEAD-box type, Q motif]
G5ECU5	Uncharacterized protein	CELE_F44E5.4	4.2706e+08	8.47166e+07	5.04105	5.08351e-05	2.33372	Significant	up	--	--	heat shock 70kDa protein 1/2/6/8	--	ko03040 Spliceosome ko04010 MAPK signaling pathway ko04141 Protein processing in endoplasmic reticulum ko04144 Endocytosis ko04213 Longevity regulating pathway - multiple species	Molecular chaperone DnaK (HSP70)	O	Posttranslational modification, protein turnover, chaperones ;	IPR013126 [Heat shock protein 70 family]
P34552	Apoptosis-linked gene 2-interacting protein X 1	alx-1	3.12288e+08	306377236	1.01929	0.466598	0.0275677	Nonsignificant	None	1	Molecular Function:protein binding (GO:0005515)	programmed cell death 6-interacting protein	--	ko04144 Endocytosis	--	--	--	IPR004328 [BRO1 domain] ; IPR025304[ALIX V-shaped domain]
P47209	T-complex protein 1 subunit epsilon	cct-5	1.23618e+09	9.16283e+08	1.34912	0.272694	0.43202	Nonsignificant	None	3	Molecular Function:ATP binding (GO:0005524),Biological Process:protein folding (GO:0006457),Molecular Function:unfolded protein binding (GO:0051082)	T-complex protein 1 subunit epsilon	--	--	Chaperonin GroEL (HSP60 family)	O	Posttranslational modification, protein turnover, chaperones ;	IPR002423 [Chaperonin Cpn60/TCP-1 family] ; IPR012718[T-complex protein 1, epsilon subunit] ; IPR017998[Chaperone tailless complex polypeptide 1 (TCP-1)]
O17214	Probable fumarate hydratase, mitochondrial	fum-1	7.22293e+08	6.73512e+08	1.07243	0.48675	0.10088	Nonsignificant	None	5	Molecular Function:fumarate hydratase activity (GO:0004333),Biological Process:tricarboxylic acid cycle (GO:0006099),Biological Process:fumarate metabolic process (GO:0006106),Molecular Function:lyase activity (GO:0016829),Cellular Component:tricarboxylic acid cycle enzyme complex (GO:0045239)	fumarate hydratase, class II	4.2.1.2	ko00020 Citrate cycle (TCA cycle) ko00620 Pyruvate metabolism ko01100 Metabolic pathways ko01200 Carbon metabolism	Fumarate hydratase class II	C	Energy production and conversion ;	IPR000362 [Fumarate lyase family] ; IPR005677[Fumarate hydratase, class II] ; IPR018951[Fumarase C, C-terminal] ; IPR022761[Fumarate lyase, N-terminal]
Q20937	NTL-1a	let-711	2.11559e+08	1.62162e+08	1.30462	0.301125	0.383625	Nonsignificant	None	--	--	CCR4-NOT transcription complex subunit 1	--	ko03018 RNA degradation	--	--	--	IPR007196 [CCR4-Not complex component, Not1, C-terminal] ; IPR024557[CCR4-Not complex, Not1 subunit, domain of unknown function DUF3819] ; IPR032191[CCR4-NOT transcription complex subunit 1, CAF1-binding domain] ; IPR032193[CCR4-NOT transcription complex subunit 1, TTP binding domain] ; IPR032194[CCR4-NOT transcription complex subunit 1, HEAT repeat]
P34369	Pre-mRNA-splicing factor 8 homolog	prp-8	2.04945e+08	261290824	0.784357	0.251471	-0.350417	Nonsignificant	None	5	Molecular Function:RNA binding (GO:0003723),Molecular Function:protein binding (GO:0005515),Cellular Component:spliceosomal complex (GO:0005681),Molecular Function:U6 snRNA binding (GO:0017070),Molecular Function:U5 snRNA binding (GO:0030623)	pre-mRNA-processing factor 8	--	ko03040 Spliceosome	--	--	--	IPR000555 [JAB1/MPN/MOV34 metalloenzyme domain] ; IPR012591[PRO8NT domain] ; IPR012592[PROCN domain] ; IPR012984[PROCT domain] ; IPR019580[Pre-mRNA-processing-splicing factor 8, U6-snRNA-binding] ; IPR019581[Pre-mRNA-processing-splicing factor 8, U5-snRNA-binding] ; IPR019582[RNA recognition motif, spliceosomal PrP8] ; IPR021983[PRP8 domain IV core] ; IPR027652[Pre-mRNA-processing-splicing factor…
P91859	Microtubule-associated protein homolog maph-1.1	maph-1.1	2.89157e+08	254989052	1.134	0.431638	0.181418	Nonsignificant	None	3	Biological Process:microtubule cytoskeleton organization (GO:0000226),Cellular Component:microtubule (GO:0005874),Molecular Function:microtubule binding (GO:0008017)	--	--	--	--	--	--	IPR026074 [Microtubule associated protein 1]
Q04908	26S proteasome non-ATPase regulatory subunit 3	rpn-3	5.82007e+08	578978635	1.00523	0.454263	0.00752626	Nonsignificant	None	4	Cellular Component:proteasome complex (GO:0000502),Molecular Function:protein binding (GO:0005515),Molecular Function:enzyme regulator activity (GO:0030234),Biological Process:regulation of protein catabolic process (GO:0042176)	26S proteasome regulatory subunit N3	--	ko03050 Proteasome	--	--	--	IPR000717 [Proteasome component (PCI) domain] ; IPR013586[26S proteasome regulatory subunit, C-terminal]
Q9N4Y8	NADH-ubiquinone oxidoreductase 75 kDa subunit, mitochondrial	nuo-5	8.53808e+08	889264343	0.960128	0.413879	-0.058701	Nonsignificant	None	4	Molecular Function:electron carrier activity (GO:0009055),Molecular Function:oxidoreductase activity (GO:0016491),Molecular Function:iron-sulfur cluster binding (GO:0051536),Biological Process:oxidation-reduction process (GO:0055114)	--	--	ko00190 Oxidative phosphorylation ko01100 Metabolic pathways	NADH dehydrogenase/NADH:ubiquinone oxidoreductase 75 kD subunit (chain G)	C	Energy production and conversion ;	IPR001041 [2Fe-2S ferredoxin-type iron-sulfur binding domain] ; IPR006656[Molybdopterin oxidoreductase] ; IPR006963[Molybdopterin oxidoreductase, 4Fe-4S domain] ; IPR015405[NADH-quinone oxidoreductase, chain G, C-terminal] ; IPR019574[NADH:ubiquinone oxidoreductase, subunit G, iron-sulphur binding]
G5EDI2	Reticulon-like protein	ret-1	4.16752e+08	460862444	0.904287	0.362566	-0.145147	Nonsignificant	None	--	--	--	--	--	--	--	--	IPR003388 [Reticulon]
Q18066	Disorganized muscle protein 1	dim-1	3.30504e+09	3.37735e+09	0.978589	0.430549	-0.0312243	Nonsignificant	None	1	Molecular Function:protein binding (GO:0005515)	--	--	--	--	--	--	IPR003598 [Immunoglobulin subtype 2] ; IPR003599[Immunoglobulin subtype] ; IPR007110[Immunoglobulin-like domain] ; IPR013098[Immunoglobulin I-set]
O44906	Phosphoenolpyruvate carboxykinase (GTP)	pck-1	5.41303e+08	5.40278e+08	1.0019	0.451321	0.00273547	Nonsignificant	None	3	Molecular Function:phosphoenolpyruvate carboxykinase activity (GO:0004611),Molecular Function:GTP binding (GO:0005525),Biological Process:gluconeogenesis (GO:0006094)	phosphoenolpyruvate carboxykinase (GTP)	4.1.1.32	ko00010 Glycolysis / Gluconeogenesis ko00020 Citrate cycle (TCA cycle) ko00620 Pyruvate metabolism ko01100 Metabolic pathways ko04068 FoxO signaling pathway	Phosphoenolpyruvate carboxykinase, GTP-dependent	C	Energy production and conversion ;	IPR008209 [Phosphoenolpyruvate carboxykinase, GTP-utilising]
Q9N4J8	T-complex protein 1 subunit gamma	cct-3	9.18696e+08	9.1376e+08	1.0054	0.454414	0.0077719	Nonsignificant	None	3	Molecular Function:ATP binding (GO:0005524),Biological Process:protein folding (GO:0006457),Molecular Function:unfolded protein binding (GO:0051082)	T-complex protein 1 subunit gamma	--	--	Chaperonin GroEL (HSP60 family)	O	Posttranslational modification, protein turnover, chaperones ;	IPR002423 [Chaperonin Cpn60/TCP-1 family] ; IPR012719[T-complex protein 1, gamma subunit] ; IPR017998[Chaperone tailless complex polypeptide 1 (TCP-1)]
A0A486WV52	Uncharacterized protein	CELE_Y37E3.17	5.49163e+08	5.30793e+08	1.03461	0.479877	0.0490843	Nonsignificant	None	2	Molecular Function:oxidoreductase activity (GO:0016491),Biological Process:oxidation-reduction process (GO:0055114)	dimethylglycine dehydrogenase	1.5.8.4	ko00260 Glycine, serine and threonine metabolism ko01100 Metabolic pathways	Glycine/D-amino acid oxidase (deaminating)	E	Amino acid transport and metabolism ;	IPR006076 [FAD dependent oxidoreductase] ; IPR006222[Glycine cleavage T-protein-like, N-terminal] ; IPR013977[Glycine cleavage T-protein, C-terminal barrel domain] ; IPR032503[FAD dependent oxidoreductase, central domain]
Q21281	Transmembrane matrix receptor MUP-4	mup-4	1.79972e+08	2.26163e+08	0.795764	0.261876	-0.329587	Nonsignificant	None	2	Molecular Function:calcium ion binding (GO:0005509),Molecular Function:protein binding (GO:0005515)	--	--	--	--	--	--	IPR000082 [SEA domain] ; IPR000742[EGF-like domain] ; IPR001881[EGF-like calcium-binding domain] ; IPR002035[von Willebrand factor, type A] ; IPR006150[Cysteine-rich repeat] ; IPR013032[EGF-like, conserved site] ; IPR024731[EGF domain]
P53013	Elongation factor 1-alpha	eft-3	1.57999e+10	1.63277e+10	0.967675	0.420714	-0.047406	Nonsignificant	None	2	Molecular Function:GTPase activity (GO:0003924),Molecular Function:GTP binding (GO:0005525)	elongation factor 1-alpha	--	ko03013 RNA transport	Translation elongation factor EF-1alpha (GTPase)	J	Translation, ribosomal structure and biogenesis ;	IPR000795 [Transcription factor, GTP-binding domain] ; IPR004160[Translation elongation factor EFTu/EF1A, C-terminal] ; IPR004161[Translation elongation factor EFTu-like, domain 2]
O17687	SHNi-TPR domain-containing protein	nasp-2	8.95209e+08	8.11462e+08	1.10321	0.458717	0.141702	Nonsignificant	None	--	--	nuclear autoantigenic sperm protein	--	--	--	--	--	IPR019544 [Tetratricopeptide, SHNi-TPR domain]
G5EDD4	Tubulin alpha chain	tba-4	7.25503e+07	58281102	1.24483	0.342965	0.315954	Nonsignificant	None	5	Molecular Function:GTPase activity (GO:0003924),Molecular Function:structural constituent of cytoskeleton (GO:0005200),Molecular Function:GTP binding (GO:0005525),Cellular Component:microtubule (GO:0005874),Biological Process:microtubule-based process (GO:0007017)	tubulin alpha	--	ko04145 Phagosome	--	--	--	IPR000217 [Tubulin] ; IPR002452[Alpha tubulin] ; IPR003008[Tubulin/FtsZ, GTPase domain] ; IPR018316[Tubulin/FtsZ, 2-layer sandwich domain]
A0A486WX07	MIF4G domain-containing protein	ifg-1	3.44866e+08	2.71061e+08	1.27228	0.32323	0.347419	Nonsignificant	None	2	Molecular Function:RNA binding (GO:0003723),Molecular Function:protein binding (GO:0005515)	translation initiation factor 4G	--	ko03013 RNA transport	--	--	--	IPR003890 [MIF4G-like, type 3]
Q09475	Uncharacterized helicase C28H8.3	C28H8.3	3.14667e+08	3.72923e+08	0.843786	0.306252	-0.24505	Nonsignificant	None	2	Molecular Function:nucleic acid binding (GO:0003676),Molecular Function:ATP binding (GO:0005524)	ATP-dependent RNA helicase DDX60	3.6.4.13	--	Superfamily II RNA helicase	L	Replication, recombination and repair ;	IPR001650 [Helicase, C-terminal] ; IPR011545[DEAD/DEAH box helicase domain] ; IPR014001[Helicase superfamily 1/2, ATP-binding domain]
Q27371	Troponin T	mup-2	1.15415e+09	1619085217	0.712841	0.188423	-0.488347	Nonsignificant	None	2	Cellular Component:troponin complex (GO:0005861),Biological Process:regulation of muscle contraction (GO:0006937)	troponin T, fast skeletal muscle	--	--	--	--	--	IPR027707 [Troponin T]
O45552	ACetyl-CoA Acyltransferase 2 homolog	acaa-2	8.09067e+08	7.59642e+08	1.06506	0.493593	0.0909392	Nonsignificant	None	1	Biological Process:metabolic process (GO:0008152)	acetyl-CoA acyltransferase 2	2.3.1.16	ko00062 Fatty acid elongation ko00071 Fatty acid degradation ko00280 Valine, leucine and isoleucine degradation ko01100 Metabolic pathways ko01212 Fatty acid metabolism	Acetyl-CoA acetyltransferase	I	Lipid transport and metabolism ;	IPR020616 [Thiolase, N-terminal] ; IPR020617[Thiolase, C-terminal]
Q19057	Acyl CoA DeHydrogenase	acdh-12	4.01906e+08	3.77661e+08	1.0642	0.494399	0.0897675	Nonsignificant	None	4	Molecular Function:acyl-CoA dehydrogenase activity (GO:0003995),Biological Process:metabolic process (GO:0008152),Molecular Function:flavin adenine dinucleotide binding (GO:0050660),Biological Process:oxidation-reduction process (GO:0055114)	very long chain acyl-CoA dehydrogenase	1.3.8.9	ko00071 Fatty acid degradation ko01100 Metabolic pathways ko01212 Fatty acid metabolism	Acyl-CoA dehydrogenase related to the alkylation response protein AidB	I	Lipid transport and metabolism ;	IPR006091 [Acyl-CoA oxidase/dehydrogenase, central domain] ; IPR009075[Acyl-CoA dehydrogenase/oxidase C-terminal] ; IPR013786[Acyl-CoA dehydrogenase/oxidase, N-terminal]
B6EU49	Alkali myosin light chain long isoform	mlc-3	5.66012e+09	7.52365e+09	0.752311	0.222679	-0.4106	Nonsignificant	None	1	Molecular Function:calcium ion binding (GO:0005509)	--	--	--	--	--	--	IPR002048 [EF-hand domain]
Q9GRZ9	Transmembrane and Coiled-Coil protein	tcc-1	6.10724e+08	4.7842e+08	1.27655	0.320245	0.352245	Nonsignificant	None	--	--	--	--	--	--	--	--	--
Q10454	Probable arginine kinase F46H5.3	F46H5.3	7.90064e+09	7.69991e+09	1.02607	0.472494	0.0371278	Nonsignificant	None	1	Molecular Function:kinase activity (GO:0016301)	arginine kinase	2.7.3.3	ko00330 Arginine and proline metabolism	Protein-arginine kinase	O	Posttranslational modification, protein turnover, chaperones ;	IPR000749 [ATP:guanido phosphotransferase] ; IPR022413[ATP:guanido phosphotransferase, N-terminal] ; IPR022414[ATP:guanido phosphotransferase, catalytic domain]
Q09508	Succinate dehydrogenase [ubiquinone] flavoprotein subunit, mitochondrial	sdha-1	3.37624e+08	5.43206e+08	0.621539	0.116964	-0.686084	Nonsignificant	None	2	Molecular Function:oxidoreductase activity (GO:0016491),Biological Process:oxidation-reduction process (GO:0055114)	succinate dehydrogenase (ubiquinone) flavoprotein subunit	1.3.5.1	ko00020 Citrate cycle (TCA cycle) ko00190 Oxidative phosphorylation ko01100 Metabolic pathways ko01200 Carbon metabolism	Succinate dehydrogenase/fumarate reductase, flavoprotein subunit	C	Energy production and conversion ;	IPR003953 [FAD-dependent oxidoreductase 2, FAD binding domain] ; IPR015939[Fumarate reductase/succinate dehydrogenase flavoprotein-like, C-terminal]
Q18164	Dihydropyrimidine dehydrogenase [NADP(+)]	dpyd-1	2.02681e+08	1.62165e+08	1.24984	0.339297	0.321747	Nonsignificant	None	3	Cellular Component:cytoplasm (GO:0005737),Molecular Function:oxidoreductase activity (GO:0016491),Biological Process:oxidation-reduction process (GO:0055114)	dihydropyrimidine dehydrogenase (NADP+)	1.3.1.2	ko00240 Pyrimidine metabolism ko00410 beta-Alanine metabolism ko00770 Pantothenate and CoA biosynthesis ko00983 Drug metabolism - other enzymes ko01100 Metabolic pathways	NAD-dependent dihydropyrimidine dehydrogenase, PreA subunit	F	Nucleotide transport and metabolism ;	IPR005720 [Dihydroorotate dehydrogenase domain] ; IPR017896[4Fe-4S ferredoxin-type, iron-sulphur binding domain] ; IPR023753[FAD/NAD(P)-binding domain] ; IPR028261[Dihydroprymidine dehydrogenase domain II]
A0A5E4LYE2	Intermediate filament protein ifc-2	ifc-2	3.7688e+07	30734806	1.22623	0.356847	0.294233	Nonsignificant	None	2	Molecular Function:structural molecule activity (GO:0005198),Cellular Component:intermediate filament (GO:0005882)	intermediate filament protein if	--	--	--	--	--	IPR001664 [Intermediate filament protein]
Q53U87	Fibronectin type-III domain-containing protein	sax-7	2.2357e+08	2.2728e+08	0.983678	0.435111	-0.023742	Nonsignificant	None	1	Molecular Function:protein binding (GO:0005515)	neuronal cell adhesion molecule	--		--	--	--	IPR003598 [Immunoglobulin subtype 2] ; IPR003599[Immunoglobulin subtype] ; IPR003961[Fibronectin type III] ; IPR007110[Immunoglobulin-like domain] ; IPR013098[Immunoglobulin I-set] ; IPR026966[Neurofascin/L1/NrCAM, C-terminal domain]
Q20264	Fatty Acid CoA Synthetase family	acs-11	3.39733e+08	283122999	1.19995	0.377159	0.262973	Nonsignificant	None	2	Molecular Function:catalytic activity (GO:0003824),Biological Process:metabolic process (GO:0008152)	--	--	--	Acyl-CoA synthetase (AMP-forming)/AMP-acid ligase II	IQ	Lipid transport and metabolism ; Secondary metabolites biosynthesis, transport and catabolism ;	IPR000873 [AMP-dependent synthetase/ligase] ; IPR025110[AMP-binding enzyme C-terminal domain]
Q17405	Aminopeptidase-like protein AC3.5	AC3.5	1.81655e+08	192378303	0.944257	0.399415	-0.0827482	Nonsignificant	None	3	Biological Process:proteolysis (GO:0006508),Molecular Function:metallopeptidase activity (GO:0008237),Molecular Function:zinc ion binding (GO:0008270)	--	--	--	Aminopeptidase N	E	Amino acid transport and metabolism ;	IPR001930 [Peptidase M1, alanine aminopeptidase/leukotriene A4 hydrolase] ; IPR014782[Peptidase M1, membrane alanine aminopeptidase, N-terminal] ; IPR024571[ERAP1-like C-terminal domain]
B7WNA0	Pyruvate kinase	pyk-1	6.76194e+08	7.13675e+08	0.947481	0.402362	-0.0778313	Nonsignificant	None	4	Molecular Function:magnesium ion binding (GO:0000287),Molecular Function:pyruvate kinase activity (GO:0004743),Biological Process:glycolytic process (GO:0006096),Molecular Function:potassium ion binding (GO:0030955)	pyruvate kinase	2.7.1.40	ko00010 Glycolysis / Gluconeogenesis ko00230 Purine metabolism ko00620 Pyruvate metabolism ko01100 Metabolic pathways ko01200 Carbon metabolism ko01230 Biosynthesis of amino acids	Phosphohistidine swiveling domain of PEP-utilizing enzymes	T	Signal transduction mechanisms ;	IPR001697 [Pyruvate kinase] ; IPR015793[Pyruvate kinase, barrel] ; IPR015795[Pyruvate kinase, C-terminal]
Q03577	Aspartate--tRNA ligase, cytoplasmic	dars-1	6.44538e+08	5.1934e+08	1.24107	0.345741	0.311586	Nonsignificant	None	5	Molecular Function:nucleotide binding (GO:0000166),Molecular Function:nucleic acid binding (GO:0003676),Molecular Function:aminoacyl-tRNA ligase activity (GO:0004812),Molecular Function:ATP binding (GO:0005524),Biological Process:tRNA aminoacylation for protein translation (GO:0006418)				Aspartyl/asparaginyl-tRNA synthetase	J	Translation, ribosomal structure and biogenesis ;	IPR002312 [Aspartyl/Asparaginyl-tRNA synthetase, class IIb] ; IPR004364[Aminoacyl-tRNA synthetase, class II (D/K/N)] ; IPR004365[OB-fold nucleic acid binding domain, AA-tRNA synthetase-type] ; IPR006195[Aminoacyl-tRNA synthetase, class II]
Q8MXK1	Uncharacterized protein	CELE_F44E7.4	2.70482e+08	2.36153e+08	1.14537	0.421896	0.195811	Nonsignificant	None	--	--	insulysin	3.4.24.56		Secreted/periplasmic Zn-dependent peptidases, insulinase-like	O	Posttranslational modification, protein turnover, chaperones ;	IPR007863 [Peptidase M16, C-terminal] ; IPR011765[Peptidase M16, N-terminal] ; IPR032632[Peptidase M16, middle/third domain]
Q304E5	Guanyl-specific ribonuclease pgl-1	pgl-1	3.42499e+08	4.07034e+08	0.841452	0.304081	-0.249047	Nonsignificant	None	--	--	--	--	--	--	--	--	--
Q17967	Protein disulfide-isomerase 1	pdi-1	1.58625e+09	9.95314e+08	1.59372	0.153978	0.672399	Nonsignificant	None	1	Biological Process:cell redox homeostasis (GO:0045454)	protein disulfide-isomerase A1	5.3.4.1	ko04141 Protein processing in endoplasmic reticulum	Negative regulator of GroEL, contains thioredoxin-like and TPR-like domains	O	Posttranslational modification, protein turnover, chaperones ;	IPR013766 [Thioredoxin domain]
Q9XW17	Cytokinesis, Apoptosis, RNA-associated	car-1	1.26721e+09	1.15143e+09	1.10056	0.461091	0.138237	Nonsignificant	None	--	--	protein LSM14	--	--	--	--	--	IPR019050 [FDF domain] ; IPR025609[Lsm14-like, N-terminal] ; IPR025761[FFD box] ; IPR025762[DFDF domain] ; IPR025768[TFG box]
P34446	Integrin alpha pat-2	pat-2	3.7028e+08	3.75675e+08	0.985638	0.436865	-0.0208695	Nonsignificant	None	2	Biological Process:cell adhesion (GO:0007155),Cellular Component:integrin complex (GO:0008305)	--	--	--	Uncharacterized conserved protein	S	Function unknown ;	IPR000413 [Integrin alpha chain] ; IPR013517[FG-GAP repeat] ; IPR013519[Integrin alpha beta-propellor] ; IPR013649[Integrin alpha-2] ; IPR018184[Integrin alpha chain, C-terminal cytoplasmic region, conserved site]
O45012	Nop domain-containing protein	nol-58	8.09572e+08	1.15076e+09	0.703508	0.180568	-0.507361	Nonsignificant	None	--	--	nucleolar protein 58	--	ko03008 Ribosome biogenesis in eukaryotes	RNA processing factor Prp31, contains Nop domain	J	Translation, ribosomal structure and biogenesis ;	IPR002687 [Nop domain] ; IPR012974[NOP5, N-terminal] ; IPR012976[NOSIC]
Q20168	Probable coatomer subunit beta	copb-2	4.4886e+08	467027359	0.9611	0.414761	-0.0572409	Nonsignificant	None	5	Molecular Function:structural molecule activity (GO:0005198),Molecular Function:protein binding (GO:0005515),Biological Process:intracellular protein transport (GO:0006886),Biological Process:vesicle-mediated transport (GO:0016192),Cellular Component:membrane coat (GO:0030117)	coatomer subunit beta'	--	--	WD40 repeat	R	General function prediction only ;	IPR001680 [WD40 repeat] ; IPR006692[Coatomer, WD associated region] ; IPR017986[WD40-repeat-containing domain] ; IPR020472[G-protein beta WD-40 repeat]
H2KZS2	Uncharacterized protein	CELE_T23E7.2	3.26092e+07	27365812	1.1916	0.383777	0.252905	Nonsignificant	None	--	--	--	--	--	--	--	--	--
O44400	Protein F37C4.5	F37C4.5	7.85363e+08	7.05277e+08	1.11355	0.449505	0.155171	Nonsignificant	None	--	--	--	--	--	Uncharacterized protein	S	Function unknown ;	IPR011935 [Conserved hypothetical protein CHP02231] ; IPR025554[Domain of unknown function DUF4140]
H2KYE0	Nicotinic receptor-associated protein 4	nra-4	3.10373e+08	2.38316e+08	1.30236	0.302627	0.381129	Nonsignificant	None	--	--	--	--	--	--	--	--	--
Q8MXJ1	Uncharacterized protein	CELE_T23E7.2	2.53285e+07	5.31713e+07	0.476358	0.0371015	-1.06988	Significant	down	--	--	--	--	--	--	--	--	--
D5MCN2	La-related protein 1	larp-1	3.32179e+08	2.837e+08	1.17088	0.400561	0.227594	Nonsignificant	None	--	--	la-related protein 1	--	--	--	--	--	IPR006607 [Protein of unknown function DM15] ; IPR006630[RNA-binding protein Lupus La]
Q20676	Propionyl Coenzyme A Carboxylase Beta subunit	pccb-1	6.32371e+08	5.97516e+08	1.05833	0.499888	0.0817944	Nonsignificant	None	1	Molecular Function:ligase activity (GO:0016874)	propionyl-CoA carboxylase beta chain	6.4.1.3	ko00280 Valine, leucine and isoleucine degradation ko00630 Glyoxylate and dicarboxylate metabolism ko00640 Propanoate metabolism ko01100 Metabolic pathways ko01200 Carbon metabolism	Acetyl-CoA carboxylase, carboxyltransferase component	I	Lipid transport and metabolism ;	IPR000022 [Carboxyl transferase] ; IPR011762[Acetyl-coenzyme A carboxyltransferase, N-terminal] ; IPR011763[Acetyl-coenzyme A carboxyltransferase, C-terminal]
Q9TZS5	T-complex protein 1 subunit eta	cct-7	9.22405e+08	8.00949e+08	1.15164	0.416583	0.20369	Nonsignificant	None	3	Molecular Function:ATP binding (GO:0005524),Biological Process:protein folding (GO:0006457),Molecular Function:unfolded protein binding (GO:0051082)	T-complex protein 1 subunit eta	--	--	Chaperonin GroEL (HSP60 family)	O	Posttranslational modification, protein turnover, chaperones ;	IPR002423 [Chaperonin Cpn60/TCP-1 family] ; IPR012720[T-complex protein 1, eta subunit] ; IPR017998[Chaperone tailless complex polypeptide 1 (TCP-1)]
P52713	Probable methylmalonate-semialdehyde dehydrogenase [acylating], mitochondrial	alh-8	6.23372e+08	8.85803e+08	0.703736	0.180759	-0.506893	Nonsignificant	None	4	Molecular Function:methylmalonate-semialdehyde dehydrogenase (acylating) activity (GO:0004491),Biological Process:metabolic process (GO:0008152),Molecular Function:oxidoreductase activity (GO:0016491),Biological Process:oxidation-reduction process (GO:0055114)	--	--	ko00280 Valine, leucine and isoleucine degradation ko00410 beta-Alanine metabolism ko00562 Inositol phosphate metabolism ko00640 Propanoate metabolism ko01100 Metabolic pathways ko01200 Carbon metabolism	Acyl-CoA reductase or other NAD-dependent aldehyde dehydrogenase	C	Energy production and conversion ;	IPR010061 [Methylmalonate-semialdehyde dehydrogenase] ; IPR015590[Aldehyde dehydrogenase domain] ; IPR034323[Methylmalonate semialdehyde dehydrogenase, mitochondrial]
P27639	Eukaryotic initiation factor 4A	inf-1	7.96888e+08	1246723262	0.639186	0.129729	-0.645692	Nonsignificant	None	2	Molecular Function:nucleic acid binding (GO:0003676),Molecular Function:ATP binding (GO:0005524)	translation initiation factor 4A	--	ko03013 RNA transport	Superfamily II DNA and RNA helicase	L	Replication, recombination and repair ;	IPR001650 [Helicase, C-terminal] ; IPR011545[DEAD/DEAH box helicase domain] ; IPR014001[Helicase superfamily 1/2, ATP-binding domain] ; IPR014014[RNA helicase, DEAD-box type, Q motif]
P19626	Myosin regulatory light chain 2	mlc-2	1.517e+07	108117988	0.14031	3.1e-06	-2.83331	Significant	down	1	Molecular Function:calcium ion binding (GO:0005509)	myosin regulatory light chain 12	--		Ca2+-binding protein, EF-hand superfamily	T	Signal transduction mechanisms ;	IPR002048 [EF-hand domain]
Q19537	Probable replication factor A 73 kDa subunit	rpa-1	2.92653e+08	378262496	0.773678	0.241797	-0.370195	Nonsignificant	None	1	Molecular Function:nucleic acid binding (GO:0003676)	replication factor A1	--	ko03030 DNA replication ko03420 Nucleotide excision repair ko03430 Mismatch repair ko03440 Homologous recombination ko03460 Fanconi anemia pathway	--	--	--	IPR004365 [OB-fold nucleic acid binding domain, AA-tRNA synthetase-type] ; IPR013955[Replication factor A, C-terminal] ; IPR031657[Replication protein A, OB domain]
Q18787	26S proteasome regulatory subunit 7	rpt-1	5.28905e+08	4.93463e+08	1.07182	0.48731	0.100067	Nonsignificant	None	1	Molecular Function:ATP binding (GO:0005524)	26S proteasome regulatory subunit T1	--	ko03050 Proteasome	ATP-dependent 26S proteasome regulatory subunit	O	Posttranslational modification, protein turnover, chaperones ;	IPR003593 [AAA+ ATPase domain] ; IPR003959[ATPase, AAA-type, core]
Q22505	MICOS complex subunit MIC60-1	immt-1	3.17555e+08	3.58086e+08	0.886813	0.346327	-0.173299	Nonsignificant	None	--	--	mitofilin	--	--	--	--	--	IPR019133 [Mitochondrial inner membrane protein Mitofilin]
P52709	Threonine--tRNA ligase, cytoplasmic	tars-1	4.5719e+08	4.10805e+08	1.11291	0.450074	0.154339	Nonsignificant	None	8	Molecular Function:nucleotide binding (GO:0000166),Molecular Function:aminoacyl-tRNA ligase activity (GO:0004812),Molecular Function:threonine-tRNA ligase activity (GO:0004829),Molecular Function:ATP binding (GO:0005524),Cellular Component:cytoplasm (GO:0005737),Biological Process:tRNA aminoacylation for protein translation (GO:0006418),Biological Process:threonyl-tRNA aminoacylation (GO:0006435)…	threonyl-tRNA synthetase	6.1.1.3	ko00970 Aminoacyl-tRNA biosynthesis	Threonyl-tRNA synthetase	J	Translation, ribosomal structure and biogenesis ;	IPR002314 [Aminoacyl-tRNA synthetase, class II (G/ P/ S/T)] ; IPR002320[Threonine-tRNA ligase, class IIa] ; IPR004095[TGS] ; IPR004154[Anticodon-binding] ; IPR006195[Aminoacyl-tRNA synthetase, class II] ; IPR012947[Threonyl/alanyl tRNA synthetase, SAD]
Q17770	Protein disulfide-isomerase 2	pdi-2	3.47709e+09	1.72154e+09	2.01976	0.0537685	1.01419	Nonsignificant	None	1	Biological Process:cell redox homeostasis (GO:0045454)	protein disulfide-isomerase A1	5.3.4.1	ko04141 Protein processing in endoplasmic reticulum	Negative regulator of GroEL, contains thioredoxin-like and TPR-like domains	O	Posttranslational modification, protein turnover, chaperones ;	IPR013766 [Thioredoxin domain]
P91427	Probable phosphoglycerate kinase	pgk-1	9.86654e+08	8.20504e+08	1.2025	0.375155	0.266033	Nonsignificant	None	2	Molecular Function:phosphoglycerate kinase activity (GO:0004618),Biological Process:glycolytic process (GO:0006096)	phosphoglycerate kinase	2.7.2.3	ko00010 Glycolysis / Gluconeogenesis ko01100 Metabolic pathways ko01200 Carbon metabolism ko01230 Biosynthesis of amino acids	3-phosphoglycerate kinase	G	Carbohydrate transport and metabolism ;	IPR001576 [Phosphoglycerate kinase]
P53588	Succinate--CoA ligase [ADP-forming] subunit beta, mitochondrial	suca-1	7.72091e+08	7.0983e+08	1.08771	0.472713	0.121296	Nonsignificant	None	4	Molecular Function:catalytic activity (GO:0003824),Molecular Function:ATP binding (GO:0005524),Biological Process:metabolic process (GO:0008152),Molecular Function:metal ion binding (GO:0046872)	--	--	ko00020 Citrate cycle (TCA cycle) ko00640 Propanoate metabolism ko01100 Metabolic pathways ko01200 Carbon metabolism	Succinyl-CoA synthetase, beta subunit	C	Energy production and conversion ;	IPR005809 [Succinyl-CoA synthetase, beta subunit] ; IPR005811[ATP-citrate lyase/succinyl-CoA ligase] ; IPR011761[ATP-grasp fold] ; IPR013650[ATP-grasp fold, succinyl-CoA synthetase-type]
Q95XQ8	DNA replication licensing factor mcm-4	mcm-4	3.13812e+08	3.51477e+08	0.892839	0.351933	-0.163529	Nonsignificant	None	6	Molecular Function:DNA binding (GO:0003677),Molecular Function:DNA helicase activity (GO:0003678),Molecular Function:ATP binding (GO:0005524),Biological Process:DNA replication (GO:0006260),Biological Process:DNA replication initiation (GO:0006270),Cellular Component:MCM complex (GO:0042555)	DNA replication licensing factor MCM4	3.6.4.12	ko03030 DNA replication	DNA replicative helicase MCM subunit Mcm2, Cdc46/Mcm family	L	Replication, recombination and repair ;	IPR001208 [MCM domain] ; IPR003593[AAA+ ATPase domain] ; IPR008047[Mini-chromosome maintenance complex protein 4] ; IPR027925[MCM N-terminal domain] ; IPR031327[Mini-chromosome maintenance protein] ; IPR033762[MCM OB domain]
A8WHP8	Perilipin-1 homolog	plin-1	5.94364e+08	1.11098e+09	0.534991	0.0635412	-0.902415	Nonsignificant	None	--	--	--	--	--	--	--	--	IPR021640 [Mediator complex, subunit Med28]
Q21902	DNA replication licensing factor mcm-5	mcm-5	3.23644e+08	3.7166e+08	0.870807	0.33142	-0.199575	Nonsignificant	None	9	Molecular Function:DNA binding (GO:0003677),Molecular Function:DNA helicase activity (GO:0003678),Molecular Function:chromatin binding (GO:0003682),Molecular Function:DNA replication origin binding (GO:0003688),Molecular Function:ATP binding (GO:0005524),Cellular Component:nucleus (GO:0005634),Biological Process:DNA replication (GO:0006260),Biological Process:DNA replication initiation (GO:000627…	DNA replication licensing factor MCM5	3.6.4.12	ko03030 DNA replication	DNA replicative helicase MCM subunit Mcm2, Cdc46/Mcm family	L	Replication, recombination and repair ;	IPR001208 [MCM domain] ; IPR008048[DNA replication licensing factor Mcm] ; IPR027925[MCM N-terminal domain] ; IPR031327[Mini-chromosome maintenance protein] ; IPR033762[MCM OB domain]
P91349	Spindle-defective protein 5	spd-5	1.0418e+08	9.96927e+07	1.04501	0.488798	0.0635192	Nonsignificant	None	--	--	--	--	--	--	--	--	--
P41988	T-complex protein 1 subunit alpha	cct-1	6.5078e+08	4.53251e+08	1.43581	0.223708	0.521861	Nonsignificant	None	3	Molecular Function:ATP binding (GO:0005524),Biological Process:protein folding (GO:0006457),Molecular Function:unfolded protein binding (GO:0051082)	T-complex protein 1 subunit alpha	--	--	Chaperonin GroEL (HSP60 family)	O	Posttranslational modification, protein turnover, chaperones ;	IPR002423 [Chaperonin Cpn60/TCP-1 family] ; IPR012715[T-complex protein 1, alpha subunit] ; IPR017998[Chaperone tailless complex polypeptide 1 (TCP-1)]
P19625	Myosin regulatory light chain 1	mlc-1	1.23647e+06	43925917	0.0281491	2.4786e-16	-5.15077	Significant	down	1	Molecular Function:calcium ion binding (GO:0005509)	myosin regulatory light chain 12	--		Ca2+-binding protein, EF-hand superfamily	T	Signal transduction mechanisms ;	IPR002048 [EF-hand domain]
Q17624	Arrestin_C domain-containing protein	arrd-25	2.35507e+08	2.52666e+08	0.932087	0.388252	-0.101463	Nonsignificant	None	--	--	--	--	--	--	--	--	IPR011021 [Arrestin-like, N-terminal] ; IPR011022[Arrestin C-terminal-like domain]
Q9N4H7	Coatomer subunit alpha	copa-1	3.41522e+08	392433876	0.870266	0.330916	-0.200472	Nonsignificant	None	6	Molecular Function:structural molecule activity (GO:0005198),Molecular Function:protein binding (GO:0005515),Biological Process:intracellular protein transport (GO:0006886),Biological Process:vesicle-mediated transport (GO:0016192),Cellular Component:membrane coat (GO:0030117),Cellular Component:COPI vesicle coat (GO:0030126)	coatomer subunit alpha	--	--	Predicted NTPase, NACHT family domain	T	Signal transduction mechanisms ;	IPR001680 [WD40 repeat] ; IPR006692[Coatomer, WD associated region] ; IPR010714[Coatomer, alpha subunit, C-terminal] ; IPR017986[WD40-repeat-containing domain] ; IPR020472[G-protein beta WD-40 repeat]
Q19663	Uncharacterized protein	CELE_F21C10.7	8.88147e+07	87523481	1.01475	0.462631	0.0211287	Nonsignificant	None	1	Molecular Function:protein binding (GO:0005515)	--	--	--	PKD repeat	S	Function unknown ;	IPR003598 [Immunoglobulin subtype 2] ; IPR003599[Immunoglobulin subtype] ; IPR007110[Immunoglobulin-like domain] ; IPR013098[Immunoglobulin I-set]
O76447	HoloCentric chromosome binding Protein	hcp-1	1.4305e+08	1.1856e+08	1.20657	0.371968	0.270908	Nonsignificant	None	--	--	--	--	--	--	--	--	--
Q18115	26S proteasome non-ATPase regulatory subunit 1	rpn-2	4.66154e+08	424924122	1.09703	0.464269	0.133601	Nonsignificant	None	--	--	26S proteasome regulatory subunit N2	--	ko03050 Proteasome	Predicted NTPase, NACHT family domain	T	Signal transduction mechanisms ;	IPR002015 [Proteasome/cyclosome repeat]
Q18529	Uncharacterized protein	C39D10.7	3.86273e+08	2.83106e+08	1.36441	0.26345	0.448279	Nonsignificant	None	3	Cellular Component:extracellular region (GO:0005576),Biological Process:chitin metabolic process (GO:0006030),Molecular Function:chitin binding (GO:0008061)	--	--	--	--	--	--	IPR002557 [Chitin binding domain]
A0A0K3ATR6	Uncharacterized protein	lev-11	5.66751e+06	2.8565e+06	1.98407	0.0587942	0.988465	Nonsignificant	None	--	--	tropomyosin 1	--		Uncharacterized protein involved in exopolysaccharide biosynthesis	M	Cell wall/membrane/envelope biogenesis ;	IPR000533 [Tropomyosin]
Q19825	Probable arginine--tRNA ligase, cytoplasmic	rars-1	3.14332e+08	3.42084e+08	0.918873	0.37607	-0.122063	Nonsignificant	None	5	Molecular Function:nucleotide binding (GO:0000166),Molecular Function:arginine-tRNA ligase activity (GO:0004814),Molecular Function:ATP binding (GO:0005524),Cellular Component:cytoplasm (GO:0005737),Biological Process:arginyl-tRNA aminoacylation (GO:0006420)	arginyl-tRNA synthetase	6.1.1.19	ko00970 Aminoacyl-tRNA biosynthesis	Arginyl-tRNA synthetase	J	Translation, ribosomal structure and biogenesis ;	IPR001278 [Arginine-tRNA ligase] ; IPR005148[Arginyl tRNA synthetase N-terminal domain] ; IPR008909[DALR anticodon binding]
Q20970	Methionine--tRNA ligase, cytoplasmic	mars-1	5.39025e+08	4.55587e+08	1.18314	0.390569	0.242626	Nonsignificant	None	7	Molecular Function:tRNA binding (GO:0000049),Molecular Function:nucleotide binding (GO:0000166),Molecular Function:aminoacyl-tRNA ligase activity (GO:0004812),Molecular Function:methionine-tRNA ligase activity (GO:0004825),Molecular Function:ATP binding (GO:0005524),Biological Process:tRNA aminoacylation for protein translation (GO:0006418),Biological Process:methionyl-tRNA aminoacylation (GO:000…	methionyl-tRNA synthetase	6.1.1.10	ko00450 Selenocompound metabolism ko00970 Aminoacyl-tRNA biosynthesis	Methionyl-tRNA synthetase	J	Translation, ribosomal structure and biogenesis ;	IPR002547 [tRNA-binding domain] ; IPR013155[Methionyl/Valyl/Leucyl/Isoleucyl-tRNA synthetase, anticodon-binding] ; IPR015413[Methionyl/Leucyl tRNA synthetase] ; IPR033911[Methioninyl-tRNA synthetase core domain]
O16297	DNA replication licensing factor MCM7	mcm-7	2.81715e+08	3.32527e+08	0.847195	0.309423	-0.239234	Nonsignificant	None	7	Molecular Function:DNA binding (GO:0003677),Molecular Function:DNA helicase activity (GO:0003678),Molecular Function:ATP binding (GO:0005524),Cellular Component:nucleus (GO:0005634),Biological Process:DNA replication (GO:0006260),Biological Process:DNA replication initiation (GO:0006270),Cellular Component:MCM complex (GO:0042555)	DNA replication licensing factor MCM7	3.6.4.12	ko03030 DNA replication	DNA replicative helicase MCM subunit Mcm2, Cdc46/Mcm family	L	Replication, recombination and repair ;	IPR001208 [MCM domain] ; IPR003593[AAA+ ATPase domain] ; IPR008050[DNA replication licensing factor Mcm7] ; IPR027925[MCM N-terminal domain] ; IPR031327[Mini-chromosome maintenance protein] ; IPR033762[MCM OB domain]
G5ECC3	Receptor Mediated Endocytosis	rme-1	3.80904e+06	6891072	0.55275	0.0731586	-0.855302	Nonsignificant	None	3	Molecular Function:calcium ion binding (GO:0005509),Molecular Function:protein binding (GO:0005515),Molecular Function:GTP binding (GO:0005525)	EH domain-containing protein 3	--	ko04144 Endocytosis	Replication fork clamp-binding protein CrfC (dynamin-like GTPase family)	L	Replication, recombination and repair ;	IPR000261 [EH domain] ; IPR002048[EF-hand domain] ; IPR022812[Dynamin superfamily] ; IPR030381[Dynamin-type guanine nucleotide-binding (G) domain] ; IPR031692[EH domain-containing protein, N-terminal]
Q9XXI9	DNA replication licensing factor MCM2	mcm-2	2.22635e+08	264743952	0.840945	0.303609	-0.249917	Nonsignificant	None	7	Molecular Function:DNA binding (GO:0003677),Molecular Function:DNA helicase activity (GO:0003678),Molecular Function:ATP binding (GO:0005524),Cellular Component:nucleus (GO:0005634),Biological Process:DNA replication (GO:0006260),Biological Process:DNA replication initiation (GO:0006270),Cellular Component:MCM complex (GO:0042555)	DNA replication licensing factor MCM2	3.6.4.12	ko03030 DNA replication	DNA replicative helicase MCM subunit Mcm2, Cdc46/Mcm family	L	Replication, recombination and repair ;	IPR001208 [MCM domain] ; IPR003593[AAA+ ATPase domain] ; IPR008045[DNA replication licensing factor Mcm2] ; IPR027925[MCM N-terminal domain] ; IPR031327[Mini-chromosome maintenance protein] ; IPR033762[MCM OB domain]
G5EFW3	SMAll	sma-1	1.21206e+08	8.35289e+07	1.45107	0.215918	0.537115	Nonsignificant	None	2	Molecular Function:protein binding (GO:0005515),Molecular Function:phospholipid binding (GO:0005543)	spectrin beta	--	--	--	--	--	IPR001452 [SH3 domain] ; IPR001605[Pleckstrin homology domain, spectrin-type] ; IPR001715[Calponin homology domain] ; IPR001849[Pleckstrin homology domain] ; IPR002017[Spectrin repeat] ; IPR011511[Variant SH3 domain] ; IPR018159[Spectrin/alpha-actinin]
P54216	Fructose-bisphosphate aldolase 1	aldo-1	1.62843e+09	1.14573e+09	1.4213	0.231339	0.50721	Nonsignificant	None	2	Molecular Function:fructose-bisphosphate aldolase activity (GO:0004332),Biological Process:glycolytic process (GO:0006096)	fructose-bisphosphate aldolase, class I	4.1.2.13	ko00010 Glycolysis / Gluconeogenesis ko00030 Pentose phosphate pathway ko00051 Fructose and mannose metabolism ko01100 Metabolic pathways ko01200 Carbon metabolism ko01230 Biosynthesis of amino acids	Fructose-bisphosphate aldolase class 1	G	Carbohydrate transport and metabolism ;	IPR000741 [Fructose-bisphosphate aldolase, class-I]
O44411	Nucleolar GTP-binding protein 1	nog-1	2.22744e+08	2.09072e+08	1.06539	0.493283	0.0913883	Nonsignificant	None	2	Molecular Function:GTP binding (GO:0005525),Cellular Component:nucleolus (GO:0005730)	nucleolar GTP-binding protein	--	ko03008 Ribosome biogenesis in eukaryotes	GTP-binding protein, GTP1/Obg family	R	General function prediction only ;	IPR006073 [GTP binding domain] ; IPR010674[Nucleolar GTP-binding protein 1, Rossman-fold domain] ; IPR012973[NOG, C-terminal] ; IPR024926[Nucleolar GTP-binding protein 1] ; IPR031167[OBG-type guanine nucleotide-binding (G) domain]
N1NTD8	Ubiquitin carboxyl-terminal hydrolase 7	math-33	2.05745e+08	211576280	0.972437	0.425013	-0.0403239	Nonsignificant	None	3	Molecular Function:protein binding (GO:0005515),Biological Process:protein deubiquitination (GO:0016579),Molecular Function:thiol-dependent ubiquitinyl hydrolase activity (GO:0036459)	ubiquitin carboxyl-terminal hydrolase 7	3.4.19.12	ko04068 FoxO signaling pathway	--	--	--	IPR001394 [Peptidase C19, ubiquitin carboxyl-terminal hydrolase] ; IPR002083[MATH/TRAF domain] ; IPR024729[Ubiquitin carboxyl-terminal hydrolase 7, ICP0-binding domain] ; IPR028889[Ubiquitin specific protease domain] ; IPR029346[Ubiquitin carboxyl-terminal hydrolase, C-terminal]
G5EG62	TPR_REGION domain-containing protein	unc-45	3.8043e+08	1.39966e+08	2.71803	0.00942119	1.44256	Significant	up	1	Molecular Function:protein binding (GO:0005515)	protein unc-45	--	--	Tetratricopeptide (TPR) repeat	R	General function prediction only ;	IPR013026 [Tetratricopeptide repeat-containing domain] ; IPR019734[Tetratricopeptide repeat] ; IPR024660[UNC-45/Cro1/She4, central domain]
H9G2T4	Isocitrate dehydrogenase [NADP]	idh-1	1.6118e+09	1.3346e+09	1.2077	0.371087	0.272259	Nonsignificant	None	3	Molecular Function:isocitrate dehydrogenase (NADP+) activity (GO:0004450),Biological Process:isocitrate metabolic process (GO:0006102),Biological Process:oxidation-reduction process (GO:0055114)	isocitrate dehydrogenase	1.1.1.42	ko00020 Citrate cycle (TCA cycle) ko00480 Glutathione metabolism ko01100 Metabolic pathways ko01200 Carbon metabolism ko01210 2-Oxocarboxylic acid metabolism ko01230 Biosynthesis of amino acids ko04146 Peroxisome	Isocitrate dehydrogenase	C	Energy production and conversion ;	IPR004790 [Isocitrate dehydrogenase NADP-dependent] ; IPR024084[Isopropylmalate dehydrogenase-like domain]
G5EFL5	ALP/Enigma encoding	alp-1	2.06315e+08	276314991	0.746668	0.21769	-0.421462	Nonsignificant	None	2	Molecular Function:protein binding (GO:0005515),Molecular Function:zinc ion binding (GO:0008270)	LIM domain-binding protein 3	--	--	--	--	--	IPR001478 [PDZ domain] ; IPR001781[Zinc finger, LIM-type] ; IPR006643[Zasp-like motif]
F5GUA3	Coatomer subunit gamma	copg-1	3.59444e+08	2.07699e+08	1.7306	0.110349	0.791274	Nonsignificant	None	5	Molecular Function:structural molecule activity (GO:0005198),Biological Process:intracellular protein transport (GO:0006886),Biological Process:vesicle-mediated transport (GO:0016192),Cellular Component:membrane coat (GO:0030117),Cellular Component:COPI vesicle coat (GO:0030126)	coatomer subunit gamma	--	--	--	--	--	IPR002553 [Clathrin/coatomer adaptor, adaptin-like, N-terminal] ; IPR013040[Coatomer, gamma subunit, appendage, Ig-like subdomain] ; IPR017106[Coatomer gamma subunit] ; IPR032154[Coatomer subunit gamma, C-terminal]
Q94247	Uncharacterized protein	CELE_F57F4.4	1.26299e+09	1.1296e+09	1.11808	0.445508	0.161029	Nonsignificant	None	--	--	--	--	--	--	--	--	IPR002603 [ET repeat]
P91027	Calponin-homology (CH) domain-containing protein	chdp-1	6.56602e+08	5.29013e+08	1.24118	0.345657	0.311717	Nonsignificant	None	1	Molecular Function:protein binding (GO:0005515)	--	--	--	--	--	--	IPR001715 [Calponin homology domain]
O45246	Heat Shock Protein	hsp-70	1.94662e+08	2336991	83.296	8.0296e-28	6.38017	Significant	up	--	--	heat shock 70kDa protein 1/2/6/8	--	ko03040 Spliceosome ko04010 MAPK signaling pathway ko04141 Protein processing in endoplasmic reticulum ko04144 Endocytosis ko04213 Longevity regulating pathway - multiple species	Molecular chaperone DnaK (HSP70)	O	Posttranslational modification, protein turnover, chaperones ;	IPR013126 [Heat shock protein 70 family]
O76833	Calcium-transporting ATPase	mca-2	1.44129e+08	1.09076e+08	1.32136	0.29016	0.402022	Nonsignificant	None	3	Molecular Function:nucleotide binding (GO:0000166),Molecular Function:calcium-transporting ATPase activity (GO:0005388),Molecular Function:metal ion binding (GO:0046872)	Ca2+-transporting ATPase	3.6.3.8	--	Magnesium-transporting ATPase (P-type)	P	Inorganic ion transport and metabolism ;	IPR004014 [Cation-transporting P-type ATPase, N-terminal] ; IPR006068[Cation-transporting P-type ATPase, C-terminal] ; IPR008250[P-type ATPase, A domain] ; IPR022141[Plasma membrane calcium transporting P-type ATPase, C-terminal] ; IPR023214[HAD-like domain]
Q18211	Regulator of chromosome condensation	ran-3	2.45859e+08	288370979	0.852577	0.314434	-0.230098	Nonsignificant	None	--	--	regulator of chromosome condensation	--	--	Alpha-tubulin suppressor and related RCC1 domain-containing proteins	DZ	Cell cycle control, cell division, chromosome partitioning ; Cytoskeleton ;	IPR000408 [Regulator of chromosome condensation, RCC1]
Q9GZH4	Dolichyl-diphosphooligosaccharide--protein glycosyltransferase subunit 1	ribo-1	4.43259e+08	3.55613e+08	1.24647	0.341768	0.317843	Nonsignificant	None	4	Molecular Function:dolichyl-diphosphooligosaccharide-protein glycotransferase activity (GO:0004579),Cellular Component:endoplasmic reticulum (GO:0005783),Biological Process:protein glycosylation (GO:0006486),Cellular Component:integral component of membrane (GO:0016021)	oligosaccharyltransferase complex subunit alpha (ribophorin I)	--	ko00510 N-Glycan biosynthesis ko01100 Metabolic pathways ko04141 Protein processing in endoplasmic reticulum	--	--	--	IPR007676 [Ribophorin I]
P41932	14-3-3-like protein 1	par-5	2.99577e+09	2581415730	1.16051	0.409141	0.214765	Nonsignificant	None	1	Molecular Function:protein domain specific binding (GO:0019904)	14-3-3 protein epsilon	--		--	--	--	IPR000308 [14-3-3 protein] ; IPR023410[14-3-3 domain]
A0A061AD47	LIM zinc-binding domain-containing protein	tag-273	1.79039e+08	1.08735e+08	1.64656	0.135508	0.719452	Nonsignificant	None	1	Molecular Function:zinc ion binding (GO:0008270)	--	--	--	--	--	--	IPR001781 [Zinc finger, LIM-type]
Q27245	Putative aminopeptidase W07G4.4	lap-2	7.65679e+08	7.37163e+08	1.03868	0.483381	0.0547557	Nonsignificant	None	7	Molecular Function:aminopeptidase activity (GO:0004177),Cellular Component:intracellular (GO:0005622),Cellular Component:cytoplasm (GO:0005737),Biological Process:proteolysis (GO:0006508),Molecular Function:metalloexopeptidase activity (GO:0008235),Biological Process:protein metabolic process (GO:0019538),Molecular Function:manganese ion binding (GO:0030145)	leucyl aminopeptidase	3.4.11.1	ko00480 Glutathione metabolism ko01100 Metabolic pathways	Leucyl aminopeptidase	E	Amino acid transport and metabolism ;	IPR000819 [Peptidase M17, leucyl aminopeptidase, C-terminal] ; IPR011356[Peptidase M17, leucine aminopeptidase/peptidase B]
O01685	Aminotran_1_2 domain-containing protein	C32F10.8	6.74124e+08	6.86876e+08	0.981435	0.433101	-0.027036	Nonsignificant	None	2	Biological Process:biosynthetic process (GO:0009058),Molecular Function:pyridoxal phosphate binding (GO:0030170)	alanine transaminase	2.6.1.2	ko00220 Arginine biosynthesis ko00250 Alanine, aspartate and glutamate metabolism ko01100 Metabolic pathways ko01200 Carbon metabolism ko01210 2-Oxocarboxylic acid metabolism ko01230 Biosynthesis of amino acids	Aspartate/methionine/tyrosine aminotransferase	E	Amino acid transport and metabolism ;	IPR004839 [Aminotransferase, class I/classII]
Q20780	Aldedh domain-containing protein	alh-1	2.29315e+09	1.8252e+09	1.25638	0.334553	0.329276	Nonsignificant	None	3	Biological Process:metabolic process (GO:0008152),Molecular Function:oxidoreductase activity (GO:0016491),Biological Process:oxidation-reduction process (GO:0055114)	aldehyde dehydrogenase (NAD+)	1.2.1.3	ko00010 Glycolysis / Gluconeogenesis ko00053 Ascorbate and aldarate metabolism ko00071 Fatty acid degradation ko00280 Valine, leucine and isoleucine degradation ko00310 Lysine degradation ko00330 Arginine and proline metabolism ko00340 Histidine metabolism ko00380 Tryptophan metabolism ko00410 beta-Alanine metabolism ko00561 Glycerolipid metabolism ko00620 Pyruvate metabolism ko01100 Metabolic pa…	Acyl-CoA reductase or other NAD-dependent aldehyde dehydrogenase	C	Energy production and conversion ;	IPR015590 [Aldehyde dehydrogenase domain]
G5ED07	Protein disulfide-isomerase	pdi-3	1.50271e+09	9.47189e+08	1.5865	0.156677	0.665844	Nonsignificant	None	1	Biological Process:cell redox homeostasis (GO:0045454)	protein disulfide isomerase family A, member 3	5.3.4.1	ko04141 Protein processing in endoplasmic reticulum	Negative regulator of GroEL, contains thioredoxin-like and TPR-like domains	O	Posttranslational modification, protein turnover, chaperones ;	IPR013766 [Thioredoxin domain]
V6CLA7	HECT-type E3 ubiquitin transferase	hecd-1	9.47049e+07	7.20328e+07	1.31475	0.294452	0.394784	Nonsignificant	None	4	Molecular Function:ubiquitin-protein transferase activity (GO:0004842),Molecular Function:protein binding (GO:0005515),Biological Process:protein ubiquitination (GO:0016567),Molecular Function:metal ion binding (GO:0046872)	E3 ubiquitin-protein ligase HECTD1	2.3.2.26	--	Ankyrin repeat	T	Signal transduction mechanisms ;	IPR000569 [HECT domain] ; IPR002110[Ankyrin repeat] ; IPR010606[Mib-herc2] ; IPR012919[SUN domain] ; IPR020683[Ankyrin repeat-containing domain]
O45011	Arginine kinase	CELE_W10C8.5	2.59229e+07	69773818	0.371527	0.009608	-1.42846	Significant	down	1	Molecular Function:kinase activity (GO:0016301)	arginine kinase	2.7.3.3	ko00330 Arginine and proline metabolism	Protein-arginine kinase	O	Posttranslational modification, protein turnover, chaperones ;	IPR000749 [ATP:guanido phosphotransferase] ; IPR022413[ATP:guanido phosphotransferase, N-terminal] ; IPR022414[ATP:guanido phosphotransferase, catalytic domain]
Q21926	Isoleucine--tRNA ligase, cytoplasmic	iars-1	4.26309e+08	3.58451e+08	1.18931	0.38561	0.250126	Nonsignificant	None	7	Molecular Function:nucleotide binding (GO:0000166),Molecular Function:aminoacyl-tRNA ligase activity (GO:0004812),Molecular Function:isoleucine-tRNA ligase activity (GO:0004822),Molecular Function:ATP binding (GO:0005524),Cellular Component:cytoplasm (GO:0005737),Biological Process:tRNA aminoacylation for protein translation (GO:0006418),Biological Process:isoleucyl-tRNA aminoacylation (GO:000642…	isoleucyl-tRNA synthetase	6.1.1.5	ko00970 Aminoacyl-tRNA biosynthesis	Isoleucyl-tRNA synthetase	J	Translation, ribosomal structure and biogenesis ;	IPR002300 [Aminoacyl-tRNA synthetase, class Ia] ; IPR002301[Isoleucine-tRNA ligase] ; IPR013155[Methionyl/Valyl/Leucyl/Isoleucyl-tRNA synthetase, anticodon-binding]
Q21215	Guanine nucleotide-binding protein subunit beta-2-like 1	rack-1	2.26163e+09	2.80526e+09	0.806209	0.27146	-0.310774	Nonsignificant	None	1	Molecular Function:protein binding (GO:0005515)	guanine nucleotide-binding protein subunit beta-2-like 1 protein	--		Uncharacterized protein, contains caspase domain	R	General function prediction only ;	IPR001680 [WD40 repeat] ; IPR017986[WD40-repeat-containing domain] ; IPR020472[G-protein beta WD-40 repeat]
Q9XVR7	DNA helicase	mcm-3	3.67743e+08	3.45741e+08	1.06364	0.494923	0.0890064	Nonsignificant	None	7	Molecular Function:DNA binding (GO:0003677),Molecular Function:DNA helicase activity (GO:0003678),Molecular Function:ATP binding (GO:0005524),Cellular Component:nucleus (GO:0005634),Biological Process:DNA replication (GO:0006260),Biological Process:DNA replication initiation (GO:0006270),Cellular Component:MCM complex (GO:0042555)	DNA replication licensing factor MCM3	3.6.4.12	ko03030 DNA replication	DNA replicative helicase MCM subunit Mcm2, Cdc46/Mcm family	L	Replication, recombination and repair ;	IPR001208 [MCM domain] ; IPR003593[AAA+ ATPase domain] ; IPR008046[DNA replication licensing factor Mcm3] ; IPR031327[Mini-chromosome maintenance protein] ; IPR033762[MCM OB domain]
Q22101	Uncharacterized protein	CELE_T02G5.7	1.2557e+09	1.01697e+09	1.23474	0.350446	0.304211	Nonsignificant	None	1	Biological Process:metabolic process (GO:0008152)	acetyl-CoA C-acetyltransferase	2.3.1.9	ko00071 Fatty acid degradation ko00072 Synthesis and degradation of ketone bodies ko00280 Valine, leucine and isoleucine degradation ko00310 Lysine degradation ko00380 Tryptophan metabolism ko00620 Pyruvate metabolism ko00630 Glyoxylate and dicarboxylate metabolism ko00640 Propanoate metabolism ko00650 Butanoate metabolism ko00900 Terpenoid backbone biosynthesis ko01100 Metabolic pathways ko01200…	Acetyl-CoA acetyltransferase	I	Lipid transport and metabolism ;	IPR020616 [Thiolase, N-terminal] ; IPR020617[Thiolase, C-terminal]
G5EDV3	CSP domain-containing protein	cey-4	8.32284e+08	6.64501e+08	1.25249	0.337368	0.324805	Nonsignificant	None	2	Molecular Function:nucleic acid binding (GO:0003676),Molecular Function:DNA binding (GO:0003677)	Y-box-binding protein 1	--	--	Cold shock protein, CspA family	K	Transcription ;	IPR002059 [Cold-shock protein, DNA-binding] ; IPR011129[Cold shock domain]
Q19722	Asparagine--tRNA ligase, cytoplasmic	nars-1	4.71874e+08	3.55113e+08	1.3288	0.285392	0.410123	Nonsignificant	None	5	Molecular Function:nucleotide binding (GO:0000166),Molecular Function:nucleic acid binding (GO:0003676),Molecular Function:aminoacyl-tRNA ligase activity (GO:0004812),Molecular Function:ATP binding (GO:0005524),Biological Process:tRNA aminoacylation for protein translation (GO:0006418)	asparaginyl-tRNA synthetase	6.1.1.22	ko00970 Aminoacyl-tRNA biosynthesis	Aspartyl/asparaginyl-tRNA synthetase	J	Translation, ribosomal structure and biogenesis ;	IPR002312 [Aspartyl/Asparaginyl-tRNA synthetase, class IIb] ; IPR004364[Aminoacyl-tRNA synthetase, class II (D/K/N)] ; IPR004365[OB-fold nucleic acid binding domain, AA-tRNA synthetase-type] ; IPR006195[Aminoacyl-tRNA synthetase, class II]
O76743	ATP-dependent RNA helicase glh-4	glh-4	1.46835e+08	1.14009e+08	1.28792	0.312384	0.365046	Nonsignificant	None	3	Molecular Function:nucleic acid binding (GO:0003676),Molecular Function:ATP binding (GO:0005524),Molecular Function:zinc ion binding (GO:0008270)	--	--	--	Superfamily II DNA and RNA helicase	L	Replication, recombination and repair ;	IPR001650 [Helicase, C-terminal] ; IPR001878[Zinc finger, CCHC-type] ; IPR011545[DEAD/DEAH box helicase domain] ; IPR014001[Helicase superfamily 1/2, ATP-binding domain] ; IPR014014[RNA helicase, DEAD-box type, Q motif]
Q7JKP6	Protein hsr-9	hsr-9	2.03911e+08	157127102	1.29774	0.30572	0.376006	Nonsignificant	None	--	--	--	--	--	--	--	--	IPR001357 [BRCT domain]
O01854	Arginine kinase	CELE_F32B5.1	8.85066e+06	15623806	0.566485	0.0810929	-0.819889	Nonsignificant	None	1	Molecular Function:kinase activity (GO:0016301)	--	--	--	Protein-arginine kinase	O	Posttranslational modification, protein turnover, chaperones ;	IPR000749 [ATP:guanido phosphotransferase] ; IPR022413[ATP:guanido phosphotransferase, N-terminal] ; IPR022414[ATP:guanido phosphotransferase, catalytic domain]
Q23495	HEAT repeat-containing protein 1 homolog	toe-1	2.90283e+08	2.33568e+08	1.24282	0.344448	0.313619	Nonsignificant	None	--	--	U3 small nucleolar RNA-associated protein 10	--	ko03008 Ribosome biogenesis in eukaryotes	--	--	--	IPR012954 [BP28, C-terminal domain] ; IPR022125[U3 small nucleolar RNA-associated protein 10]
Q19626	Probable V-type proton ATPase subunit B	vha-12	2.15884e+09	2343716978	0.921119	0.378145	-0.118541	Nonsignificant	None	3	Molecular Function:ATP binding (GO:0005524),Biological Process:proton transport (GO:0015992),Biological Process:ATP metabolic process (GO:0046034)	V-type H+-transporting ATPase subunit B	--	ko00190 Oxidative phosphorylation ko01100 Metabolic pathways ko04145 Phagosome ko04150 mTOR signaling pathway	Archaeal/vacuolar-type H+-ATPase subunit B/Vma2	C	Energy production and conversion ;	IPR000194 [ATPase, F1/V1/A1 complex, alpha/beta subunit, nucleotide-binding domain] ; IPR004100[ATPase, F1/V1/A1 complex, alpha/beta subunit, N-terminal domain] ; IPR022879[V-type ATP synthase regulatory subunit B/beta]
G5EGU8	Moesin/ezrin/radixin homolog 1	erm-1	4.98808e+08	5.71024e+08	0.873533	0.33396	-0.195066	Nonsignificant	None	4	Cellular Component:cytoplasm (GO:0005737),Cellular Component:cytoskeleton (GO:0005856),Molecular Function:cytoskeletal protein binding (GO:0008092),Cellular Component:extrinsic component of membrane (GO:0019898)	--	--	--	--	--	--	IPR000299 [FERM domain] ; IPR000798[Ezrin/radixin/moesin-like] ; IPR011259[Ezrin/radixin/moesin, C-terminal] ; IPR018979[FERM, N-terminal] ; IPR018980[FERM, C-terminal PH-like domain] ; IPR019748[FERM central domain] ; IPR019749[Band 4.1 domain]
Q9BL46	M20_dimer domain-containing protein	CELE_Y71H2AM.11	2.54612e+08	2.9323e+08	0.868303	0.329087	-0.203729	Nonsignificant	None	2	Biological Process:metabolic process (GO:0008152),Molecular Function:hydrolase activity (GO:0016787)	--	--	--	Acetylornithine deacetylase/Succinyl-diaminopimelate desuccinylase or related deacylase	E	Amino acid transport and metabolism ;	IPR002933 [Peptidase M20] ; IPR011650[Peptidase M20, dimerisation domain]
P90900	Intermediate filament protein ifa-4	ifa-4	2.43775e+08	2.71036e+08	0.899417	0.358046	-0.152937	Nonsignificant	None	2	Molecular Function:structural molecule activity (GO:0005198),Cellular Component:intermediate filament (GO:0005882)	intermediate filament protein if	--	--	--	--	--	IPR001322 [Lamin Tail Domain] ; IPR001664[Intermediate filament protein]
Q22620	Prolyl-tRNA synthetase	pars-1	4.5912e+08	446210653	1.02893	0.474974	0.0411451	Nonsignificant	None	7	Molecular Function:nucleotide binding (GO:0000166),Molecular Function:aminoacyl-tRNA ligase activity (GO:0004812),Molecular Function:proline-tRNA ligase activity (GO:0004827),Molecular Function:ATP binding (GO:0005524),Cellular Component:cytoplasm (GO:0005737),Biological Process:tRNA aminoacylation for protein translation (GO:0006418),Biological Process:prolyl-tRNA aminoacylation (GO:0006433)	prolyl-tRNA synthetase	6.1.1.15	ko00970 Aminoacyl-tRNA biosynthesis	Prolyl-tRNA synthetase	J	Translation, ribosomal structure and biogenesis ;	IPR000738 [WHEP-TRS domain] ; IPR002314[Aminoacyl-tRNA synthetase, class II (G/ P/ S/T)] ; IPR002316[Proline-tRNA ligase, class IIa] ; IPR004154[Anticodon-binding] ; IPR006195[Aminoacyl-tRNA synthetase, class II] ; IPR016061[Proline-tRNA ligase, class II, C-terminal]
P49405	60S ribosomal protein L5	rpl-5	2.2044e+09	2727641211	0.80817	0.273264	-0.30727	Nonsignificant	None	5	Molecular Function:structural constituent of ribosome (GO:0003735),Cellular Component:intracellular (GO:0005622),Cellular Component:ribosome (GO:0005840),Biological Process:translation (GO:0006412),Molecular Function:5S rRNA binding (GO:0008097)	large subunit ribosomal protein L5e	--	ko03010 Ribosome	Ribosomal protein L18	J	Translation, ribosomal structure and biogenesis ;	IPR005485 [Ribosomal protein L5 eukaryotic/L18 archaeal] ; IPR025607[Ribosomal protein L5 eukaryotic/L18 archaeal, C-terminal]
H2KZD5	Piwi domain-containing protein	csr-1	1.6634e+08	1.93198e+08	0.860983	0.322265	-0.215943	Nonsignificant	None	2	Molecular Function:nucleic acid binding (GO:0003676),Molecular Function:protein binding (GO:0005515)	--	--	--	--	--	--	IPR003100 [PAZ domain] ; IPR003165[Piwi domain]
P34540	Kinesin heavy chain	unc-116	1.93324e+08	1.91408e+08	1.01001	0.458472	0.014371	Nonsignificant	None	4	Molecular Function:microtubule motor activity (GO:0003777),Molecular Function:ATP binding (GO:0005524),Biological Process:microtubule-based movement (GO:0007018),Molecular Function:microtubule binding (GO:0008017)	kinesin family member 5	--	ko04144 Endocytosis	--	--	--	IPR001752 [Kinesin motor domain]
G5ECW7	Dipeptidyl peptidase 3	dpt-1	2.1732e+08	278613661	0.780003	0.247518	-0.358448	Nonsignificant	None	--	--	dipeptidyl-peptidase III	3.4.14.4	--	--	--	--	--
G5EEQ8	SF3b1 domain-containing protein	sftb-1	1.36963e+08	1.3644e+08	1.00383	0.45303	0.00551884	Nonsignificant	None	--	--	splicing factor 3B subunit 1	--	ko03040 Spliceosome	--	--	--	IPR015016 [Splicing factor 3B subunit 1]
Q18212	Spliceosome RNA helicase DDX39B homolog	hel-1	4.60887e+08	8.64378e+08	0.533201	0.0626127	-0.90725	Nonsignificant	None	2	Molecular Function:nucleic acid binding (GO:0003676),Molecular Function:ATP binding (GO:0005524)	ATP-dependent RNA helicase UAP56/SUB2	3.6.4.13	ko03013 RNA transport ko03015 mRNA surveillance pathway ko03040 Spliceosome	Superfamily II DNA and RNA helicase	L	Replication, recombination and repair ;	IPR001650 [Helicase, C-terminal] ; IPR011545[DEAD/DEAH box helicase domain] ; IPR014001[Helicase superfamily 1/2, ATP-binding domain] ; IPR014014[RNA helicase, DEAD-box type, Q motif]
Q09237	GYF domain-containing protein gyf-1	gyf-1	3.53656e+08	2.51969e+08	1.40357	0.240969	0.489099	Nonsignificant	None	1	Molecular Function:protein binding (GO:0005515)	PERQ amino acid-rich with GYF domain-containing protein	--	--	Uncharacterized protein	S	Function unknown ;	IPR003169 [GYF domain]
O45865	Adenine Nucleotide Translocator	ant-1.1	4.85295e+09	5.16579e+09	0.939439	0.395002	-0.0901292	Nonsignificant	None	4	Molecular Function:transporter activity (GO:0005215),Cellular Component:mitochondrial inner membrane (GO:0005743),Biological Process:transport (GO:0006810),Biological Process:transmembrane transport (GO:0055085)	solute carrier family 25 (mitochondrial adenine nucleotide translocator), member 4/5/6/31	--	ko04020 Calcium signaling pathway	--	--	--	IPR002067 [Mitochondrial carrier protein] ; IPR002113[Adenine nucleotide translocator 1] ; IPR018108[Mitochondrial substrate/solute carrier]
G5EET8	PUD1_2 domain-containing protein	pud-1.2	1.09536e+09	2115058592	0.517887	0.0549781	-0.949292	Nonsignificant	None	--	--	--	--	--	--	--	--	--
G5EC98	CTP synthase	ctps-1	3.73204e+08	3.06677e+08	1.21693	0.363946	0.283242	Nonsignificant	None	2	Molecular Function:CTP synthase activity (GO:0003883),Biological Process:pyrimidine nucleotide biosynthetic process (GO:0006221)	CTP synthase	6.3.4.2	ko00240 Pyrimidine metabolism ko01100 Metabolic pathways	CTP synthase (UTP-ammonia lyase)	F	Nucleotide transport and metabolism ;	IPR004468 [CTP synthase] ; IPR017456[CTP synthase, N-terminal] ; IPR017926[Glutamine amidotransferase]
Q9GPA0	UDP-Glucose Glycoprotein glucosylTransferase	uggt-1	1.20683e+08	7.9123e+07	1.52526	0.181356	0.609057	Nonsignificant	None	2	Molecular Function:UDP-glucose:glycoprotein glucosyltransferase activity (GO:0003980),Biological Process:protein glycosylation (GO:0006486)	UDP-glucose:glycoprotein glucosyltransferase	2.4.1.-	ko04141 Protein processing in endoplasmic reticulum	--	--	--	IPR002495 [Glycosyl transferase, family 8] ; IPR009448[UDP-glucose:Glycoprotein Glucosyltransferase]
G5ECV9	10-formyltetrahydrofolate dehydrogenase	alh-3	2.9105e+08	3.21578e+08	0.905069	0.363291	-0.143901	Nonsignificant	None	4	Biological Process:metabolic process (GO:0008152),Biological Process:biosynthetic process (GO:0009058),Molecular Function:oxidoreductase activity (GO:0016491),Biological Process:oxidation-reduction process (GO:0055114)	formyltetrahydrofolate dehydrogenase	1.5.1.6	ko00670 One carbon pool by folate	Acyl-CoA reductase or other NAD-dependent aldehyde dehydrogenase	C	Energy production and conversion ;	IPR002376 [Formyl transferase, N-terminal] ; IPR005793[Formyl transferase, C-terminal] ; IPR009081[Phosphopantetheine binding ACP domain] ; IPR015590[Aldehyde dehydrogenase domain]
G5EEA8	Annexin	nex-1	1.77397e+09	1682237584	1.05453	0.496887	0.0765998	Nonsignificant	None	2	Molecular Function:calcium ion binding (GO:0005509),Molecular Function:calcium-dependent phospholipid binding (GO:0005544)	--	--	--	--	--	--	IPR001464 [Annexin] ; IPR018502[Annexin repeat]
Q6A2D2	Uncharacterized protein	hpo-34	1.22016e+07	6.50747e+06	1.87501	0.0771926	0.906898	Nonsignificant	None	--	--	--	--	--	--	--	--	--
Q17971	Uncharacterized protein	C14C10.5	1.4956e+08	1.49053e+08	1.0034	0.452649	0.00489772	Nonsignificant	None	--	--	proteasome activator subunit 4	--	ko03050 Proteasome	--	--	--	IPR021843 [Protein of unknown function DUF3437] ; IPR032430[Proteasome activator Blm10, mid region]
Q9TYL9	Coatomer subunit beta	copb-1	2.0861e+08	173946270	1.19928	0.377686	0.262169	Nonsignificant	None	6	Molecular Function:structural molecule activity (GO:0005198),Cellular Component:cytoplasm (GO:0005737),Biological Process:intracellular protein transport (GO:0006886),Biological Process:vesicle-mediated transport (GO:0016192),Cellular Component:membrane coat (GO:0030117),Cellular Component:COPI vesicle coat (GO:0030126)	coatomer subunit beta	--	--	--	--	--	IPR002553 [Clathrin/coatomer adaptor, adaptin-like, N-terminal] ; IPR011710[Coatomer beta subunit, C-terminal] ; IPR016460[Coatomer beta subunit (COPB1)] ; IPR029446[Coatomer beta subunit, appendage platform domain]
O17626	Uncharacterized protein	C31C9.2	9.12474e+08	906734668	1.00633	0.455233	0.00910371	Nonsignificant	None	3	Biological Process:metabolic process (GO:0008152),Molecular Function:NAD binding (GO:0051287),Biological Process:oxidation-reduction process (GO:0055114)	--	--	ko00260 Glycine, serine and threonine metabolism ko01100 Metabolic pathways ko01200 Carbon metabolism ko01230 Biosynthesis of amino acids	Phosphoglycerate dehydrogenase or related dehydrogenase	HR	Coenzyme transport and metabolism ; General function prediction only ;	IPR006139 [D-isomer specific 2-hydroxyacid dehydrogenase, catalytic domain] ; IPR006140[D-isomer specific 2-hydroxyacid dehydrogenase, NAD-binding domain]
D0PV95	ATP-dependent RNA helicase laf-1	laf-1	1.68011e+08	142661014	1.17769	0.394991	0.235961	Nonsignificant	None	2	Molecular Function:nucleic acid binding (GO:0003676),Molecular Function:ATP binding (GO:0005524)	ATP-dependent RNA helicase DDX3X	3.6.4.13		Superfamily II DNA and RNA helicase	L	Replication, recombination and repair ;	IPR001650 [Helicase, C-terminal] ; IPR011545[DEAD/DEAH box helicase domain] ; IPR014001[Helicase superfamily 1/2, ATP-binding domain] ; IPR014014[RNA helicase, DEAD-box type, Q motif]
Q19749	Dihydrolipoyllysine-residue acetyltransferase component of pyruvate dehydrogenase complex, mitochondrial	dlat-1	6.97455e+08	5.87376e+08	1.18741	0.387136	0.247815	Nonsignificant	None	1	Biological Process:metabolic process (GO:0008152)	pyruvate dehydrogenase E2 component (dihydrolipoamide acetyltransferase)	2.3.1.12	ko00010 Glycolysis / Gluconeogenesis ko00020 Citrate cycle (TCA cycle) ko00620 Pyruvate metabolism ko01100 Metabolic pathways ko01200 Carbon metabolism	Pyruvate/2-oxoglutarate dehydrogenase complex, dihydrolipoamide acyltransferase (E2) component	C	Energy production and conversion ;	IPR000089 [Biotin/lipoyl attachment] ; IPR001078[2-oxoacid dehydrogenase acyltransferase, catalytic domain] ; IPR004167[E3-binding domain]
Q09936	Uncharacterized protein C53C9.2	C53C9.2	5.60243e+08	642542195	0.871916	0.332453	-0.197739	Nonsignificant	None	--	--	--	--	--	--	--	--	IPR000557 [Calponin repeat]
Q27249	Tropomyosin isoforms c/e	lev-11	1.70507e+07	52132472	0.327065	0.00431435	-1.61235	Significant	down	--	--	tropomyosin 1	--		--	--	--	IPR000533 [Tropomyosin]
O62431	Probable glutamine--tRNA ligase	qars-1	3.0337e+08	3.4351e+08	0.883148	0.342915	-0.179274	Nonsignificant	None	8	Molecular Function:nucleotide binding (GO:0000166),Molecular Function:aminoacyl-tRNA ligase activity (GO:0004812),Molecular Function:glutamine-tRNA ligase activity (GO:0004819),Molecular Function:ATP binding (GO:0005524),Cellular Component:cytoplasm (GO:0005737),Biological Process:tRNA aminoacylation for protein translation (GO:0006418),Biological Process:glutaminyl-tRNA aminoacylation (GO:000642…	glutaminyl-tRNA synthetase	6.1.1.18	ko00970 Aminoacyl-tRNA biosynthesis ko01100 Metabolic pathways	Glutamyl- or glutaminyl-tRNA synthetase	J	Translation, ribosomal structure and biogenesis ;	IPR000924 [Glutamyl/glutaminyl-tRNA synthetase] ; IPR007638[Glutaminyl-tRNA synthetase, class Ib, non-specific RNA-binding domain 2] ; IPR007639[Glutaminyl-tRNA synthetase, class Ib, non-specific RNA-binding domain, N-terminal] ; IPR020058[Glutamyl/glutaminyl-tRNA synthetase, class Ib, catalytic domain] ; IPR020059[Glutamyl/glutaminyl-tRNA synthetase, class Ib, anti-codon binding domain]
Q9U2X0	Protein arginine N-methyltransferase 1	prmt-1	4.53204e+08	5.53943e+08	0.818142	0.282463	-0.289577	Nonsignificant	None	2	Biological Process:protein methylation (GO:0006479),Molecular Function:methyltransferase activity (GO:0008168)	type I protein arginine methyltransferase	2.1.1.319	ko04068 FoxO signaling pathway	Predicted RNA methylase	R	General function prediction only ;	IPR025799 [Protein arginine N-methyltransferase]
Q22562	Uncharacterized protein	CELE_T19B10.2	3.38243e+08	602027007	0.56184	0.078362	-0.831768	Nonsignificant	None	--	--	--	--	--	--	--	--	--
Q10039	Glycine--tRNA ligase	gars-1	2.47886e+08	3.04962e+08	0.81284	0.277568	-0.298957	Nonsignificant	None	7	Molecular Function:nucleotide binding (GO:0000166),Molecular Function:aminoacyl-tRNA ligase activity (GO:0004812),Molecular Function:glycine-tRNA ligase activity (GO:0004820),Molecular Function:ATP binding (GO:0005524),Cellular Component:cytoplasm (GO:0005737),Biological Process:tRNA aminoacylation for protein translation (GO:0006418),Biological Process:glycyl-tRNA aminoacylation (GO:0006426)	glycyl-tRNA synthetase	6.1.1.14	ko00970 Aminoacyl-tRNA biosynthesis	Glycyl-tRNA synthetase (class II)	J	Translation, ribosomal structure and biogenesis ;	IPR000738 [WHEP-TRS domain] ; IPR002314[Aminoacyl-tRNA synthetase, class II (G/ P/ S/T)] ; IPR002315[Glycyl-tRNA synthetase] ; IPR004154[Anticodon-binding] ; IPR006195[Aminoacyl-tRNA synthetase, class II] ; IPR027031[Glycyl-tRNA synthetase/DNA polymerase subunit gamma-2]
P50432	Serine hydroxymethyltransferase	mel-32	6.65044e+08	763028352	0.871586	0.332145	-0.198286	Nonsignificant	None	1	Molecular Function:transferase activity (GO:0016740)	glycine hydroxymethyltransferase	2.1.2.1	ko00260 Glycine, serine and threonine metabolism ko00630 Glyoxylate and dicarboxylate metabolism ko00670 One carbon pool by folate ko01100 Metabolic pathways ko01200 Carbon metabolism ko01230 Biosynthesis of amino acids	Glycine/serine hydroxymethyltransferase	E	Amino acid transport and metabolism ;	IPR001085 [Serine hydroxymethyltransferase]
G5EEH9	Nuclear pore complex protein Nup98-Nup96	npp-10	1.45736e+08	1.7881e+08	0.815033	0.279592	-0.295069	Nonsignificant	None	2	Cellular Component:nuclear pore (GO:0005643),Biological Process:transport (GO:0006810)	nuclear pore complex protein Nup98-Nup96	--	ko03013 RNA transport	--	--	--	IPR007230 [Peptidase S59, nucleoporin] ; IPR021967[Nuclear protein 96] ; IPR025574[Nucleoporin FG repeat]
Q03604	Ribonucleoside-diphosphate reductase large subunit	rnr-1	5.48194e+08	418648783	1.30944	0.297935	0.388946	Nonsignificant	None	3	Molecular Function:ATP binding (GO:0005524),Biological Process:DNA replication (GO:0006260),Biological Process:oxidation-reduction process (GO:0055114)	ribonucleoside-diphosphate reductase subunit M1	1.17.4.1	ko00230 Purine metabolism ko00240 Pyrimidine metabolism ko00480 Glutathione metabolism ko01100 Metabolic pathways	Ribonucleotide reductase alpha subunit	F	Nucleotide transport and metabolism ;	IPR000788 [Ribonucleotide reductase large subunit, C-terminal] ; IPR005144[ATP-cone domain] ; IPR013509[Ribonucleotide reductase large subunit, N-terminal]
Q9N4F3	AP complex subunit beta	apb-1	2.04879e+08	1.47942e+08	1.38487	0.251495	0.469747	Nonsignificant	None	4	Biological Process:intracellular protein transport (GO:0006886),Biological Process:vesicle-mediated transport (GO:0016192),Cellular Component:membrane coat (GO:0030117),Cellular Component:clathrin adaptor complex (GO:0030131)	AP-2 complex subunit beta-1	--	ko04144 Endocytosis	--	--	--	IPR002553 [Clathrin/coatomer adaptor, adaptin-like, N-terminal] ; IPR008152[Clathrin adaptor, alpha/beta/gamma-adaptin, appendage, Ig-like subdomain] ; IPR015151[Beta-adaptin appendage, C-terminal subdomain] ; IPR026739[AP complex subunit beta]
P41877	Chromatin-remodeling complex ATPase chain isw-1	isw-1	1.59374e+08	1.39865e+08	1.13948	0.426919	0.188381	Nonsignificant	None	8	Molecular Function:nucleic acid binding (GO:0003676),Molecular Function:ATP binding (GO:0005524),Cellular Component:nucleus (GO:0005634),Biological Process:chromatin remodeling (GO:0006338),Cellular Component:NURF complex (GO:0016589),Molecular Function:ATPase activity (GO:0016887),Molecular Function:nucleosome binding (GO:0031491),Biological Process:ATP-dependent chromatin remodeling (GO:0043044)	SWI/SNF-related matrix-associated actin-dependent regulator of chromatin subfamily A member 5	3.6.4.-	--	Uncharacterized conserved protein, contains Zn finger domain	S	Function unknown ;	IPR000330 [SNF2-related, N-terminal domain] ; IPR001005[SANT/Myb domain] ; IPR001650[Helicase, C-terminal] ; IPR014001[Helicase superfamily 1/2, ATP-binding domain] ; IPR015194[ISWI, HAND domain] ; IPR015195[SLIDE domain] ; IPR017884[SANT domain] ; IPR029915[ISWI family]
Q21752	Probable voltage-dependent anion-selective channel	vdac-1	3.49398e+09	3.73934e+09	0.934384	0.390363	-0.0979129	Nonsignificant	None	5	Cellular Component:mitochondrial outer membrane (GO:0005741),Biological Process:anion transport (GO:0006820),Molecular Function:voltage-gated anion channel activity (GO:0008308),Biological Process:regulation of anion transport (GO:0044070),Biological Process:transmembrane transport (GO:0055085)	voltage-dependent anion channel protein 2	--	ko04020 Calcium signaling pathway	--	--	--	IPR001925 [Porin, eukaryotic type] ; IPR027246[Eukaryotic porin/Tom40]
Q966C7	Transaldolase	tald-1	8.1418e+08	6.79355e+08	1.19846	0.378334	0.261181	Nonsignificant	None	4	Molecular Function:sedoheptulose-7-phosphate:D-glyceraldehyde-3-phosphate glyceronetransferase activity (GO:0004801),Cellular Component:cytoplasm (GO:0005737),Biological Process:carbohydrate metabolic process (GO:0005975),Biological Process:pentose-phosphate shunt (GO:0006098)	transaldolase	2.2.1.2	ko00030 Pentose phosphate pathway ko01100 Metabolic pathways ko01200 Carbon metabolism ko01230 Biosynthesis of amino acids	Transaldolase	G	Carbohydrate transport and metabolism ;	IPR001585 [Transaldolase/Fructose-6-phosphate aldolase] ; IPR004730[Transaldolase type 1]
P91917	Obg-like ATPase 1	ola-1	5.72457e+08	6.41344e+08	0.89259	0.351702	-0.16393	Nonsignificant	None	1	Molecular Function:GTP binding (GO:0005525)	obg-like ATPase 1	--	--	Ribosome-binding ATPase YchF, GTP1/OBG family	J	Translation, ribosomal structure and biogenesis ;	IPR006073 [GTP binding domain] ; IPR013029[Domain of unknown function DUF933] ; IPR031167[OBG-type guanine nucleotide-binding (G) domain]
Q09501	Intermediate filament protein ifp-1	ifp-1	1.92288e+08	2.54351e+08	0.755995	0.225951	-0.403551	Nonsignificant	None	2	Molecular Function:structural molecule activity (GO:0005198),Cellular Component:intermediate filament (GO:0005882)	intermediate filament protein if	--	--	--	--	--	IPR001664 [Intermediate filament protein]
O45418	Peptidylprolyl isomerase	fkb-6	7.86042e+08	7.38695e+08	1.0641	0.494495	0.0896276	Nonsignificant	None	5	Biological Process:protein peptidyl-prolyl isomerization (GO:0000413),Molecular Function:peptidyl-prolyl cis-trans isomerase activity (GO:0003755),Molecular Function:protein binding (GO:0005515),Molecular Function:FK506 binding (GO:0005528),Molecular Function:heat shock protein binding (GO:0031072)	FK506-binding protein 4/5	5.2.1.8		FKBP-type peptidyl-prolyl cis-trans isomerase	O	Posttranslational modification, protein turnover, chaperones ;	IPR001179 [FKBP-type peptidyl-prolyl cis-trans isomerase domain] ; IPR013026[Tetratricopeptide repeat-containing domain] ; IPR019734[Tetratricopeptide repeat] ; IPR023566[Peptidyl-prolyl cis-trans isomerase, FKBP-type] ; IPR031212[Peptidyl-prolyl cis-trans isomerase FKBP4]
Q95QA6	Protein pat-12	pat-12	3.90834e+08	334637922	1.16793	0.40299	0.223956	Nonsignificant	None	--	--	--	--	--	--	--	--	--
Q09543	Probable serine/threonine-protein phosphatase PP2A regulatory subunit	paa-1	6.67463e+08	647701084	1.03051	0.476341	0.0433603	Nonsignificant	None	1	Molecular Function:protein binding (GO:0005515)	serine/threonine-protein phosphatase 2A regulatory subunit A	--	ko03015 mRNA surveillance pathway ko04350 TGF-beta signaling pathway	Predicted NTPase, NACHT family domain	T	Signal transduction mechanisms ;	IPR000357 [HEAT repeat] ; IPR021133[HEAT, type 2]
Q20898	Translational repressor ifet-1	ifet-1	2.41047e+08	192071282	1.25499	0.335561	0.327673	Nonsignificant	None	--	--	eukaryotic translation initiation factor 4E transporter	--	--	--	--	--	IPR018862 [Eukaryotic translation initiation factor 4E binding protein]
A0A2C9C3L5	Cytochrome b-c1 complex subunit 1, mitochondrial	ucr-1	1.33032e+09	1.03937e+09	1.27993	0.317892	0.356063	Nonsignificant	None	--	--	--	--	--	Predicted Zn-dependent peptidase	R	General function prediction only ;	IPR007863 [Peptidase M16, C-terminal] ; IPR011765[Peptidase M16, N-terminal]
P34575	Probable citrate synthase, mitochondrial	cts-1	4.33826e+09	3.5115e+09	1.23545	0.349921	0.305031	Nonsignificant	None	--	--	citrate synthase	2.3.3.1	ko00020 Citrate cycle (TCA cycle) ko00630 Glyoxylate and dicarboxylate metabolism ko01100 Metabolic pathways ko01200 Carbon metabolism ko01210 2-Oxocarboxylic acid metabolism ko01230 Biosynthesis of amino acids	Citrate synthase	C	Energy production and conversion ;	IPR002020 [Citrate synthase]
Q18990	CAD protein	pyr-1	9.23956e+07	7.79324e+07	1.18559	0.3886	0.245601	Nonsignificant	None	9	Molecular Function:aspartate carbamoyltransferase activity (GO:0004070),Molecular Function:ATP binding (GO:0005524),Biological Process:'de novo' pyrimidine nucleobase biosynthetic process (GO:0006207),Biological Process:cellular amino acid metabolic process (GO:0006520),Biological Process:nitrogen compound metabolic process (GO:0006807),Molecular Function:amino acid binding (GO:0016597),Molecular…	--	--	ko00240 Pyrimidine metabolism ko00250 Alanine, aspartate and glutamate metabolism ko01100 Metabolic pathways	Carbamoylphosphate synthase small subunit	EF	Amino acid transport and metabolism ; Nucleotide transport and metabolism ;	IPR002082 [Aspartate carbamoyltransferase] ; IPR002474[Carbamoyl-phosphate synthase, small subunit N-terminal domain] ; IPR005479[Carbamoyl-phosphate synthetase large subunit-like, ATP-binding domain] ; IPR005480[Carbamoyl-phosphate synthetase, large subunit oligomerisation domain] ; IPR005483[Carbamoyl-phosphate synthase large subunit, CPSase domain] ; IPR006130[Aspartate/ornithine carbamoyltran…
Q93573	Translationally-controlled tumor protein homolog	tct-1	2.60861e+09	2.64373e+09	0.986716	0.437828	-0.0192931	Nonsignificant	None	--	--	--	--	--	--	--	--	IPR018105 [Translationally controlled tumour protein]
O17406	AT hook Transcription Factor family	attf-2	5.68145e+08	5.37672e+08	1.05668	0.498703	0.0795351	Nonsignificant	None	1	Molecular Function:DNA binding (GO:0003677)	--	--	--	--	--	--	IPR017956 [AT hook, DNA-binding motif]
O45430	MethylCrotonoyl-Coenzyme A Carboxylase (Alpha)	mccc-1	4.79909e+08	5.25618e+08	0.913037	0.370674	-0.131255	Nonsignificant	None	3	Molecular Function:biotin carboxylase activity (GO:0004075),Molecular Function:ATP binding (GO:0005524),Molecular Function:metal ion binding (GO:0046872)	3-methylcrotonyl-CoA carboxylase alpha subunit	6.4.1.4	ko00280 Valine, leucine and isoleucine degradation ko01100 Metabolic pathways	Acetyl/propionyl-CoA carboxylase, alpha subunit	I	Lipid transport and metabolism ;	IPR000089 [Biotin/lipoyl attachment] ; IPR005479[Carbamoyl-phosphate synthetase large subunit-like, ATP-binding domain] ; IPR005481[Biotin carboxylase-like, N-terminal domain] ; IPR005482[Biotin carboxylase, C-terminal] ; IPR011761[ATP-grasp fold] ; IPR011764[Biotin carboxylation domain]
Q8WQC9	Dynamin GTPase	drp-1	1.32314e+08	116087964	1.13977	0.426673	0.188744	Nonsignificant	None	2	Molecular Function:GTPase activity (GO:0003924),Molecular Function:GTP binding (GO:0005525)	dynamin 1-like protein	3.6.5.5		--	--	--	IPR000375 [Dynamin central domain] ; IPR001401[Dynamin, GTPase domain] ; IPR003130[Dynamin GTPase effector] ; IPR020850[GTPase effector domain] ; IPR022812[Dynamin superfamily] ; IPR030381[Dynamin-type guanine nucleotide-binding (G) domain]
H8ESF3	SANT domain-containing protein	swsn-1	1.49738e+08	2.24691e+08	0.666419	0.150486	-0.585499	Nonsignificant	None	1	Molecular Function:protein binding (GO:0005515)	SWI/SNF related-matrix-associated actin-dependent regulator of chromatin subfamily C	--		--	--	--	IPR001005 [SANT/Myb domain] ; IPR007526[SWIRM domain] ; IPR017884[SANT domain] ; IPR032448[SMARCC, SWIRM-associated domain] ; IPR032451[SMARCC, C-terminal]
Q27874	Integrin beta pat-3	pat-3	1.85943e+08	2.17876e+08	0.853435	0.315234	-0.228646	Nonsignificant	None	--	--	integrin beta 1	--	ko04145 Phagosome ko04512 ECM-receptor interaction	Secreted protein containing bacterial Ig-like domain and vWFA domain	R	General function prediction only ;	IPR002369 [Integrin beta subunit, VWA domain] ; IPR012896[Integrin beta subunit, tail] ; IPR013111[EGF-like domain, extracellular] ; IPR014836[Integrin beta subunit, cytoplasmic domain] ; IPR015812[Integrin beta subunit] ; IPR033760[Integrin beta N-terminal]
O17680	Probable S-adenosylmethionine synthase 1	sams-1	4.72198e+08	7.0766e+08	0.667267	0.151152	-0.583665	Nonsignificant	None	3	Molecular Function:methionine adenosyltransferase activity (GO:0004478),Molecular Function:ATP binding (GO:0005524),Biological Process:S-adenosylmethionine biosynthetic process (GO:0006556)	S-adenosylmethionine synthetase	2.5.1.6	ko00270 Cysteine and methionine metabolism ko01100 Metabolic pathways ko01230 Biosynthesis of amino acids	S-adenosylmethionine synthetase	H	Coenzyme transport and metabolism ;	IPR002133 [S-adenosylmethionine synthetase] ; IPR022628[S-adenosylmethionine synthetase, N-terminal] ; IPR022629[S-adenosylmethionine synthetase, central domain] ; IPR022630[S-adenosylmethionine synthetase, C-terminal]
O02640	Probable malate dehydrogenase, mitochondrial	mdh-2	2.87816e+09	2460126297	1.16992	0.401349	0.226414	Nonsignificant	None	2	Molecular Function:oxidoreductase activity (GO:0016491),Biological Process:oxidation-reduction process (GO:0055114)	malate dehydrogenase	1.1.1.37	ko00020 Citrate cycle (TCA cycle) ko00270 Cysteine and methionine metabolism ko00620 Pyruvate metabolism ko00630 Glyoxylate and dicarboxylate metabolism ko01100 Metabolic pathways ko01200 Carbon metabolism	Malate/lactate dehydrogenase	C	Energy production and conversion ;	IPR001236 [Lactate/malate dehydrogenase, N-terminal] ; IPR022383[Lactate/malate dehydrogenase, C-terminal]
P48154	40S ribosomal protein S3a	rps-1	5.39549e+09	4186747658	1.28871	0.311847	0.365925	Nonsignificant	None	3	Molecular Function:structural constituent of ribosome (GO:0003735),Cellular Component:ribosome (GO:0005840),Biological Process:translation (GO:0006412)	small subunit ribosomal protein S3Ae	--	ko03010 Ribosome	Ribosomal protein S3AE	J	Translation, ribosomal structure and biogenesis ;	IPR001593 [Ribosomal protein S3Ae]
Q21284	Formyltetrahydrofolate synthetase	CELE_K07E3.4	3.33713e+08	3.1146e+08	1.07145	0.487659	0.0995596	Nonsignificant	None	3	Molecular Function:formate-tetrahydrofolate ligase activity (GO:0004329),Molecular Function:ATP binding (GO:0005524),Biological Process:folic acid-containing compound biosynthetic process (GO:0009396)	--	--	ko00670 One carbon pool by folate ko01100 Metabolic pathways	Formyltetrahydrofolate synthetase	F	Nucleotide transport and metabolism ;	IPR000559 [Formate-tetrahydrofolate ligase, FTHFS]
U4PEQ9	cGMP-dependent protein kinase	egl-4	1.54414e+08	2.01872e+08	0.764912	0.233913	-0.386634	Nonsignificant	None	5	Molecular Function:protein kinase activity (GO:0004672),Molecular Function:protein serine/threonine kinase activity (GO:0004674),Molecular Function:cGMP-dependent protein kinase activity (GO:0004692),Molecular Function:ATP binding (GO:0005524),Biological Process:protein phosphorylation (GO:0006468)	cGMP-dependent protein kinase 1	2.7.11.12		Serine/threonine protein kinase	T	Signal transduction mechanisms ;	IPR000595 [Cyclic nucleotide-binding domain] ; IPR000719[Protein kinase domain] ; IPR000961[AGC-kinase, C-terminal] ; IPR002374[cGMP-dependent kinase]
O44952	Lon protease homolog, mitochondrial	lonp-1	1.37584e+08	1.11577e+08	1.23309	0.351686	0.302272	Nonsignificant	None	5	Molecular Function:ATP-dependent peptidase activity (GO:0004176),Molecular Function:serine-type endopeptidase activity (GO:0004252),Molecular Function:ATP binding (GO:0005524),Biological Process:proteolysis (GO:0006508),Biological Process:protein catabolic process (GO:0030163)	ATP-dependent Lon protease	3.4.21.53	--	ATP-dependent Lon protease, bacterial type	O	Posttranslational modification, protein turnover, chaperones ;	IPR003111 [ATP-dependent protease La (LON), substrate-binding domain] ; IPR003593[AAA+ ATPase domain] ; IPR003959[ATPase, AAA-type, core] ; IPR008269[Peptidase S16, Lon C-terminal] ; IPR027065[Lon protease]
Q9BL15	tRNA (cytosine(34)-C(5))-methyltransferase	nsun-2	2.26276e+08	2.30917e+08	0.979904	0.431729	-0.0292878	Nonsignificant	None	2	Molecular Function:methyltransferase activity (GO:0008168),Molecular Function:tRNA (cytosine-5-)-methyltransferase activity (GO:0016428)	tRNA (cytosine34-C5)-methyltransferase	2.1.1.203	--	16S rRNA C967 or C1407 C5-methylase, RsmB/RsmF family	J	Translation, ribosomal structure and biogenesis ;	IPR001678 [SAM-dependent methyltransferase RsmB/NOP2-type] ; IPR023267[RNA (C5-cytosine) methyltransferase] ; IPR023270[tRNA (C5-cytosine) methyltransferase, NCL1]
Q22993	Phosphoethanolamine MethylTransferase	pmt-2	5.63559e+08	5.21879e+08	1.07987	0.479891	0.110852	Nonsignificant	None	2	Biological Process:metabolic process (GO:0008152),Molecular Function:methyltransferase activity (GO:0008168)	--	--	--	Cyclopropane fatty-acyl-phospholipid synthase and related methyltransferases	I	Lipid transport and metabolism ;	IPR013216 [Methyltransferase type 11]
P04970	Glyceraldehyde-3-phosphate dehydrogenase 1	gpd-1	1.32067e+08	69206832	1.9083	0.0710486	0.932286	Nonsignificant	None	1	Biological Process:oxidation-reduction process (GO:0055114)	glyceraldehyde 3-phosphate dehydrogenase	1.2.1.12	ko00010 Glycolysis / Gluconeogenesis ko01100 Metabolic pathways ko01200 Carbon metabolism ko01230 Biosynthesis of amino acids	Glyceraldehyde-3-phosphate dehydrogenase/erythrose-4-phosphate dehydrogenase	G	Carbohydrate transport and metabolism ;	IPR020828 [Glyceraldehyde 3-phosphate dehydrogenase, NAD(P) binding domain] ; IPR020829[Glyceraldehyde 3-phosphate dehydrogenase, catalytic domain] ; IPR020831[Glyceraldehyde/Erythrose phosphate dehydrogenase family]
Q20310	Uncharacterized protein	CELE_F42A10.5	4.43216e+08	328109365	1.35082	0.271655	0.433833	Nonsignificant	None	--	--	--	--	--	--	--	--	IPR026806 [Protein CDV3]
G5EFG4	ABC transporter, class F	abcf-2	2.30271e+08	3.37963e+08	0.681349	0.162364	-0.553533	Nonsignificant	None	2	Molecular Function:ATP binding (GO:0005524),Molecular Function:ATPase activity (GO:0016887)	ATP-binding cassette, subfamily F, member 2	--	--	ATPase components of ABC transporters with duplicated ATPase domains	R	General function prediction only ;	IPR003439 [ABC transporter-like] ; IPR003593[AAA+ ATPase domain] ; IPR032781[ABC-transporter extension domain]
Q9N5B3	Peptidase_M24 domain-containing protein	CELE_W08E12.7	1.31427e+09	1.5839e+09	0.829767	0.293228	-0.269221	Nonsignificant	None	--	--	--	--	--	Methionine aminopeptidase	J	Translation, ribosomal structure and biogenesis ;	IPR000994 [Peptidase M24]
Q93379	Glutathione reductase, mitochondrial	gsr-1	3.5174e+08	584113160	0.602179	0.10364	-0.731737	Nonsignificant	None	7	Molecular Function:glutathione-disulfide reductase activity (GO:0004362),Biological Process:glutathione metabolic process (GO:0006749),Molecular Function:oxidoreductase activity (GO:0016491),Biological Process:cell redox homeostasis (GO:0045454),Molecular Function:flavin adenine dinucleotide binding (GO:0050660),Molecular Function:NADP binding (GO:0050661),Biological Process:oxidation-reduction p…	glutathione reductase (NADPH)	1.8.1.7	ko00480 Glutathione metabolism	Pyruvate/2-oxoglutarate dehydrogenase complex, dihydrolipoamide dehydrogenase (E3) component or related enzyme	C	Energy production and conversion ;	IPR004099 [Pyridine nucleotide-disulphide oxidoreductase, dimerisation domain] ; IPR006322[Glutathione reductase, eukaryote/bacterial] ; IPR023753[FAD/NAD(P)-binding domain]
O02365	Intermediate filament protein ifa-2	mua-6	5.2024e+08	5.01696e+08	1.03696	0.481903	0.0523641	Nonsignificant	None	2	Molecular Function:structural molecule activity (GO:0005198),Cellular Component:intermediate filament (GO:0005882)	intermediate filament protein if	--	--	--	--	--	IPR001664 [Intermediate filament protein]
O61907	Uncharacterized protein	lin-40	1.36997e+08	212891372	0.643507	0.132939	-0.635973	Nonsignificant	None	3	Molecular Function:chromatin binding (GO:0003682),Molecular Function:zinc ion binding (GO:0008270),Molecular Function:sequence-specific DNA binding (GO:0043565)	metastasis-associated protein MTA	--	--	--	--	--	IPR000679 [Zinc finger, GATA-type] ; IPR000949[ELM2 domain] ; IPR001005[SANT/Myb domain] ; IPR001025[Bromo adjacent homology (BAH) domain] ; IPR017884[SANT domain]
Q19126	ATP Synthase B homolog	asb-2	1.00873e+09	1265399162	0.797163	0.263156	-0.327054	Nonsignificant	None	2	Molecular Function:hydrogen ion transmembrane transporter activity (GO:0015078),Biological Process:ATP synthesis coupled proton transport (GO:0015986)	F-type H+-transporting ATPase subunit b	--	ko00190 Oxidative phosphorylation ko01100 Metabolic pathways	--	--	--	IPR008688 [ATP synthase, F0 complex, subunit B/MI25] ; IPR013837[ATP synthase, F0 complex, subunit B]
Q93572	60S acidic ribosomal protein P0	rla-0	3.32691e+09	2.86807e+09	1.15998	0.409586	0.214101	Nonsignificant	None	2	Cellular Component:intracellular (GO:0005622),Biological Process:ribosome biogenesis (GO:0042254)	large subunit ribosomal protein LP0	--	ko03010 Ribosome	Ribosomal protein L10	J	Translation, ribosomal structure and biogenesis ;	IPR001790 [Ribosomal protein L10P]
Q20655	14-3-3-like protein 2	ftt-2	8.13743e+08	5.22041e+08	1.55877	0.167444	0.64041	Nonsignificant	None	1	Molecular Function:protein domain specific binding (GO:0019904)	14-3-3 protein beta/theta/zeta	--	ko04212 Longevity regulating pathway - worm	--	--	--	IPR000308 [14-3-3 protein] ; IPR023410[14-3-3 domain]
P90731	ATP-citrate synthase	acly-2	1.49005e+08	1.60842e+08	0.926406	0.383022	-0.110283	Nonsignificant	None	3	Molecular Function:catalytic activity (GO:0003824),Biological Process:metabolic process (GO:0008152),Molecular Function:cofactor binding (GO:0048037)	ATP citrate (pro-S)-lyase	2.3.3.8	ko00020 Citrate cycle (TCA cycle) ko01100 Metabolic pathways	Citrate synthase	C	Energy production and conversion ;	IPR002020 [Citrate synthase] ; IPR003781[CoA-binding] ; IPR005811[ATP-citrate lyase/succinyl-CoA ligase] ; IPR013650[ATP-grasp fold, succinyl-CoA synthetase-type] ; IPR032263[ATP-citrate synthase, citrate-binding domain]
P51403	40S ribosomal protein S2	rps-2	3.02247e+09	2579851242	1.17157	0.399998	0.228439	Nonsignificant	None	4	Molecular Function:RNA binding (GO:0003723),Molecular Function:structural constituent of ribosome (GO:0003735),Cellular Component:ribosome (GO:0005840),Biological Process:translation (GO:0006412)	small subunit ribosomal protein S2e	--	ko03010 Ribosome	Ribosomal protein S5	J	Translation, ribosomal structure and biogenesis ;	IPR000851 [Ribosomal protein S5] ; IPR005324[Ribosomal protein S5, C-terminal] ; IPR013810[Ribosomal protein S5, N-terminal]
A0A4V0IJW4	SH3 domain-containing protein	eps-8	2.37172e+08	2.61245e+08	0.907854	0.365873	-0.139468	Nonsignificant	None	1	Molecular Function:protein binding (GO:0005515)	epidermal growth factor receptor kinase substrate 8	--	--	--	--	--	IPR001452 [SH3 domain] ; IPR006020[PTB/PI domain] ; IPR011511[Variant SH3 domain] ; IPR013625[Tensin/EPS8 phosphotyrosine-binding domain]
Q9XUW5	RNA helicase	ddx-17	2.63363e+08	2.92053e+08	0.901763	0.360223	-0.14918	Nonsignificant	None	2	Molecular Function:nucleic acid binding (GO:0003676),Molecular Function:ATP binding (GO:0005524)	ATP-dependent RNA helicase DDX5/DBP2	3.6.4.13	ko03040 Spliceosome	Superfamily II DNA and RNA helicase	L	Replication, recombination and repair ;	IPR001650 [Helicase, C-terminal] ; IPR011545[DEAD/DEAH box helicase domain] ; IPR014001[Helicase superfamily 1/2, ATP-binding domain] ; IPR014014[RNA helicase, DEAD-box type, Q motif]
Q22494	Probable V-type proton ATPase subunit H 2	vha-15	1.13429e+09	9.1527e+08	1.2393	0.347054	0.309524	Nonsignificant	None	1	Biological Process:ATP hydrolysis coupled proton transport (GO:0015991)	V-type H+-transporting ATPase subunit H	--	ko00190 Oxidative phosphorylation ko01100 Metabolic pathways ko04142 Lysosome ko04145 Phagosome ko04150 mTOR signaling pathway	--	--	--	IPR004908 [ATPase, V1 complex, subunit H] ; IPR011987[ATPase, V1 complex, subunit H, C-terminal]
Q09979	SCP2 domain-containing protein	dhs-6	2.28486e+08	253589418	0.901009	0.359523	-0.150387	Nonsignificant	None	--	--	--	--	--	NAD(P)-dependent dehydrogenase, short-chain alcohol dehydrogenase family	IQR	Lipid transport and metabolism ; Secondary metabolites biosynthesis, transport and catabolism ; General function prediction only ;	IPR002347 [Short-chain dehydrogenase/reductase SDR] ; IPR003033[SCP2 sterol-binding domain]
Q9BKU3	Eukaryotic translation initiation factor 2 subunit 1	eif-2alpha	3.21581e+08	3.18153e+08	1.01077	0.459141	0.0154595	Nonsignificant	None	3	Molecular Function:nucleic acid binding (GO:0003676),Molecular Function:RNA binding (GO:0003723),Molecular Function:translation initiation factor activity (GO:0003743)	translation initiation factor 2 subunit 1	--	ko03013 RNA transport ko04140 Autophagy - animal ko04141 Protein processing in endoplasmic reticulum	Translation initiation factor 2, alpha subunit (eIF-2alpha)	J	Translation, ribosomal structure and biogenesis ;	IPR003029 [S1 domain] ; IPR011488[Translation initiation factor 2, alpha subunit] ; IPR022967[RNA-binding domain, S1]
Q18599	Acetyl-CoA deacylase	acer-1	2.38452e+09	1.94377e+09	1.22675	0.356457	0.29484	Nonsignificant	None	2	Molecular Function:catalytic activity (GO:0003824),Biological Process:acetyl-CoA metabolic process (GO:0006084)	--	--	--	Acyl-CoA hydrolase	C	Energy production and conversion ;	IPR003702 [Acetyl-CoA hydrolase/transferase] ; IPR026888[Acetyl-CoA hydrolase/transferase C-terminal domain]
Q966L9	ATP-dependent RNA helicase glh-2	glh-2	1.49551e+07	10351415	1.44474	0.21912	0.530807	Nonsignificant	None	3	Molecular Function:nucleic acid binding (GO:0003676),Molecular Function:ATP binding (GO:0005524),Molecular Function:zinc ion binding (GO:0008270)	probable ATP-dependent RNA helicase DDX4	3.6.4.13	--	Superfamily II DNA and RNA helicase	L	Replication, recombination and repair ;	IPR001650 [Helicase, C-terminal] ; IPR001878[Zinc finger, CCHC-type] ; IPR011545[DEAD/DEAH box helicase domain] ; IPR014001[Helicase superfamily 1/2, ATP-binding domain] ; IPR014014[RNA helicase, DEAD-box type, Q motif]
Q21770	Argonaute protein wago-1	wago-1	1.9684e+08	1.72613e+08	1.14036	0.42617	0.189487	Nonsignificant	None	2	Molecular Function:nucleic acid binding (GO:0003676),Molecular Function:protein binding (GO:0005515)	--	--	--	--	--	--	IPR003100 [PAZ domain] ; IPR003165[Piwi domain]
O02115	Proliferating cell nuclear antigen	pcn-1	4.0836e+08	5.42392e+08	0.752888	0.22319	-0.409494	Nonsignificant	None	3	Molecular Function:DNA binding (GO:0003677),Biological Process:regulation of DNA replication (GO:0006275),Molecular Function:DNA polymerase processivity factor activity (GO:0030337)	proliferating cell nuclear antigen	--	ko03030 DNA replication ko03410 Base excision repair ko03420 Nucleotide excision repair ko03430 Mismatch repair	DNA polymerase III sliding clamp (beta) subunit, PCNA homolog	L	Replication, recombination and repair ;	IPR000730 [Proliferating cell nuclear antigen, PCNA] ; IPR022648[Proliferating cell nuclear antigen, PCNA, N-terminal] ; IPR022649[Proliferating cell nuclear antigen, PCNA, C-terminal]
B2FDA8	Structural maintenance of chromosomes protein 3	smc-3	9.24163e+07	1.20233e+08	0.768644	0.237264	-0.379612	Nonsignificant	None	8	Molecular Function:chromatin binding (GO:0003682),Molecular Function:protein binding (GO:0005515),Molecular Function:ATP binding (GO:0005524),Cellular Component:chromosome (GO:0005694),Biological Process:DNA repair (GO:0006281),Biological Process:mitotic sister chromatid cohesion (GO:0007064),Cellular Component:cohesin complex (GO:0008278),Biological Process:chromosome organization (GO:0051276)	structural maintenance of chromosome 3 (chondroitin sulfate proteoglycan 6)	--		Chromosome segregation ATPase	D	Cell cycle control, cell division, chromosome partitioning ;	IPR003395 [RecF/RecN/SMC, N-terminal] ; IPR010935[SMCs flexible hinge] ; IPR029685[Structural maintenance of chromosomes protein 3]
G5EGT7	Eukaryotic translation initiation factor 5B	iffb-1	1.70295e+08	175769407	0.968856	0.421782	-0.0456454	Nonsignificant	None	2	Molecular Function:GTPase activity (GO:0003924),Molecular Function:GTP binding (GO:0005525)	translation initiation factor 5B	--	ko03013 RNA transport	Translation initiation factor IF-2, a GTPase	J	Translation, ribosomal structure and biogenesis ;	IPR000795 [Transcription factor, GTP-binding domain] ; IPR004161[Translation elongation factor EFTu-like, domain 2] ; IPR023115[Translation initiation factor IF- 2, domain 3]
Q27535	Probable arginine kinase ZC434.8	ZC434.8	8.32381e+08	7.41079e+08	1.1232	0.441018	0.167617	Nonsignificant	None	1	Molecular Function:kinase activity (GO:0016301)	creatine kinase	2.7.3.2	ko00330 Arginine and proline metabolism ko01100 Metabolic pathways	Protein-arginine kinase	O	Posttranslational modification, protein turnover, chaperones ;	IPR000749 [ATP:guanido phosphotransferase] ; IPR022413[ATP:guanido phosphotransferase, N-terminal] ; IPR022414[ATP:guanido phosphotransferase, catalytic domain]
P91502	Ubiquitin carboxyl-terminal hydrolase	usp-5	2.43717e+08	2.34308e+08	1.04016	0.484647	0.0568045	Nonsignificant	None	3	Molecular Function:zinc ion binding (GO:0008270),Biological Process:protein deubiquitination (GO:0016579),Molecular Function:thiol-dependent ubiquitinyl hydrolase activity (GO:0036459)	ubiquitin carboxyl-terminal hydrolase 5/13	3.4.19.12	--	--	--	--	IPR001394 [Peptidase C19, ubiquitin carboxyl-terminal hydrolase] ; IPR001607[Zinc finger, UBP-type] ; IPR015940[Ubiquitin-associated domain] ; IPR028889[Ubiquitin specific protease domain]
Q18678	Probable serine--tRNA ligase, cytoplasmic	sars-1	4.6796e+08	4.40441e+08	1.06248	0.496005	0.087435	Nonsignificant	None	7	Molecular Function:nucleotide binding (GO:0000166),Molecular Function:aminoacyl-tRNA ligase activity (GO:0004812),Molecular Function:serine-tRNA ligase activity (GO:0004828),Molecular Function:ATP binding (GO:0005524),Cellular Component:cytoplasm (GO:0005737),Biological Process:tRNA aminoacylation for protein translation (GO:0006418),Biological Process:seryl-tRNA aminoacylation (GO:0006434)	seryl-tRNA synthetase	6.1.1.11	ko00970 Aminoacyl-tRNA biosynthesis	Seryl-tRNA synthetase	J	Translation, ribosomal structure and biogenesis ;	IPR002314 [Aminoacyl-tRNA synthetase, class II (G/ P/ S/T)] ; IPR002317[Serine-tRNA ligase, type1] ; IPR006195[Aminoacyl-tRNA synthetase, class II] ; IPR015866[Serine-tRNA synthetase, type1, N-terminal]
Q19680	Phosphoacetylglucosamine mutase	CELE_F21D5.1	2.36707e+08	1.90026e+08	1.24565	0.342363	0.316904	Nonsignificant	None	2	Biological Process:carbohydrate metabolic process (GO:0005975),Biological Process:organic substance metabolic process (GO:0071704)	phosphoacetylglucosamine mutase	5.4.2.3	ko00520 Amino sugar and nucleotide sugar metabolism ko01100 Metabolic pathways	Phosphomannomutase	G	Carbohydrate transport and metabolism ;	IPR005843 [Alpha-D-phosphohexomutase, C-terminal] ; IPR005844[Alpha-D-phosphohexomutase, alpha/beta/alpha domain I] ; IPR005846[Alpha-D-phosphohexomutase, alpha/beta/alpha domain III]
G5EE04	TPR_REGION domain-containing protein	hip-1	7.83938e+08	6.32453e+08	1.23952	0.346889	0.309783	Nonsignificant	None	1	Molecular Function:protein binding (GO:0005515)	suppressor of tumorigenicity protein 13	--	--	Tetratricopeptide (TPR) repeat	R	General function prediction only ;	IPR006636 [Heat shock chaperonin-binding] ; IPR013026[Tetratricopeptide repeat-containing domain] ; IPR019734[Tetratricopeptide repeat]
K8F7Z0	Coronin-7	pod-1	1.96964e+08	1.41372e+08	1.39323	0.246739	0.478436	Nonsignificant	None	2	Molecular Function:protein binding (GO:0005515),Cellular Component:Golgi apparatus (GO:0005794)	coronin-7	--	--	Predicted ATPase	R	General function prediction only ;	IPR001680 [WD40 repeat] ; IPR015048[Domain of unknown function DUF1899] ; IPR015505[Coronin] ; IPR017986[WD40-repeat-containing domain] ; IPR024977[Anaphase-promoting complex subunit 4, WD40 domain] ; IPR027331[Coronin 7]
Q09580	Probable GMP synthase [glutamine-hydrolyzing]	gmps-1	1.3174e+08	2.00651e+08	0.65656	0.142831	-0.607002	Nonsignificant	None	5	Molecular Function:GMP synthase (glutamine-hydrolyzing) activity (GO:0003922),Molecular Function:ATP binding (GO:0005524),Biological Process:purine nucleotide biosynthetic process (GO:0006164),Biological Process:GMP biosynthetic process (GO:0006177),Molecular Function:pyrophosphatase activity (GO:0016462)	GMP synthase (glutamine-hydrolysing)	6.3.5.2	ko00230 Purine metabolism ko00983 Drug metabolism - other enzymes ko01100 Metabolic pathways	GMP synthase, PP-ATPase domain/subunit	F	Nucleotide transport and metabolism ;	IPR001674 [GMP synthase, C-terminal] ; IPR017926[Glutamine amidotransferase] ; IPR022310[NAD/GMP synthase] ; IPR025777[GMP synthetase ATP pyrophosphatase domain]
P50880	60S ribosomal protein L3	rpl-3	8.83277e+08	1.09228e+09	0.808652	0.273708	-0.306409	Nonsignificant	None	4	Molecular Function:structural constituent of ribosome (GO:0003735),Cellular Component:intracellular (GO:0005622),Cellular Component:ribosome (GO:0005840),Biological Process:translation (GO:0006412)	large subunit ribosomal protein L3e	--	ko03010 Ribosome	Ribosomal protein L3	J	Translation, ribosomal structure and biogenesis ;	IPR000597 [Ribosomal protein L3]
Q8WTL6	Uncharacterized protein	hpo-29	2.62401e+08	2.01392e+08	1.30294	0.302242	0.381769	Nonsignificant	None	1	Molecular Function:protein binding (GO:0005515)	N-alpha-acetyltransferase 15/16, NatA auxiliary subunit	--	--	--	--	--	IPR013026 [Tetratricopeptide repeat-containing domain] ; IPR019734[Tetratricopeptide repeat] ; IPR021183[N-terminal acetyltransferase A, auxiliary subunit]
O44954	Succinate dehydrogenase [ubiquinone] flavoprotein subunit, mitochondrial	sdha-2	2.94482e+08	257906372	1.14182	0.424923	0.191332	Nonsignificant	None	2	Molecular Function:oxidoreductase activity (GO:0016491),Biological Process:oxidation-reduction process (GO:0055114)	succinate dehydrogenase (ubiquinone) flavoprotein subunit	1.3.5.1	ko00020 Citrate cycle (TCA cycle) ko00190 Oxidative phosphorylation ko01100 Metabolic pathways ko01200 Carbon metabolism	Succinate dehydrogenase/fumarate reductase, flavoprotein subunit	C	Energy production and conversion ;	IPR003953 [FAD-dependent oxidoreductase 2, FAD binding domain] ; IPR015939[Fumarate reductase/succinate dehydrogenase flavoprotein-like, C-terminal]
Q95PX7	WW domain-containing protein	tcer-1	1.03024e+08	1.35104e+08	0.762555	0.231802	-0.391087	Nonsignificant	None	1	Molecular Function:protein binding (GO:0005515)	transcription elongation regulator 1	--	ko03040 Spliceosome ko04212 Longevity regulating pathway - worm	--	--	--	IPR001202 [WW domain] ; IPR002713[FF domain]
P46563	Fructose-bisphosphate aldolase 2	aldo-2	2.47547e+09	2402520995	1.03036	0.476213	0.0431521	Nonsignificant	None	2	Molecular Function:fructose-bisphosphate aldolase activity (GO:0004332),Biological Process:glycolytic process (GO:0006096)	fructose-bisphosphate aldolase, class I	4.1.2.13	ko00010 Glycolysis / Gluconeogenesis ko00030 Pentose phosphate pathway ko00051 Fructose and mannose metabolism ko01100 Metabolic pathways ko01200 Carbon metabolism ko01230 Biosynthesis of amino acids	Fructose-bisphosphate aldolase class 1	G	Carbohydrate transport and metabolism ;	IPR000741 [Fructose-bisphosphate aldolase, class-I]
Q10033	Uncharacterized protein F15G9.1	F15G9.1	3.06447e+08	2.37015e+08	1.29294	0.308963	0.37066	Nonsignificant	None	--	--	--	--	--	--	--	--	--
O45228	Proline dehydrogenase 1, mitochondrial	prdh-1	1.53813e+08	1.83656e+08	0.837506	0.300412	-0.255829	Nonsignificant	None	2	Molecular Function:proline dehydrogenase activity (GO:0004657),Biological Process:proline catabolic process (GO:0006562)	proline dehydrogenase	1.5.-.-	ko00330 Arginine and proline metabolism ko01100 Metabolic pathways	Proline dehydrogenase	E	Amino acid transport and metabolism ;	IPR002872 [Proline dehydrogenase domain] ; IPR015659[Proline oxidase family]
Q17361	Ubiquitin carboxyl-terminal hydrolase 14	usp-14	2.06815e+08	2.41617e+08	0.855965	0.31759	-0.224377	Nonsignificant	None	3	Molecular Function:protein binding (GO:0005515),Biological Process:protein deubiquitination (GO:0016579),Molecular Function:thiol-dependent ubiquitinyl hydrolase activity (GO:0036459)	ubiquitin carboxyl-terminal hydrolase 14	3.4.19.12	--	--	--	--	IPR000626 [Ubiquitin domain] ; IPR001394[Peptidase C19, ubiquitin carboxyl-terminal hydrolase] ; IPR028889[Ubiquitin specific protease domain]
O17953	Dihydrolipoyl dehydrogenase, mitochondrial	dld-1	7.1283e+08	6.91114e+08	1.03142	0.477129	0.0446352	Nonsignificant	None	3	Molecular Function:oxidoreductase activity (GO:0016491),Biological Process:cell redox homeostasis (GO:0045454),Biological Process:oxidation-reduction process (GO:0055114)	dihydrolipoamide dehydrogenase	1.8.1.4	ko00010 Glycolysis / Gluconeogenesis ko00020 Citrate cycle (TCA cycle) ko00260 Glycine, serine and threonine metabolism ko00280 Valine, leucine and isoleucine degradation ko00620 Pyruvate metabolism ko00630 Glyoxylate and dicarboxylate metabolism ko00640 Propanoate metabolism ko01100 Metabolic pathways ko01200 Carbon metabolism	Pyruvate/2-oxoglutarate dehydrogenase complex, dihydrolipoamide dehydrogenase (E3) component or related enzyme	C	Energy production and conversion ;	IPR004099 [Pyridine nucleotide-disulphide oxidoreductase, dimerisation domain] ; IPR023753[FAD/NAD(P)-binding domain]
V6CLI5	AMP-binding domain-containing protein	acs-13	2.09064e+08	178791873	1.16931	0.40185	0.225663	Nonsignificant	None	2	Molecular Function:catalytic activity (GO:0003824),Biological Process:metabolic process (GO:0008152)	long-chain acyl-CoA synthetase	6.2.1.3	ko00061 Fatty acid biosynthesis ko00071 Fatty acid degradation ko01100 Metabolic pathways ko01212 Fatty acid metabolism ko04146 Peroxisome	Long-chain acyl-CoA synthetase (AMP-forming)	I	Lipid transport and metabolism ;	IPR000873 [AMP-dependent synthetase/ligase]
Q95YF3	ATP-dependent RNA helicase cgh-1	cgh-1	8.379e+08	8.1087e+08	1.03333	0.478779	0.0473078	Nonsignificant	None	2	Molecular Function:nucleic acid binding (GO:0003676),Molecular Function:ATP binding (GO:0005524)	ATP-dependent RNA helicase DDX6/DHH1	3.6.4.13	ko03018 RNA degradation	Superfamily II DNA and RNA helicase	L	Replication, recombination and repair ;	IPR001650 [Helicase, C-terminal] ; IPR011545[DEAD/DEAH box helicase domain] ; IPR014001[Helicase superfamily 1/2, ATP-binding domain] ; IPR014014[RNA helicase, DEAD-box type, Q motif]
P46769	40S ribosomal protein SA	rps-0	2.42934e+09	2767403578	0.877841	0.337973	-0.187969	Nonsignificant	None	5	Molecular Function:structural constituent of ribosome (GO:0003735),Cellular Component:intracellular (GO:0005622),Cellular Component:ribosome (GO:0005840),Biological Process:translation (GO:0006412),Cellular Component:small ribosomal subunit (GO:0015935)	small subunit ribosomal protein SAe	--	ko03010 Ribosome	Ribosomal protein S2	J	Translation, ribosomal structure and biogenesis ;	IPR001865 [Ribosomal protein S2] ; IPR005707[Ribosomal protein S2, eukaryotic/archaeal]
Q18040	Probable ornithine aminotransferase, mitochondrial	oatr-1	5.1514e+08	448535899	1.14849	0.419243	0.199742	Nonsignificant	None	2	Molecular Function:transaminase activity (GO:0008483),Molecular Function:pyridoxal phosphate binding (GO:0030170)	ornithine--oxo-acid transaminase	2.6.1.13	ko00330 Arginine and proline metabolism ko01100 Metabolic pathways	Acetylornithine/succinyldiaminopimelate/putrescine aminotransferase	E	Amino acid transport and metabolism ;	IPR005814 [Aminotransferase class-III] ; IPR010164[Ornithine aminotransferase]
P17329	Glyceraldehyde-3-phosphate dehydrogenase 2	gpd-2	1.93576e+09	1.96756e+09	0.98384	0.435256	-0.0235042	Nonsignificant	None	1	Biological Process:oxidation-reduction process (GO:0055114)	glyceraldehyde 3-phosphate dehydrogenase	1.2.1.12	ko00010 Glycolysis / Gluconeogenesis ko01100 Metabolic pathways ko01200 Carbon metabolism ko01230 Biosynthesis of amino acids	Glyceraldehyde-3-phosphate dehydrogenase/erythrose-4-phosphate dehydrogenase	G	Carbohydrate transport and metabolism ;	IPR020828 [Glyceraldehyde 3-phosphate dehydrogenase, NAD(P) binding domain] ; IPR020829[Glyceraldehyde 3-phosphate dehydrogenase, catalytic domain] ; IPR020831[Glyceraldehyde/Erythrose phosphate dehydrogenase family]
A0A1N7SYP6	Eukaryotic translation initiation factor 3 subunit L	eif-3.l	3.91164e+08	3.10853e+08	1.25836	0.33313	0.331544	Nonsignificant	None	3	Molecular Function:translation initiation factor activity (GO:0003743),Cellular Component:cytoplasm (GO:0005737),Cellular Component:eukaryotic translation initiation factor 3 complex (GO:0005852)	translation initiation factor 3 subunit L	--	--	--	--	--	IPR019382 [Translation initiation factor 3 complex subunit L]
Q22100	Acetyl-CoA acetyltransferase homolog, mitochondrial	kat-1	3.76572e+08	523416674	0.719449	0.194046	-0.475036	Nonsignificant	None	1	Biological Process:metabolic process (GO:0008152)	acetyl-CoA C-acetyltransferase	2.3.1.9	ko00071 Fatty acid degradation ko00072 Synthesis and degradation of ketone bodies ko00280 Valine, leucine and isoleucine degradation ko00310 Lysine degradation ko00380 Tryptophan metabolism ko00620 Pyruvate metabolism ko00630 Glyoxylate and dicarboxylate metabolism ko00640 Propanoate metabolism ko00650 Butanoate metabolism ko00900 Terpenoid backbone biosynthesis ko01100 Metabolic pathways ko01200…	Acetyl-CoA acetyltransferase	I	Lipid transport and metabolism ;	IPR020616 [Thiolase, N-terminal] ; IPR020617[Thiolase, C-terminal]
G5ECM6	Elongation factor Tu, mitochondrial	tufm-1	5.44538e+08	5.53902e+08	0.983094	0.434588	-0.0245989	Nonsignificant	None	2	Molecular Function:GTPase activity (GO:0003924),Molecular Function:GTP binding (GO:0005525)	elongation factor Tu	--	--	Translation elongation factor EF-Tu, a GTPase	J	Translation, ribosomal structure and biogenesis ;	IPR000795 [Transcription factor, GTP-binding domain] ; IPR004160[Translation elongation factor EFTu/EF1A, C-terminal] ; IPR004161[Translation elongation factor EFTu-like, domain 2]
O01802	60S ribosomal protein L7	rpl-7	3.16949e+09	2.96461e+09	1.06911	0.489828	0.0964089	Nonsignificant	None	--	--	large subunit ribosomal protein L7e	--	ko03010 Ribosome	Ribosomal protein L30/L7E	J	Translation, ribosomal structure and biogenesis ;	IPR012988 [Ribosomal protein L30, N-terminal] ; IPR016082[Ribosomal protein L30, ferredoxin-like fold domain]
Q93615	Probable electron transfer flavoprotein subunit alpha, mitochondrial	F27D4.1	1.43062e+09	9.58183e+08	1.49306	0.1957	0.578272	Nonsignificant	None	--	--	electron transfer flavoprotein alpha subunit	--	--	Electron transfer flavoprotein, alpha subunit	C	Energy production and conversion ;	IPR014730 [Electron transfer flavoprotein, alpha/beta-subunit, N-terminal] ; IPR014731[Electron transfer flavoprotein, alpha subunit, C-terminal]
O01692	40S ribosomal protein S17	rps-17	2.07461e+09	1.08182e+09	1.9177	0.0694018	0.939376	Nonsignificant	None	4	Molecular Function:structural constituent of ribosome (GO:0003735),Cellular Component:intracellular (GO:0005622),Cellular Component:ribosome (GO:0005840),Biological Process:translation (GO:0006412)	small subunit ribosomal protein S17e	--	ko03010 Ribosome	Ribosomal protein S17E	J	Translation, ribosomal structure and biogenesis ;	IPR001210 [Ribosomal protein S17e]
P34183	Histidine--tRNA ligase	hars-1	2.88505e+08	2.04856e+08	1.40833	0.238349	0.493985	Nonsignificant	None	1	Cellular Component:cytoplasm (GO:0005737)	histidyl-tRNA synthetase	6.1.1.21	ko00970 Aminoacyl-tRNA biosynthesis	Histidyl-tRNA synthetase	J	Translation, ribosomal structure and biogenesis ;	IPR004154 [Anticodon-binding] ; IPR004516[Histidine-tRNA ligase/ATP phosphoribosyltransferase regulatory subunit] ; IPR006195[Aminoacyl-tRNA synthetase, class II]
Q9TYX1	Peptidase_S9 domain-containing protein	dpf-5	1.36469e+08	1.58575e+08	0.860597	0.321905	-0.216591	Nonsignificant	None	2	Biological Process:proteolysis (GO:0006508),Molecular Function:serine-type peptidase activity (GO:0008236)	acylaminoacyl-peptidase	3.4.19.1	--	Uncharacterized N-terminal domain of tricorn protease	S	Function unknown ;	IPR001375 [Peptidase S9, prolyl oligopeptidase, catalytic domain]
Q8I111	Pyruvate dehydrogenase E1 component subunit alpha	pdha-1	7.459e+08	735514826	1.01412	0.462077	0.0202288	Nonsignificant	None	1	Biological Process:metabolic process (GO:0008152)	pyruvate dehydrogenase E1 component alpha subunit	1.2.4.1	ko00010 Glycolysis / Gluconeogenesis ko00020 Citrate cycle (TCA cycle) ko00620 Pyruvate metabolism ko01100 Metabolic pathways ko01200 Carbon metabolism	TPP-dependent pyruvate or acetoin dehydrogenase subunit alpha	C	Energy production and conversion ;	IPR001017 [Dehydrogenase, E1 component]
O16368	Probable 26S proteasome regulatory subunit 4	rpt-2	2.79573e+08	3.69423e+08	0.756782	0.22665	-0.402051	Nonsignificant	None	1	Molecular Function:ATP binding (GO:0005524)	26S proteasome regulatory subunit T2	--	ko03050 Proteasome	ATP-dependent 26S proteasome regulatory subunit	O	Posttranslational modification, protein turnover, chaperones ;	IPR003593 [AAA+ ATPase domain] ; IPR003959[ATPase, AAA-type, core]
Q23487	FUBp (FUBP) Like	fubl-2	1.83427e+08	1.62587e+08	1.12818	0.436678	0.173996	Nonsignificant	None	2	Molecular Function:nucleic acid binding (GO:0003676),Molecular Function:RNA binding (GO:0003723)	--	--	--	--	--	--	IPR004087 [K Homology domain] ; IPR004088[K Homology domain, type 1] ; IPR015096[Domain of unknown function DUF1897]
Q9NA39	Conserved Cysteine/Glycine domain protein	ccg-1	4.61972e+08	4.11236e+08	1.12337	0.440868	0.167837	Nonsignificant	None	--	--	--	--	--	--	--	--	--
Q20748	ATPase family AAA domain-containing protein 3	atad-3	2.57215e+08	2.52682e+08	1.01794	0.465416	0.0256488	Nonsignificant	None	1	Molecular Function:ATP binding (GO:0005524)	ATPase family AAA domain-containing protein 3A/B	--	--	Predicted ATPase, AAA+ superfamily	R	General function prediction only ;	IPR003593 [AAA+ ATPase domain] ; IPR003959[ATPase, AAA-type, core] ; IPR021911[ATPase family AAA domain-containing protein 3, domain of unknown function DUF3523]
Q93714	Probable isocitrate dehydrogenase [NAD] subunit alpha, mitochondrial	idha-1	1.30009e+09	1.13187e+09	1.14862	0.419135	0.199903	Nonsignificant	None	1	Biological Process:oxidation-reduction process (GO:0055114)	isocitrate dehydrogenase (NAD+)	1.1.1.41	ko00020 Citrate cycle (TCA cycle) ko01100 Metabolic pathways ko01200 Carbon metabolism ko01210 2-Oxocarboxylic acid metabolism ko01230 Biosynthesis of amino acids	Isocitrate/isopropylmalate dehydrogenase	CE	Energy production and conversion ; Amino acid transport and metabolism ;	IPR024084 [Isopropylmalate dehydrogenase-like domain]
Q18038	Uncharacterized protein	let-716	1.87823e+08	1.67297e+08	1.12269	0.441463	0.166963	Nonsignificant	None	3	Molecular Function:nucleic acid binding (GO:0003676),Molecular Function:protein binding (GO:0005515),Biological Process:RNA processing (GO:0006396)	rRNA biogenesis protein RRP5	--	--	--	--	--	IPR003029 [S1 domain] ; IPR003107[HAT (Half-A-TPR) repeat] ; IPR013026[Tetratricopeptide repeat-containing domain] ; IPR022967[RNA-binding domain, S1]
Q11067	Protein disulfide-isomerase A6 homolog	pdi-6	5.08828e+08	377464536	1.34802	0.273372	0.430838	Nonsignificant	None	1	Biological Process:cell redox homeostasis (GO:0045454)	protein disulfide-isomerase A6	5.3.4.1	ko04141 Protein processing in endoplasmic reticulum	Negative regulator of GroEL, contains thioredoxin-like and TPR-like domains	O	Posttranslational modification, protein turnover, chaperones ;	IPR013766 [Thioredoxin domain]
Q9U9I9	Dynamin GTPase	dyn-1	7.51124e+07	99687144	0.753481	0.223717	-0.408356	Nonsignificant	None	2	Molecular Function:GTPase activity (GO:0003924),Molecular Function:GTP binding (GO:0005525)	dynamin GTPase	3.6.5.5	ko04144 Endocytosis	--	--	--	IPR000375 [Dynamin central domain] ; IPR001401[Dynamin, GTPase domain] ; IPR001849[Pleckstrin homology domain] ; IPR003130[Dynamin GTPase effector] ; IPR020850[GTPase effector domain] ; IPR022812[Dynamin superfamily] ; IPR027743[Dynamin-3] ; IPR030381[Dynamin-type guanine nucleotide-binding (G) domain]
Q19371	Yeast SEC homolog	sec-24.1	1.8732e+08	1.60368e+08	1.16806	0.402882	0.224116	Nonsignificant	None	4	Biological Process:intracellular protein transport (GO:0006886),Biological Process:ER to Golgi vesicle-mediated transport (GO:0006888),Molecular Function:zinc ion binding (GO:0008270),Cellular Component:COPII vesicle coat (GO:0030127)	protein transport protein SEC24	--	ko04141 Protein processing in endoplasmic reticulum	--	--	--	IPR006895 [Zinc finger, Sec23/Sec24-type] ; IPR006896[Sec23/Sec24, trunk domain] ; IPR006900[Sec23/Sec24, helical domain] ; IPR007123[Gelsolin-like domain] ; IPR012990[Sec23/Sec24 beta-sandwich]
Q94230	Transcriptional activator plp-1	plp-1	7.25354e+08	6.74123e+08	1.076	0.483453	0.105674	Nonsignificant	None	--	--	transcriptional activator protein Pur-alpha	--	--	--	--	--	IPR006628 [Purine-rich element binding protein family]
Q20121	Fatty Acid CoA Synthetase family	acs-4	3.72033e+08	3.07132e+08	1.21132	0.368275	0.276576	Nonsignificant	None	2	Molecular Function:catalytic activity (GO:0003824),Biological Process:metabolic process (GO:0008152)	long-chain acyl-CoA synthetase	6.2.1.3	ko00061 Fatty acid biosynthesis ko00071 Fatty acid degradation ko01100 Metabolic pathways ko01212 Fatty acid metabolism ko04146 Peroxisome	Long-chain acyl-CoA synthetase (AMP-forming)	I	Lipid transport and metabolism ;	IPR000873 [AMP-dependent synthetase/ligase] ; IPR025110[AMP-binding enzyme C-terminal domain]
Q17994	Aspartate aminotransferase	got-2.2	1.50381e+09	1.24205e+09	1.21074	0.36872	0.275892	Nonsignificant	None	4	Biological Process:cellular amino acid metabolic process (GO:0006520),Molecular Function:transaminase activity (GO:0008483),Biological Process:biosynthetic process (GO:0009058),Molecular Function:pyridoxal phosphate binding (GO:0030170)	aspartate aminotransferase, mitochondrial	2.6.1.1	ko00220 Arginine biosynthesis ko00250 Alanine, aspartate and glutamate metabolism ko00270 Cysteine and methionine metabolism ko00330 Arginine and proline metabolism ko00350 Tyrosine metabolism ko00360 Phenylalanine metabolism ko00400 Phenylalanine, tyrosine and tryptophan biosynthesis ko01100 Metabolic pathways ko01200 Carbon metabolism ko01210 2-Oxocarboxylic acid metabolism ko01230 Biosynthesis…	Aspartate/tyrosine/aromatic aminotransferase	E	Amino acid transport and metabolism ;	IPR000796 [Aspartate/other aminotransferase] ; IPR004839[Aminotransferase, class I/classII]
A0A0S4XR43	SAP domain-containing protein	ccar-1	1.06912e+08	1.54144e+08	0.693585	0.172336	-0.527855	Nonsignificant	None	--	--	--	--	--	--	--	--	IPR003034 [SAP domain] ; IPR025223[S1-like RNA binding domain] ; IPR025224[Cell cycle and apoptosis regulator protein] ; IPR025954[DBC1/CARP1 catalytically inactive NUDIX hydrolase domain]
Q22308	RNA helicase	ddx-19	7.80905e+07	6.87099e+07	1.13652	0.429461	0.184629	Nonsignificant	None	2	Molecular Function:nucleic acid binding (GO:0003676),Molecular Function:ATP binding (GO:0005524)	ATP-dependent RNA helicase DDX19/DBP5	3.6.4.13	--	Superfamily II DNA and RNA helicase	L	Replication, recombination and repair ;	IPR001650 [Helicase, C-terminal] ; IPR011545[DEAD/DEAH box helicase domain] ; IPR014001[Helicase superfamily 1/2, ATP-binding domain] ; IPR014014[RNA helicase, DEAD-box type, Q motif]
Q21210	Uncharacterized protein	CELE_K04C2.2	1.44453e+08	1.36859e+08	1.05549	0.497699	0.0779122	Nonsignificant	None	2	Molecular Function:DNA binding (GO:0003677),Molecular Function:DNA-directed DNA polymerase activity (GO:0003887)	DNA polymerase phi	2.7.7.7	--	--	--	--	IPR007015 [DNA polymerase V]
Q9U307	Glutamine synthetase	gln-3	7.34956e+08	5.26709e+08	1.39538	0.245533	0.480653	Nonsignificant	None	3	Molecular Function:glutamate-ammonia ligase activity (GO:0004356),Biological Process:glutamine biosynthetic process (GO:0006542),Biological Process:nitrogen compound metabolic process (GO:0006807)	glutamine synthetase	6.3.1.2	ko00220 Arginine biosynthesis ko00250 Alanine, aspartate and glutamate metabolism ko00630 Glyoxylate and dicarboxylate metabolism ko00910 Nitrogen metabolism ko01100 Metabolic pathways ko01230 Biosynthesis of amino acids	Glutamine synthetase	E	Amino acid transport and metabolism ;	IPR008146 [Glutamine synthetase, catalytic domain] ; IPR008147[Glutamine synthetase, beta-Grasp domain]
A9UJN7	Microtubule-Associated Protein Homolog	maph-1.2	5.38759e+07	4.73756e+07	1.13721	0.428874	0.185494	Nonsignificant	None	3	Biological Process:microtubule cytoskeleton organization (GO:0000226),Cellular Component:microtubule (GO:0005874),Molecular Function:microtubule binding (GO:0008017)	--	--	--	--	--	--	IPR026074 [Microtubule associated protein 1]
Q21217	Probable 4-aminobutyrate aminotransferase, mitochondrial	gta-1	6.81066e+08	6.8854e+08	0.989145	0.439996	-0.0157458	Nonsignificant	None	2	Molecular Function:transaminase activity (GO:0008483),Molecular Function:pyridoxal phosphate binding (GO:0030170)	--	--	ko00250 Alanine, aspartate and glutamate metabolism ko00280 Valine, leucine and isoleucine degradation ko00410 beta-Alanine metabolism ko00640 Propanoate metabolism ko00650 Butanoate metabolism ko01100 Metabolic pathways	4-aminobutyrate aminotransferase or related aminotransferase	E	Amino acid transport and metabolism ;	IPR005814 [Aminotransferase class-III]
O18693	Fatty Acid CoA Synthetase family	acs-2	1.40785e+08	3.08612e+08	0.456187	0.0299086	-1.1323	Significant	down	2	Molecular Function:catalytic activity (GO:0003824),Biological Process:metabolic process (GO:0008152)	long-chain acyl-CoA synthetase	6.2.1.3	ko00061 Fatty acid biosynthesis ko00071 Fatty acid degradation ko01100 Metabolic pathways ko01212 Fatty acid metabolism ko04146 Peroxisome	Acyl-CoA synthetase (AMP-forming)/AMP-acid ligase II	IQ	Lipid transport and metabolism ; Secondary metabolites biosynthesis, transport and catabolism ;	IPR000873 [AMP-dependent synthetase/ligase] ; IPR025110[AMP-binding enzyme C-terminal domain]
O44549	Acyl CoA DeHydrogenase	acdh-3	3.83051e+08	4.63106e+08	0.827135	0.290787	-0.273806	Nonsignificant	None	4	Molecular Function:acyl-CoA dehydrogenase activity (GO:0003995),Biological Process:metabolic process (GO:0008152),Molecular Function:flavin adenine dinucleotide binding (GO:0050660),Biological Process:oxidation-reduction process (GO:0055114)	short/branched chain acyl-CoA dehydrogenase	1.3.99.12	ko00071 Fatty acid degradation ko00280 Valine, leucine and isoleucine degradation ko01100 Metabolic pathways ko01212 Fatty acid metabolism	Acyl-CoA dehydrogenase related to the alkylation response protein AidB	I	Lipid transport and metabolism ;	IPR006091 [Acyl-CoA oxidase/dehydrogenase, central domain] ; IPR009075[Acyl-CoA dehydrogenase/oxidase C-terminal] ; IPR013786[Acyl-CoA dehydrogenase/oxidase, N-terminal]
P34385	Probable methylcrotonoyl-CoA carboxylase beta chain, mitochondrial	F02A9.10	3.57333e+08	2.87755e+08	1.24179	0.345206	0.312426	Nonsignificant	None	1	Molecular Function:ligase activity (GO:0016874)	propionyl-CoA carboxylase beta chain	6.4.1.3	ko00280 Valine, leucine and isoleucine degradation ko00630 Glyoxylate and dicarboxylate metabolism ko00640 Propanoate metabolism ko01100 Metabolic pathways ko01200 Carbon metabolism	Acetyl-CoA carboxylase, carboxyltransferase component	I	Lipid transport and metabolism ;	IPR000022 [Carboxyl transferase] ; IPR011762[Acetyl-coenzyme A carboxyltransferase, N-terminal] ; IPR011763[Acetyl-coenzyme A carboxyltransferase, C-terminal]
P12456	Tubulin beta-1 chain	mec-7	5.08671e+07	45158402	1.12641	0.438213	0.171738	Nonsignificant	None	5	Molecular Function:GTPase activity (GO:0003924),Molecular Function:structural constituent of cytoskeleton (GO:0005200),Molecular Function:GTP binding (GO:0005525),Cellular Component:microtubule (GO:0005874),Biological Process:microtubule-based process (GO:0007017)	tubulin beta	--	ko04145 Phagosome	--	--	--	IPR000217 [Tubulin] ; IPR002453[Beta tubulin] ; IPR003008[Tubulin/FtsZ, GTPase domain] ; IPR018316[Tubulin/FtsZ, 2-layer sandwich domain]
Q966C6	60S ribosomal protein L7a	rpl-7A	2.79003e+09	2.38431e+09	1.17017	0.401149	0.226713	Nonsignificant	None	--	--	large subunit ribosomal protein L7Ae	--	ko03010 Ribosome	Ribosomal protein L7Ae or related RNA K-turn-binding protein	J	Translation, ribosomal structure and biogenesis ;	IPR001921 [Ribosomal protein L7A/L8] ; IPR004038[Ribosomal protein L7Ae/L30e/S12e/Gadd45] ; IPR018492[Ribosomal protein L7Ae/L8/Nhp2 family]
G5ECU3	Phosphate carrier protein, mitochondrial	CELE_F01G4.6	2.87354e+09	2569516573	1.11832	0.445301	0.161332	Nonsignificant	None	--	--	solute carrier family 25 (mitochondrial phosphate transporter), member 3	--	--	--	--	--	IPR018108 [Mitochondrial substrate/solute carrier]
P46502	Probable 26S proteasome regulatory subunit 6B	rpt-3	1.69992e+08	309447721	0.54934	0.0712553	-0.86423	Nonsignificant	None	1	Molecular Function:ATP binding (GO:0005524)	26S proteasome regulatory subunit T3	--	ko03050 Proteasome	ATP-dependent 26S proteasome regulatory subunit	O	Posttranslational modification, protein turnover, chaperones ;	IPR003593 [AAA+ ATPase domain] ; IPR003959[ATPase, AAA-type, core]
Q9U3D6	A-to-I RNA editing regulator adr-1	adr-1	1.61845e+08	1.6346e+08	0.990116	0.440862	-0.0143302	Nonsignificant	None	3	Molecular Function:RNA binding (GO:0003723),Molecular Function:adenosine deaminase activity (GO:0004000),Biological Process:RNA processing (GO:0006396)	--	--	--	--	--	--	IPR002466 [Adenosine deaminase/editase] ; IPR014720[Double-stranded RNA-binding domain]
Q9BIB8	Importin N-terminal domain-containing protein	imb-1	1.37563e+08	229318267	0.599877	0.102105	-0.737262	Nonsignificant	None	2	Biological Process:intracellular protein transport (GO:0006886),Molecular Function:Ran GTPase binding (GO:0008536)	importin subunit beta-1	--	ko03013 RNA transport	--	--	--	IPR001494 [Importin-beta, N-terminal domain]
Q07750	Actin-depolymerizing factor 1, isoforms a/b	unc-60	7.09988e+08	7.43137e+08	0.955393	0.409575	-0.065834	Nonsignificant	None	4	Molecular Function:actin binding (GO:0003779),Cellular Component:intracellular (GO:0005622),Cellular Component:actin cytoskeleton (GO:0015629),Biological Process:actin filament depolymerization (GO:0030042)	cofilin	--		--	--	--	IPR002108 [Actin-depolymerising factor homology domain] ; IPR017904[ADF/Cofilin]
Q18680	Inorganic pyrophosphatase 1	pyp-1	7.32008e+08	878188782	0.833542	0.296731	-0.262672	Nonsignificant	None	4	Molecular Function:magnesium ion binding (GO:0000287),Molecular Function:inorganic diphosphatase activity (GO:0004427),Cellular Component:cytoplasm (GO:0005737),Biological Process:phosphate-containing compound metabolic process (GO:0006796)	inorganic pyrophosphatase	3.6.1.1	ko00190 Oxidative phosphorylation	Inorganic pyrophosphatase	CP	Energy production and conversion ; Inorganic ion transport and metabolism ;	IPR008162 [Inorganic pyrophosphatase]
K8ESL3	MATH domain-containing protein	pqn-87	1.09875e+08	8.65129e+07	1.27004	0.324811	0.34487	Nonsignificant	None	1	Molecular Function:protein binding (GO:0005515)	--	--	--	--	--	--	IPR002083 [MATH/TRAF domain]
Q9N3X2	40S ribosomal protein S4	rps-4	2.88693e+09	2720847742	1.06104	0.497351	0.0854792	Nonsignificant	None	4	Molecular Function:structural constituent of ribosome (GO:0003735),Cellular Component:intracellular (GO:0005622),Cellular Component:ribosome (GO:0005840),Biological Process:translation (GO:0006412)	small subunit ribosomal protein S4e	--	ko03010 Ribosome	Ribosomal protein S4E	J	Translation, ribosomal structure and biogenesis ;	IPR000876 [Ribosomal protein S4e] ; IPR013843[Ribosomal protein S4e, N-terminal] ; IPR013845[Ribosomal protein S4e, central region] ; IPR032277[40S ribosomal protein S4, C-terminal domain]
Q93637	Uncharacterized protein	hpo-34	2.81337e+07	30419011	0.924872	0.381608	-0.112674	Nonsignificant	None	--	--	--	--	--	--	--	--	--
Q95XR0	Protein-synthesizing GTPase	eif-2gamma	4.58633e+08	4.39256e+08	1.04411	0.488031	0.0622785	Nonsignificant	None	2	Molecular Function:GTPase activity (GO:0003924),Molecular Function:GTP binding (GO:0005525)	translation initiation factor 2 subunit 3	--	ko03013 RNA transport	Translation initiation factor 2, gamma subunit (eIF-2gamma; GTPase)	J	Translation, ribosomal structure and biogenesis ;	IPR000795 [Transcription factor, GTP-binding domain] ; IPR004161[Translation elongation factor EFTu-like, domain 2] ; IPR015256[Translation initiation factor 2, gamma subunit, C-terminal]
Q09622	Pumilio domain-containing protein 12	puf-12	1.01389e+08	104320235	0.971904	0.424532	-0.0411147	Nonsignificant	None	1	Molecular Function:RNA binding (GO:0003723)	pumilio homology domain family member 6	--	--	--	--	--	IPR001313 [Pumilio RNA-binding repeat] ; IPR012959[CPL domain] ; IPR033133[Pumilio homology domain]
Q9GZH2	RuvB-like 2	ruvb-2	2.41108e+08	2.67263e+08	0.902138	0.360572	-0.148579	Nonsignificant	None	3	Molecular Function:DNA helicase activity (GO:0003678),Molecular Function:ATP binding (GO:0005524),Molecular Function:ATP-dependent 5'-3' DNA helicase activity (GO:0043141)	RuvB-like protein 2	3.6.4.12	--	DNA helicase TIP49, TBP-interacting protein	K	Transcription ;	IPR003593 [AAA+ ATPase domain] ; IPR010339[TIP49, C-terminal] ; IPR027238[RuvB-like]
P46550	T-complex protein 1 subunit zeta	cct-6	3.17053e+08	3.4954e+08	0.907057	0.365135	-0.140734	Nonsignificant	None	1	Molecular Function:ATP binding (GO:0005524)	T-complex protein 1 subunit zeta	--	--	Chaperonin GroEL (HSP60 family)	O	Posttranslational modification, protein turnover, chaperones ;	IPR002423 [Chaperonin Cpn60/TCP-1 family] ; IPR017998[Chaperone tailless complex polypeptide 1 (TCP-1)]
O17607	RuvB-like 1	ruvb-1	1.89836e+08	230342708	0.824147	0.288019	-0.279026	Nonsignificant	None	3	Molecular Function:DNA helicase activity (GO:0003678),Molecular Function:ATP binding (GO:0005524),Molecular Function:ATP-dependent 5'-3' DNA helicase activity (GO:0043141)	RuvB-like protein 1 (pontin 52)	--	ko04310 Wnt signaling pathway	DNA helicase TIP49, TBP-interacting protein	K	Transcription ;	IPR003593 [AAA+ ATPase domain] ; IPR010339[TIP49, C-terminal] ; IPR027238[RuvB-like]
Q95X44	Vacuolar H ATPase	vha-8	1.69412e+09	1.58471e+09	1.06904	0.489889	0.0963201	Nonsignificant	None	1	Biological Process:ATP hydrolysis coupled proton transport (GO:0015991)	V-type H+-transporting ATPase subunit E	--	ko00190 Oxidative phosphorylation ko01100 Metabolic pathways ko04145 Phagosome ko04150 mTOR signaling pathway	Archaeal/vacuolar-type H+-ATPase subunit E/Vma4	C	Energy production and conversion ;	IPR002842 [ATPase, V1/A1 complex, subunit E]
P16356	DNA-directed RNA polymerase II subunit RPB1	ama-1	7.47085e+07	78149914	0.955964	0.410095	-0.0649711	Nonsignificant	None	3	Molecular Function:DNA binding (GO:0003677),Molecular Function:DNA-directed 5'-3' RNA polymerase activity (GO:0003899),Biological Process:transcription from RNA polymerase II promoter (GO:0006366)	DNA-directed RNA polymerase II subunit RPB1	2.7.7.6	ko00230 Purine metabolism ko00240 Pyrimidine metabolism ko01100 Metabolic pathways ko03020 RNA polymerase	DNA-directed RNA polymerase, beta' subunit/160 kD subunit	K	Transcription ;	IPR000684 [RNA polymerase II, heptapeptide repeat, eukaryotic] ; IPR000722[RNA polymerase, alpha subunit] ; IPR006592[RNA polymerase, N-terminal] ; IPR007066[RNA polymerase Rpb1, domain 3] ; IPR007073[RNA polymerase Rpb1, domain 7] ; IPR007075[RNA polymerase Rpb1, domain 6] ; IPR007080[RNA polymerase Rpb1, domain 1] ; IPR007081[RNA polymerase Rpb1, domain 5] ; IPR007083[RNA polymerase Rpb1, domai…
U4PFH6	Lysine ketoglutarate reductase	aass-1	9.66059e+07	7.21637e+07	1.3387	0.279143	0.420838	Nonsignificant	None	2	Molecular Function:oxidoreductase activity (GO:0016491),Biological Process:oxidation-reduction process (GO:0055114)	--	--	ko00310 Lysine degradation ko01100 Metabolic pathways	Saccharopine dehydrogenase, NADP-dependent	E	Amino acid transport and metabolism ;	IPR005097 [Saccharopine dehydrogenase, NADP binding domain] ; IPR007698[Alanine dehydrogenase/pyridine nucleotide transhydrogenase, NAD(H)-binding domain] ; IPR007886[Alanine dehydrogenase/pyridine nucleotide transhydrogenase, N-terminal] ; IPR032095[Saccharopine dehydrogenase, C-terminal]
Q7JNG1	ATP synthase subunit O, mitochondrial	atp-3	1.21372e+09	1.46608e+09	0.827864	0.291463	-0.272535	Nonsignificant	None	1	Biological Process:ATP synthesis coupled proton transport (GO:0015986)	F-type H+-transporting ATPase subunit O	--	ko00190 Oxidative phosphorylation ko01100 Metabolic pathways	FoF1-type ATP synthase, delta subunit	C	Energy production and conversion ;	IPR000711 [ATPase, OSCP/delta subunit]
Q10051	Pre-mRNA-processing factor 19	prp-19	4.03389e+08	393514304	1.02509	0.471648	0.0357568	Nonsignificant	None	3	Molecular Function:ubiquitin-protein transferase activity (GO:0004842),Molecular Function:protein binding (GO:0005515),Biological Process:protein ubiquitination (GO:0016567)	pre-mRNA-processing factor 19	2.3.2.27	ko03040 Spliceosome ko04120 Ubiquitin mediated proteolysis	Predicted NTPase, NACHT family domain	T	Signal transduction mechanisms ;	IPR001680 [WD40 repeat] ; IPR003613[U box domain] ; IPR013915[Pre-mRNA-splicing factor 19] ; IPR017986[WD40-repeat-containing domain] ; IPR020472[G-protein beta WD-40 repeat]
Q18496	Acetyl-coenzyme A synthetase	acs-19	1.76108e+08	123326466	1.42798	0.227796	0.513978	Nonsignificant	None	2	Molecular Function:catalytic activity (GO:0003824),Biological Process:metabolic process (GO:0008152)	acetyl-CoA synthetase	6.2.1.1	ko00010 Glycolysis / Gluconeogenesis ko00620 Pyruvate metabolism ko00640 Propanoate metabolism ko01100 Metabolic pathways ko01200 Carbon metabolism	Acyl-coenzyme A synthetase/AMP-(fatty) acid ligase	I	Lipid transport and metabolism ;	IPR000873 [AMP-dependent synthetase/ligase] ; IPR025110[AMP-binding enzyme C-terminal domain] ; IPR032387[Acetyl-coenzyme A synthetase, N-terminal domain]
Q21742	Uncharacterized protein	CELE_R05F9.6	4.23069e+08	3.20986e+08	1.31803	0.292313	0.398384	Nonsignificant	None	2	Biological Process:carbohydrate metabolic process (GO:0005975),Biological Process:organic substance metabolic process (GO:0071704)	phosphoglucomutase	5.4.2.2	ko00010 Glycolysis / Gluconeogenesis ko00030 Pentose phosphate pathway ko00052 Galactose metabolism ko00230 Purine metabolism ko00500 Starch and sucrose metabolism ko00520 Amino sugar and nucleotide sugar metabolism ko01100 Metabolic pathways	Phosphoglucomutase	G	Carbohydrate transport and metabolism ;	IPR005841 [Alpha-D-phosphohexomutase superfamily] ; IPR005843[Alpha-D-phosphohexomutase, C-terminal] ; IPR005844[Alpha-D-phosphohexomutase, alpha/beta/alpha domain I] ; IPR005845[Alpha-D-phosphohexomutase, alpha/beta/alpha domain II] ; IPR005846[Alpha-D-phosphohexomutase, alpha/beta/alpha domain III]
G4SI07	GEX Interacting protein	gei-15	7.02846e+07	132554031	0.530234	0.0610901	-0.9153	Nonsignificant	None	--	--	--	--	--	--	--	--	--
Q93831	NADH dehydrogenase [ubiquinone] 1 beta subcomplex subunit 10	CELE_F59C6.5	1.81213e+08	1.99728e+08	0.9073	0.36536	-0.140348	Nonsignificant	None	--	--	NADH dehydrogenase (ubiquinone) 1 beta subcomplex subunit 10	--	ko00190 Oxidative phosphorylation ko01100 Metabolic pathways	--	--	--	IPR019377 [NADH-ubiquinone oxidoreductase, subunit 10]
Q93791	NIDogen (Basement membrane protein)	nid-1	1.16188e+08	9.56972e+07	1.21412	0.366105	0.279914	Nonsignificant	None	3	Molecular Function:calcium ion binding (GO:0005509),Molecular Function:protein binding (GO:0005515),Biological Process:cell-matrix adhesion (GO:0007160)	nidogen (entactin)	--	--	Glucose/arabinose dehydrogenase, beta-propeller fold	G	Carbohydrate transport and metabolism ;	IPR000033 [LDLR class B repeat] ; IPR000742[EGF-like domain] ; IPR001881[EGF-like calcium-binding domain] ; IPR003886[NIDO domain] ; IPR006605[G2 nidogen/fibulin G2F]
A0A061ACL3	Cysteinyl-tRNA synthetase	cars-1	2.79259e+08	215683200	1.29476	0.307729	0.37269	Nonsignificant	None	--	--	cysteinyl-tRNA synthetase	6.1.1.16	ko00970 Aminoacyl-tRNA biosynthesis	Cysteinyl-tRNA synthetase	J	Translation, ribosomal structure and biogenesis ;	IPR024909 [Cysteinyl-tRNA synthetase/mycothiol ligase] ; IPR032678[tRNA synthetases class I, catalytic domain]
Q95ZQ3	Lysine--tRNA ligase	kars-1	5.19223e+08	4.06099e+08	1.27856	0.31884	0.354523	Nonsignificant	None	8	Molecular Function:nucleotide binding (GO:0000166),Molecular Function:nucleic acid binding (GO:0003676),Molecular Function:aminoacyl-tRNA ligase activity (GO:0004812),Molecular Function:lysine-tRNA ligase activity (GO:0004824),Molecular Function:ATP binding (GO:0005524),Cellular Component:cytoplasm (GO:0005737),Biological Process:tRNA aminoacylation for protein translation (GO:0006418),Biological…	lysyl-tRNA synthetase, class II	6.1.1.6	ko00970 Aminoacyl-tRNA biosynthesis	Lysyl-tRNA synthetase (class II)	J	Translation, ribosomal structure and biogenesis ;	IPR004364 [Aminoacyl-tRNA synthetase, class II (D/K/N)] ; IPR004365[OB-fold nucleic acid binding domain, AA-tRNA synthetase-type] ; IPR006195[Aminoacyl-tRNA synthetase, class II] ; IPR018149[Lysyl-tRNA synthetase, class II, C-terminal]
A0A2C9C377	AMP deaminase	ampd-1	1.53667e+08	133518274	1.15091	0.417202	0.202771	Nonsignificant	None	3	Molecular Function:AMP deaminase activity (GO:0003876),Molecular Function:deaminase activity (GO:0019239),Biological Process:IMP salvage (GO:0032264)	AMP deaminase	3.5.4.6	ko00230 Purine metabolism ko01100 Metabolic pathways	Adenosine deaminase	F	Nucleotide transport and metabolism ;	IPR001365 [Adenosine/AMP deaminase domain] ; IPR006329[AMP deaminase]
H2L023	Adenylyl cyclase-associated protein	cas-1	1.46666e+07	17582280	0.834168	0.297312	-0.261591	Nonsignificant	None	2	Molecular Function:actin binding (GO:0003779),Biological Process:cytoskeleton organization (GO:0007010)	adenylyl cyclase-associated protein	--	--	--	--	--	IPR001837 [Adenylate cyclase-associated CAP] ; IPR006599[CARP motif] ; IPR013912[Adenylate cyclase-associated CAP, C-terminal] ; IPR013992[Adenylate cyclase-associated CAP, N-terminal] ; IPR017901[C-CAP/cofactor C-like domain]
Q9N5T2	Uncharacterized protein	CELE_F45D11.14	3.33213e+08	2.14455e+08	1.55377	0.169457	0.635773	Nonsignificant	None	--	--	--	--	--	--	--	--	IPR007767 [Protein of unknown function DUF684]
P91156	ACINus (Mammalian Apoptotic Chromatin condensation Inducer in the Nucleus) homolog	acin-1	6.54045e+07	9.54794e+07	0.685011	0.165327	-0.5458	Nonsignificant	None	1	Molecular Function:nucleic acid binding (GO:0003676)	apoptotic chromatin condensation inducer in the nucleus	--	ko03013 RNA transport ko03015 mRNA surveillance pathway ko03040 Spliceosome	--	--	--	IPR000504 [RNA recognition motif domain] ; IPR003034[SAP domain] ; IPR032552[Acin1, RNSP1-SAP18 binding (RSB) motif]
Q9XUY5	Probable sodium/potassium-transporting ATPase subunit beta-3	nkb-3	2.11121e+08	3.42318e+08	0.616738	0.113592	-0.697271	Nonsignificant	None	3	Cellular Component:sodium:potassium-exchanging ATPase complex (GO:0005890),Biological Process:potassium ion transport (GO:0006813),Biological Process:sodium ion transport (GO:0006814)	sodium/potassium-transporting ATPase subunit beta	--		--	--	--	IPR000402 [Sodium/potassium-transporting ATPase subunit beta]
Q9TZL8	ATP-dependent 6-phosphofructokinase 1	pfk-1.1	1.66876e+08	1.77749e+08	0.93883	0.394444	-0.0910642	Nonsignificant	None	3	Molecular Function:6-phosphofructokinase activity (GO:0003872),Biological Process:fructose 6-phosphate metabolic process (GO:0006002),Biological Process:glycolytic process (GO:0006096)	6-phosphofructokinase 1	2.7.1.11	ko00010 Glycolysis / Gluconeogenesis ko00030 Pentose phosphate pathway ko00051 Fructose and mannose metabolism ko00052 Galactose metabolism ko01100 Metabolic pathways ko01200 Carbon metabolism ko01230 Biosynthesis of amino acids ko03018 RNA degradation	6-phosphofructokinase	G	Carbohydrate transport and metabolism ;	IPR000023 [Phosphofructokinase domain] ; IPR022953[ATP-dependent 6-phosphofructokinase]
K8FDY0	Uncharacterized protein	hpo-34	1.62168e+07	27222653	0.595711	0.0993547	-0.747316	Nonsignificant	None	--	--	--	--	--	--	--	--	--
H2KYR1	HABP4_PAI-RBP1 domain-containing protein	vig-1	1.45368e+09	1.23538e+09	1.17671	0.395787	0.234763	Nonsignificant	None	--	--	--	--	--	--	--	--	IPR006861 [Hyaluronan/mRNA-binding protein]
Q7Z1Q3	Aldedh domain-containing protein	alh-12	3.70563e+08	200899604	1.84452	0.0832725	0.883245	Nonsignificant	None	3	Biological Process:metabolic process (GO:0008152),Molecular Function:oxidoreductase activity (GO:0016491),Biological Process:oxidation-reduction process (GO:0055114)	--	--	ko00010 Glycolysis / Gluconeogenesis ko00053 Ascorbate and aldarate metabolism ko00071 Fatty acid degradation ko00280 Valine, leucine and isoleucine degradation ko00310 Lysine degradation ko00330 Arginine and proline metabolism ko00340 Histidine metabolism ko00380 Tryptophan metabolism ko00410 beta-Alanine metabolism ko00561 Glycerolipid metabolism ko00620 Pyruvate metabolism ko01100 Metabolic pa…	Acyl-CoA reductase or other NAD-dependent aldehyde dehydrogenase	C	Energy production and conversion ;	IPR015590 [Aldehyde dehydrogenase domain]
Q21338	Transcription elongation factor SPT5	spt-5	1.29332e+08	91279111	1.41688	0.233707	0.502717	Nonsignificant	None	1	Molecular Function:protein binding (GO:0005515)	transcription elongation factor SPT5	--	--	Cell division protein DamX, binds to the septal ring, contains C-terminal SPOR domain	D	Cell cycle control, cell division, chromosome partitioning ;	IPR005100 [Transcription elongation factor Spt5, NGN domain] ; IPR005824[KOW] ; IPR006645[NusG, N-terminal] ; IPR022581[Spt5 transcription elongation factor, N-terminal] ; IPR024945[Spt5 C-terminal domain]
P53589	Succinate--CoA ligase [GDP-forming] subunit beta, mitochondrial	sucg-1	3.15498e+08	3.44e+08	0.917147	0.374475	-0.124775	Nonsignificant	None	2	Molecular Function:catalytic activity (GO:0003824),Biological Process:metabolic process (GO:0008152)	--	--	ko00020 Citrate cycle (TCA cycle) ko00640 Propanoate metabolism ko01100 Metabolic pathways ko01200 Carbon metabolism	Succinyl-CoA synthetase, beta subunit	C	Energy production and conversion ;	IPR005809 [Succinyl-CoA synthetase, beta subunit] ; IPR005811[ATP-citrate lyase/succinyl-CoA ligase] ; IPR013650[ATP-grasp fold, succinyl-CoA synthetase-type]
O76371	26S protease regulatory subunit 6A	rpt-5	4.01044e+08	468491615	0.856032	0.317652	-0.224264	Nonsignificant	None	1	Molecular Function:ATP binding (GO:0005524)	26S proteasome regulatory subunit T5	--	ko03050 Proteasome	ATP-dependent 26S proteasome regulatory subunit	O	Posttranslational modification, protein turnover, chaperones ;	IPR003593 [AAA+ ATPase domain] ; IPR003959[ATPase, AAA-type, core]
P46562	Putative aldehyde dehydrogenase family 7 member A1 homolog	alh-9	3.44056e+08	2.56136e+08	1.34325	0.276312	0.425731	Nonsignificant	None	3	Biological Process:metabolic process (GO:0008152),Molecular Function:oxidoreductase activity (GO:0016491),Biological Process:oxidation-reduction process (GO:0055114)	--	--	ko00010 Glycolysis / Gluconeogenesis ko00053 Ascorbate and aldarate metabolism ko00071 Fatty acid degradation ko00260 Glycine, serine and threonine metabolism ko00280 Valine, leucine and isoleucine degradation ko00310 Lysine degradation ko00330 Arginine and proline metabolism ko00340 Histidine metabolism ko00380 Tryptophan metabolism ko00410 beta-Alanine metabolism ko00561 Glycerolipid metabolism…	Acyl-CoA reductase or other NAD-dependent aldehyde dehydrogenase	C	Energy production and conversion ;	IPR015590 [Aldehyde dehydrogenase domain]
K8ESM2	Carboxypeptidase	CELE_Y16B4A.2	9.21137e+07	1.28956e+08	0.714304	0.189664	-0.48539	Nonsignificant	None	2	Molecular Function:serine-type carboxypeptidase activity (GO:0004185),Biological Process:proteolysis (GO:0006508)	cathepsin A (carboxypeptidase C)	3.4.16.5	ko04142 Lysosome	Carboxypeptidase C (cathepsin A)	E	Amino acid transport and metabolism ;	IPR001563 [Peptidase S10, serine carboxypeptidase]
Q19459	Golgi apparatus protein 1 homolog	F14E5.2	9.40064e+07	8.42699e+07	1.11554	0.44775	0.157742	Nonsignificant	None	2	Cellular Component:Golgi membrane (GO:0000139),Cellular Component:membrane (GO:0016020)	golgi apparatus protein 1	--		--	--	--	IPR001893 [Cysteine-rich Golgi apparatus protein 1 repeat] ; IPR017873[Cysteine-rich Golgi apparatus protein 1 repeat, eukaryote]
Q9N585	Piwi-like protein	ppw-2	1.03412e+08	1.18121e+08	0.87548	0.335773	-0.191855	Nonsignificant	None	2	Molecular Function:nucleic acid binding (GO:0003676),Molecular Function:protein binding (GO:0005515)	--	--	--	--	--	--	IPR003100 [PAZ domain] ; IPR003165[Piwi domain]
Q20058	Uncharacterized protein	CELE_F35G12.12	1.95479e+08	173044749	1.12964	0.435407	0.175865	Nonsignificant	None	1	Biological Process:proteasome assembly (GO:0043248)	--	--	--	--	--	--	IPR019538 [26S proteasome non-ATPase regulatory subunit 5]
Q9U2Z1	Protein transport protein SEC23	sec-23	3.17938e+08	2.76523e+08	1.14977	0.418163	0.201345	Nonsignificant	None	4	Biological Process:intracellular protein transport (GO:0006886),Biological Process:ER to Golgi vesicle-mediated transport (GO:0006888),Molecular Function:zinc ion binding (GO:0008270),Cellular Component:COPII vesicle coat (GO:0030127)	protein transport protein SEC23	--	ko04141 Protein processing in endoplasmic reticulum	--	--	--	IPR006895 [Zinc finger, Sec23/Sec24-type] ; IPR006896[Sec23/Sec24, trunk domain] ; IPR006900[Sec23/Sec24, helical domain] ; IPR007123[Gelsolin-like domain] ; IPR012990[Sec23/Sec24 beta-sandwich]
G5EDY2	Tryptophanyl-tRNA synthetase	wars-1	1.01287e+08	210767341	0.480562	0.0387228	-1.05721	Significant	down	7	Molecular Function:nucleotide binding (GO:0000166),Molecular Function:aminoacyl-tRNA ligase activity (GO:0004812),Molecular Function:tryptophan-tRNA ligase activity (GO:0004830),Molecular Function:ATP binding (GO:0005524),Cellular Component:cytoplasm (GO:0005737),Biological Process:tRNA aminoacylation for protein translation (GO:0006418),Biological Process:tryptophanyl-tRNA aminoacylation (GO:000…	tryptophanyl-tRNA synthetase	6.1.1.2	ko00970 Aminoacyl-tRNA biosynthesis	Tryptophanyl-tRNA synthetase	J	Translation, ribosomal structure and biogenesis ;	IPR002305 [Aminoacyl-tRNA synthetase, class Ic] ; IPR002306[Tryptophan-tRNA ligase]
Q9XXU9	V-type proton ATPase subunit C	vha-11	8.92926e+08	7.11282e+08	1.25538	0.335281	0.328119	Nonsignificant	None	2	Molecular Function:hydrogen ion transmembrane transporter activity (GO:0015078),Biological Process:ATP hydrolysis coupled proton transport (GO:0015991)	V-type H+-transporting ATPase subunit C	--	ko00190 Oxidative phosphorylation ko01100 Metabolic pathways ko04145 Phagosome ko04150 mTOR signaling pathway	--	--	--	IPR004907 [ATPase, V1 complex, subunit C]
Q20938	Probable 26S proteasome regulatory subunit rpn-6.1	rpn-6.1	2.77262e+08	300382967	0.923028	0.379907	-0.115554	Nonsignificant	None	1	Molecular Function:protein binding (GO:0005515)	26S proteasome regulatory subunit N6	--	ko03050 Proteasome	--	--	--	IPR000717 [Proteasome component (PCI) domain]
P27798	Calreticulin	crt-1	1.31749e+09	1.2707e+09	1.03682	0.481782	0.0521685	Nonsignificant	None	4	Molecular Function:calcium ion binding (GO:0005509),Cellular Component:endoplasmic reticulum (GO:0005783),Biological Process:protein folding (GO:0006457),Molecular Function:unfolded protein binding (GO:0051082)	calreticulin	--	ko04141 Protein processing in endoplasmic reticulum ko04145 Phagosome	--	--	--	IPR001580 [Calreticulin/calnexin]
G5EC31	Multifunctional fusion protein	alh-6	3.66551e+08	2.7913e+08	1.31319	0.295467	0.393079	Nonsignificant	None	3	Biological Process:metabolic process (GO:0008152),Molecular Function:oxidoreductase activity (GO:0016491),Biological Process:oxidation-reduction process (GO:0055114)	1-pyrroline-5-carboxylate dehydrogenase	1.2.1.88	ko00250 Alanine, aspartate and glutamate metabolism ko00330 Arginine and proline metabolism ko01100 Metabolic pathways	Acyl-CoA reductase or other NAD-dependent aldehyde dehydrogenase	C	Energy production and conversion ;	IPR015590 [Aldehyde dehydrogenase domain]
Q17763	ATP synthase subunit d, mitochondrial	atp-5	2.62642e+09	2.27767e+09	1.15312	0.415335	0.205544	Nonsignificant	None	2	Molecular Function:hydrogen ion transmembrane transporter activity (GO:0015078),Biological Process:ATP synthesis coupled proton transport (GO:0015986)	F-type H+-transporting ATPase subunit d	--	ko00190 Oxidative phosphorylation ko01100 Metabolic pathways	--	--	--	IPR008689 [ATP synthase, F0 complex, subunit D, mitochondrial]
Q11190	Electron transfer flavoprotein-ubiquinone oxidoreductase, mitochondrial	let-721	1.62099e+08	1.71545e+08	0.94494	0.400039	-0.0817058	Nonsignificant	None	--	--	electron-transferring-flavoprotein dehydrogenase	1.5.5.1	--	Ferredoxin-like protein FixX	C	Energy production and conversion ;	IPR017896 [4Fe-4S ferredoxin-type, iron-sulphur binding domain]
G5EBV6	Guanyl-specific ribonuclease pgl-3	pgl-3	1.13887e+08	1.26815e+08	0.898049	0.356775	-0.155133	Nonsignificant	None	--	--	--	--	--	--	--	--	--
Q20849	Kinetochore-associated protein rod-1	rod-1	1.08519e+08	8.72913e+07	1.24318	0.344183	0.314036	Nonsignificant	None	--	--	kinetochore-associated protein 1	--	--	--	--	--	--
G5EEK9	V-type proton ATPase subunit a	vha-5	2.9097e+08	2.25505e+08	1.2903	0.310761	0.367706	Nonsignificant	None	2	Molecular Function:hydrogen ion transmembrane transporter activity (GO:0015078),Biological Process:ATP hydrolysis coupled proton transport (GO:0015991)	V-type H+-transporting ATPase subunit a	--	ko00190 Oxidative phosphorylation ko01100 Metabolic pathways ko04142 Lysosome ko04145 Phagosome	Archaeal/vacuolar-type H+-ATPase subunit I/STV1	C	Energy production and conversion ;	IPR002490 [V-type ATPase, V0 complex, 116kDa subunit family]
Q19554	ABC transporter, class F	abcf-1	1.9462e+08	265614095	0.732718	0.20548	-0.448671	Nonsignificant	None	2	Molecular Function:ATP binding (GO:0005524),Molecular Function:ATPase activity (GO:0016887)	ATP-binding cassette, subfamily F, member 1	--	--	ATPase components of ABC transporters with duplicated ATPase domains	R	General function prediction only ;	IPR003439 [ABC transporter-like] ; IPR003593[AAA+ ATPase domain] ; IPR032781[ABC-transporter extension domain]
Q21746	Small Glutamine-rich Tetratrico repeat protein	sgt-1	7.33416e+08	475477865	1.54248	0.174081	0.625254	Nonsignificant	None	1	Molecular Function:protein binding (GO:0005515)	small glutamine-rich tetratricopeptide repeat-containing protein alpha	--	--	Tetratricopeptide (TPR) repeat	R	General function prediction only ;	IPR001440 [Tetratricopeptide repeat 1] ; IPR013026[Tetratricopeptide repeat-containing domain] ; IPR019734[Tetratricopeptide repeat] ; IPR032374[SGTA, homodimerisation domain]
Q18685	Protein unc-112	unc-112	1.53927e+08	1.52821e+08	1.00724	0.456032	0.0104041	Nonsignificant	None	--	--	kindlin 2	--	--	--	--	--	IPR001849 [Pleckstrin homology domain] ; IPR019748[FERM central domain] ; IPR019749[Band 4.1 domain]
Q9N5R9	FACT complex subunit spt-16	spt-16	3.61907e+08	381180084	0.949439	0.404149	-0.074853	Nonsignificant	None	--	--	--	--	--	Xaa-Pro aminopeptidase	E	Amino acid transport and metabolism ;	IPR000994 [Peptidase M24] ; IPR013719[Domain of unknown function DUF1747] ; IPR013953[FACT complex subunit Spt16p/Cdc68p] ; IPR029148[FACT complex subunit Spt16, N-terminal lobe domain]
A0A486WWU7	Aldehyde dehydrogenase	alh-4	9.46189e+07	150687289	0.627916	0.121511	-0.671357	Nonsignificant	None	3	Biological Process:metabolic process (GO:0008152),Molecular Function:oxidoreductase activity (GO:0016491),Biological Process:oxidation-reduction process (GO:0055114)	aldehyde dehydrogenase (NAD+)	1.2.1.3	ko00010 Glycolysis / Gluconeogenesis ko00053 Ascorbate and aldarate metabolism ko00071 Fatty acid degradation ko00280 Valine, leucine and isoleucine degradation ko00310 Lysine degradation ko00330 Arginine and proline metabolism ko00340 Histidine metabolism ko00380 Tryptophan metabolism ko00410 beta-Alanine metabolism ko00561 Glycerolipid metabolism ko00620 Pyruvate metabolism ko01100 Metabolic pa…	Acyl-CoA reductase or other NAD-dependent aldehyde dehydrogenase	C	Energy production and conversion ;	IPR015590 [Aldehyde dehydrogenase domain]
Q21986	N-terminal acetyltransferase B complex subunit NAA25 homolog	cra-1	9.80171e+07	1.27702e+08	0.767544	0.236275	-0.381678	Nonsignificant	None	--	--	N-terminal acetyltransferase B complex non-catalytic subunit	--	--	--	--	--	IPR019183 [N-acetyltransferase B complex, non-catalytic subunit]
Q18494	Microtubule-Associated Protein Homolog	maph-1.3	1.38478e+08	7.19003e+07	1.92597	0.0679838	0.945586	Nonsignificant	None	--	--	--	--	--	--	--	--	--
Q95Y15	Nuclear Pore complex Protein	npp-8	2.05699e+08	2.04159e+08	1.00754	0.456299	0.0108373	Nonsignificant	None	3	Cellular Component:nuclear pore (GO:0005643),Biological Process:nucleocytoplasmic transport (GO:0006913),Molecular Function:structural constituent of nuclear pore (GO:0017056)	nuclear pore complex protein Nup155	--	ko03013 RNA transport	--	--	--	IPR004870 [Nucleoporin, Nup155-like] ; IPR007187[Nucleoporin, Nup133/Nup155-like, C-terminal] ; IPR014908[Nucleoporin, Nup133/Nup155-like, N-terminal]
Q23381	Probable methylmalonyl-CoA mutase, mitochondrial	mmcm-1	1.67689e+08	2.41166e+08	0.695326	0.17377	-0.52424	Nonsignificant	None	4	Biological Process:metabolic process (GO:0008152),Molecular Function:intramolecular transferase activity (GO:0016866),Molecular Function:cobalamin binding (GO:0031419),Molecular Function:metal ion binding (GO:0046872)	methylmalonyl-CoA mutase	5.4.99.2	ko00280 Valine, leucine and isoleucine degradation ko00630 Glyoxylate and dicarboxylate metabolism ko00640 Propanoate metabolism ko01100 Metabolic pathways ko01200 Carbon metabolism	Methylmalonyl-CoA mutase, C-terminal domain/subunit (cobalamin-binding)	I	Lipid transport and metabolism ;	IPR006099 [Methylmalonyl-CoA mutase, alpha/beta chain, catalytic] ; IPR006158[Cobalamin (vitamin B12)-binding domain]
Q21481	SCP2 domain-containing protein	dhs-28	1.10577e+09	6.49845e+08	1.70159	0.118487	0.766885	Nonsignificant	None	--	--	--	--	ko01100 Metabolic pathways ko04146 Peroxisome	NAD(P)-dependent dehydrogenase, short-chain alcohol dehydrogenase family	IQR	Lipid transport and metabolism ; Secondary metabolites biosynthesis, transport and catabolism ; General function prediction only ;	IPR002347 [Short-chain dehydrogenase/reductase SDR] ; IPR003033[SCP2 sterol-binding domain]
Q86S66	Nascent polypeptide-associated complex subunit alpha	icd-2	5.68118e+08	1028260412	0.552504	0.0730208	-0.855943	Nonsignificant	None	--	--	nascent polypeptide-associated complex subunit alpha	--	--	Transcription factor homologous to NACalpha-BTF3	K	Transcription ;	IPR002715 [Nascent polypeptide-associated complex NAC domain] ; IPR016641[Nascent polypeptide-associated complex subunit alpha]
Q21153	Probable calcium-binding mitochondrial carrier K02F3.2	K02F3.2	2.42217e+08	279038630	0.868042	0.328843	-0.204163	Nonsignificant	None	2	Molecular Function:calcium ion binding (GO:0005509),Biological Process:transmembrane transport (GO:0055085)	solute carrier family 25 (mitochondrial aspartate/glutamate transporter), member 12/13	--	--	--	--	--	IPR002048 [EF-hand domain] ; IPR002067[Mitochondrial carrier protein] ; IPR018108[Mitochondrial substrate/solute carrier]
Q336L8	Hsp90 chaperone protein kinase-targeting subunit	cdc-37	1.95925e+08	1.46106e+08	1.34098	0.277725	0.423286	Nonsignificant	None	1	Molecular Function:protein kinase binding (GO:0019901)	cell division cycle protein 37	--		--	--	--	IPR004918 [Cdc37] ; IPR013855[Cdc37, N-terminal domain] ; IPR013873[Cdc37, C-terminal] ; IPR013874[Cdc37, Hsp90 binding]
Q17474	Uncharacterized protein	B0334.3	7.85204e+06	1.40241e+07	0.559896	0.0772335	-0.836769	Nonsignificant	None	3	Molecular Function:magnesium ion binding (GO:0000287),Molecular Function:catalytic activity (GO:0003824),Molecular Function:thiamine pyrophosphate binding (GO:0030976)	2-hydroxyacyl-CoA lyase 1	4.1.-.-	ko04146 Peroxisome	Acetolactate synthase large subunit or other thiamine pyrophosphate-requiring enzyme	EH	Amino acid transport and metabolism ; Coenzyme transport and metabolism ;	IPR011766 [Thiamine pyrophosphate enzyme, C-terminal TPP-binding] ; IPR012000[Thiamine pyrophosphate enzyme, central domain] ; IPR012001[Thiamine pyrophosphate enzyme, N-terminal TPP-binding domain]
Q22290	Uncharacterized protein	CELE_T07C4.3	7.96425e+07	8.89833e+07	0.895027	0.353967	-0.159997	Nonsignificant	None	--	--	--	--	--	--	--	--	--
G5EBZ4	Protein let-418	let-418	7.3368e+07	9.31822e+07	0.787361	0.254204	-0.344903	Nonsignificant	None	5	Molecular Function:DNA binding (GO:0003677),Molecular Function:protein binding (GO:0005515),Molecular Function:ATP binding (GO:0005524),Cellular Component:nucleus (GO:0005634),Molecular Function:zinc ion binding (GO:0008270)	chromodomain-helicase-DNA-binding protein 4	3.6.4.12		Superfamily II DNA or RNA helicase, SNF2 family	KL	Transcription ; Replication, recombination and repair ;	IPR000330 [SNF2-related, N-terminal domain] ; IPR000953[Chromo/chromo shadow domain] ; IPR001650[Helicase, C-terminal] ; IPR001965[Zinc finger, PHD-type] ; IPR009462[Domain of unknown function DUF1086] ; IPR009463[Domain of unknown function DUF1087] ; IPR012957[CHD, C-terminal 2] ; IPR012958[CHD, N-terminal] ; IPR014001[Helicase superfamily 1/2, ATP-binding domain] ; IPR019787[Zinc finger, PHD-fi…
Q9XV52	Elongation factor G, mitochondrial	gfm-1	1.33805e+08	1.22595e+08	1.09144	0.469325	0.126231	Nonsignificant	None	2	Molecular Function:GTPase activity (GO:0003924),Molecular Function:GTP binding (GO:0005525)	elongation factor G	--	--	Translation elongation factor EF-G, a GTPase	J	Translation, ribosomal structure and biogenesis ;	IPR000640 [Translation elongation factor EFG, V domain] ; IPR000795[Transcription factor, GTP-binding domain] ; IPR004161[Translation elongation factor EFTu-like, domain 2] ; IPR005517[Translation elongation factor EFG/EF2, domain IV] ; IPR009022[Elongation factor G, III-V domain]
P48156	40S ribosomal protein S8	rps-8	1.43026e+09	1179198967	1.21291	0.36704	0.278475	Nonsignificant	None	4	Molecular Function:structural constituent of ribosome (GO:0003735),Cellular Component:intracellular (GO:0005622),Cellular Component:ribosome (GO:0005840),Biological Process:translation (GO:0006412)	small subunit ribosomal protein S8e	--	ko03010 Ribosome	Ribosomal protein S8E	J	Translation, ribosomal structure and biogenesis ;	IPR001047 [Ribosomal protein S8e] ; IPR022309[Ribosomal protein S8e/ribosomal biogenesis NSA2]
O18154	Tubulin alpha chain	tba-7	4.03855e+06	3076066	1.31289	0.295663	0.39275	Nonsignificant	None	5	Molecular Function:GTPase activity (GO:0003924),Molecular Function:structural constituent of cytoskeleton (GO:0005200),Molecular Function:GTP binding (GO:0005525),Cellular Component:microtubule (GO:0005874),Biological Process:microtubule-based process (GO:0007017)	tubulin alpha	--	ko04145 Phagosome	--	--	--	IPR000217 [Tubulin] ; IPR002452[Alpha tubulin] ; IPR003008[Tubulin/FtsZ, GTPase domain] ; IPR018316[Tubulin/FtsZ, 2-layer sandwich domain]
O17919	Putative H/ACA ribonucleoprotein complex subunit 4	K01G5.5	3.09909e+08	5.09247e+08	0.608564	0.107953	-0.71652	Nonsignificant	None	2	Molecular Function:RNA binding (GO:0003723),Biological Process:RNA processing (GO:0006396)	H/ACA ribonucleoprotein complex subunit 4	5.4.99.-	ko03008 Ribosome biogenesis in eukaryotes	Predicted ribosome-associated RNA-binding protein Tma20, contains PUA domain	J	Translation, ribosomal structure and biogenesis ;	IPR002478 [PUA domain] ; IPR002501[Pseudouridine synthase II, N-terminal] ; IPR004802[tRNA pseudouridine synthase B family] ; IPR012960[Dyskerin-like] ; IPR032819[tRNA pseudouridylate synthase B, C-terminal]
Q4A1S8	2-oxoisovalerate dehydrogenase subunit alpha	bckd-1a	2.37801e+08	191303340	1.24306	0.344274	0.313892	Nonsignificant	None	1	Biological Process:metabolic process (GO:0008152)	2-oxoisovalerate dehydrogenase E1 component alpha subunit	1.2.4.4	ko00280 Valine, leucine and isoleucine degradation ko00640 Propanoate metabolism ko01100 Metabolic pathways	TPP-dependent pyruvate or acetoin dehydrogenase subunit alpha	C	Energy production and conversion ;	IPR001017 [Dehydrogenase, E1 component]
Q9TXI4	Electron transfer flavoprotein subunit beta	CELE_F23C8.5	4.42596e+08	5.20811e+08	0.849819	0.311867	-0.234772	Nonsignificant	None	1	Molecular Function:electron carrier activity (GO:0009055)	electron transfer flavoprotein beta subunit	--	--	Electron transfer flavoprotein, alpha and beta subunits	C	Energy production and conversion ;	IPR012255 [Electron transfer flavoprotein, beta subunit] ; IPR014730[Electron transfer flavoprotein, alpha/beta-subunit, N-terminal]
P30625	cAMP-dependent protein kinase regulatory subunit	kin-2	5.70557e+08	417465637	1.36672	0.26208	0.450713	Nonsignificant	None	--	--	cAMP-dependent protein kinase regulator	--		cAMP-binding domain of CRP or a regulatory subunit of cAMP-dependent protein kinases	T	Signal transduction mechanisms ;	IPR000595 [Cyclic nucleotide-binding domain] ; IPR003117[cAMP-dependent protein kinase regulatory subunit, dimerization-anchoring domain]
O45904	Galectin	lec-1	5.27873e+06	79750184	0.0661909	2.82315e-10	-3.91722	Significant	down	1	Molecular Function:carbohydrate binding (GO:0030246)	--	--	--	--	--	--	IPR001079 [Galectin, carbohydrate recognition domain]
G5EBH7	CALUmenin (Calcium-binding protein) homolog	calu-1	3.96637e+08	2.80581e+08	1.41363	0.235462	0.499405	Nonsignificant	None	1	Molecular Function:calcium ion binding (GO:0005509)	--	--	--	--	--	--	IPR002048 [EF-hand domain]
Q9XTT9	26S proteasome regulatory subunit 8	rpt-6	9.3171e+07	115275753	0.808244	0.273333	-0.307137	Nonsignificant	None	1	Molecular Function:ATP binding (GO:0005524)	26S proteasome regulatory subunit T6	--	ko03050 Proteasome	ATP-dependent 26S proteasome regulatory subunit	O	Posttranslational modification, protein turnover, chaperones ;	IPR003593 [AAA+ ATPase domain] ; IPR003959[ATPase, AAA-type, core]
O17071	Probable 26S proteasome regulatory subunit 10B	rpt-4	3.93428e+08	3.87072e+08	1.01642	0.464091	0.0234989	Nonsignificant	None	1	Molecular Function:ATP binding (GO:0005524)	26S proteasome regulatory subunit T4	--	ko03050 Proteasome	ATP-dependent 26S proteasome regulatory subunit	O	Posttranslational modification, protein turnover, chaperones ;	IPR003593 [AAA+ ATPase domain] ; IPR003959[ATPase, AAA-type, core]
E2JKZ0	Dynactin subunit 1	dnc-1	4.5014e+07	68858308	0.65372	0.140654	-0.613256	Nonsignificant	None	--	--	dynactin 1	--		--	--	--	IPR000938 [CAP Gly-rich domain] ; IPR022157[Dynein associated protein]
Q20585	26S proteasome non-ATPase regulatory subunit 6	rpn-7	1.197e+09	1.08056e+09	1.10776	0.45465	0.147645	Nonsignificant	None	1	Molecular Function:protein binding (GO:0005515)	26S proteasome regulatory subunit N7	--	ko03050 Proteasome	--	--	--	IPR000717 [Proteasome component (PCI) domain] ; IPR019585[26S proteasome regulatory subunit Rpn7/COP9 signalosome complex subunit 1]
Q9U1Q7	Uncharacterized protein	emb-4	9.17499e+07	105276600	0.871513	0.332077	-0.198407	Nonsignificant	None	1	Cellular Component:spliceosomal complex (GO:0005681)	intron-binding protein aquarius	--	ko03040 Spliceosome	Primosomal protein N' (replication factor Y) - superfamily II helicase	L	Replication, recombination and repair ;	IPR026300 [CWF11 family] ; IPR032174[Intron-binding protein aquarius, N-terminal]
O45000	InTestinal NeureXin-like	itx-1	8.34926e+07	5.36011e+07	1.55767	0.167887	0.639386	Nonsignificant	None	1	Molecular Function:protein binding (GO:0005515)	--	--	--	--	--	--	IPR000742 [EGF-like domain] ; IPR001791[Laminin G domain]
Q22067	Aspartate aminotransferase, cytoplasmic	got-1.2	6.52533e+08	508749929	1.28262	0.316028	0.359095	Nonsignificant	None	4	Biological Process:cellular amino acid metabolic process (GO:0006520),Molecular Function:transaminase activity (GO:0008483),Biological Process:biosynthetic process (GO:0009058),Molecular Function:pyridoxal phosphate binding (GO:0030170)	aspartate aminotransferase, cytoplasmic	2.6.1.1	ko00220 Arginine biosynthesis ko00250 Alanine, aspartate and glutamate metabolism ko00270 Cysteine and methionine metabolism ko00330 Arginine and proline metabolism ko00350 Tyrosine metabolism ko00360 Phenylalanine metabolism ko00400 Phenylalanine, tyrosine and tryptophan biosynthesis ko01100 Metabolic pathways ko01200 Carbon metabolism ko01210 2-Oxocarboxylic acid metabolism ko01230 Biosynthesis…	Aspartate/tyrosine/aromatic aminotransferase	E	Amino acid transport and metabolism ;	IPR000796 [Aspartate/other aminotransferase] ; IPR004839[Aminotransferase, class I/classII]
O45181	RRM domain-containing protein	CELE_K07H8.10	3.96329e+08	4.18132e+08	0.947857	0.402705	-0.0772594	Nonsignificant	None	1	Molecular Function:nucleic acid binding (GO:0003676)	nucleolin	--		Translation initiation factor IF-2, a GTPase	J	Translation, ribosomal structure and biogenesis ;	IPR000504 [RNA recognition motif domain]
O01806	Sjogren Syndrome antigen B homolog	ssb-1	4.55908e+08	5.45977e+08	0.835031	0.298114	-0.260098	Nonsignificant	None	5	Molecular Function:nucleic acid binding (GO:0003676),Molecular Function:RNA binding (GO:0003723),Cellular Component:nucleus (GO:0005634),Biological Process:RNA processing (GO:0006396),Cellular Component:intracellular ribonucleoprotein complex (GO:0030529)	lupus La protein	--		--	--	--	IPR000504 [RNA recognition motif domain] ; IPR002344[Lupus La protein] ; IPR006630[RNA-binding protein Lupus La] ; IPR014886[La protein, RNA-binding domain]
Q19264	Putative deoxyribose-phosphate aldolase	F09E5.3	2.60652e+08	2.28548e+08	1.14047	0.426078	0.189623	Nonsignificant	None	4	Molecular Function:deoxyribose-phosphate aldolase activity (GO:0004139),Cellular Component:cytoplasm (GO:0005737),Biological Process:deoxyribonucleotide catabolic process (GO:0009264),Molecular Function:lyase activity (GO:0016829)	deoxyribose-phosphate aldolase	4.1.2.4	ko00030 Pentose phosphate pathway	Deoxyribose-phosphate aldolase	F	Nucleotide transport and metabolism ;	IPR002915 [DeoC/FbaB/ lacD aldolase] ; IPR011343[Deoxyribose-phosphate aldolase]
G5ECS9	Calponin-homology (CH) domain-containing protein	cpt-2	2.17692e+08	2.10056e+08	1.03635	0.481377	0.0515127	Nonsignificant	None	1	Molecular Function:protein binding (GO:0005515)	carnitine O-palmitoyltransferase 2	2.3.1.21	ko00071 Fatty acid degradation ko01212 Fatty acid metabolism	--	--	--	IPR000542 [Acyltransferase ChoActase/COT/CPT] ; IPR001715[Calponin homology domain]
Q9XVF1	Piwi domain-containing protein	C04F12.1	1.26838e+08	8.42887e+06	15.048	1.92892e-11	3.9115	Significant	up	1	Molecular Function:nucleic acid binding (GO:0003676)	--	--	--	--	--	--	IPR003165 [Piwi domain] ; IPR032474[Protein argonaute, N-terminal]
P54412	Probable elongation factor 1-gamma	eef-1G	1.5256e+09	1.36656e+09	1.11638	0.447011	0.158825	Nonsignificant	None	2	Molecular Function:translation elongation factor activity (GO:0003746),Biological Process:translational elongation (GO:0006414)	elongation factor 1-gamma	--		Glutathione S-transferase	O	Posttranslational modification, protein turnover, chaperones ;	IPR001662 [Translation elongation factor EF1B, gamma chain, conserved] ; IPR004046[Glutathione S-transferase, C-terminal] ; IPR010987[Glutathione S-transferase, C-terminal-like]
Q9N3T5	AFG3-like protein spg-7	spg-7	1.86634e+08	218734846	0.853245	0.315057	-0.228968	Nonsignificant	None	5	Molecular Function:metalloendopeptidase activity (GO:0004222),Molecular Function:ATP binding (GO:0005524),Biological Process:proteolysis (GO:0006508),Molecular Function:zinc ion binding (GO:0008270),Cellular Component:integral component of membrane (GO:0016021)	AFG3 family protein	3.4.24.-	--	ATP-dependent Zn proteases	O	Posttranslational modification, protein turnover, chaperones ;	IPR000642 [Peptidase M41] ; IPR003593[AAA+ ATPase domain] ; IPR003959[ATPase, AAA-type, core] ; IPR011546[Peptidase M41, FtsH extracellular]
Q65XX4	Uncharacterized protein	CELE_Y47G6A.15	1.12334e+09	1057948324	1.06181	0.496635	0.08652	Nonsignificant	None	--	--	--	--	--	--	--	--	--
Q22053	rRNA 2-O-methyltransferase fibrillarin	fib-1	6.26795e+08	1.68899e+09	0.371107	0.00954308	-1.43009	Significant	down	4	Molecular Function:RNA binding (GO:0003723),Biological Process:rRNA processing (GO:0006364),Biological Process:tRNA processing (GO:0008033),Molecular Function:methyltransferase activity (GO:0008168)	rRNA 2'-O-methyltransferase fibrillarin	2.1.1.-	ko03008 Ribosome biogenesis in eukaryotes	Fibrillarin-like rRNA methylase	J	Translation, ribosomal structure and biogenesis ;	IPR000692 [Fibrillarin]
O44781	RNA helicase	CELE_F33D11.10	2.32935e+08	4.1555e+08	0.560545	0.0776094	-0.835097	Nonsignificant	None	2	Molecular Function:nucleic acid binding (GO:0003676),Molecular Function:ATP binding (GO:0005524)	ATP-dependent RNA helicase	3.6.4.13	ko03013 RNA transport ko03015 mRNA surveillance pathway ko03040 Spliceosome	Superfamily II DNA and RNA helicase	L	Replication, recombination and repair ;	IPR001650 [Helicase, C-terminal] ; IPR011545[DEAD/DEAH box helicase domain] ; IPR014001[Helicase superfamily 1/2, ATP-binding domain] ; IPR014014[RNA helicase, DEAD-box type, Q motif]
P48152	40S ribosomal protein S3	rps-3	3.32102e+09	2.60897e+09	1.27293	0.322778	0.348149	Nonsignificant	None	1	Molecular Function:RNA binding (GO:0003723)	small subunit ribosomal protein S3e	--	ko03010 Ribosome	Ribosomal protein S3	J	Translation, ribosomal structure and biogenesis ;	IPR004044 [K Homology domain, type 2]
O17891	Uncharacterized protein	CELE_F55B11.2	3.7478e+08	4.56797e+08	0.820451	0.284599	-0.28551	Nonsignificant	None	--	--	--	--	--	--	--	--	--
Q95XJ0	Uncharacterized protein	CELE_Y69A2AR.18	1.26221e+09	1.57369e+09	0.802067	0.267653	-0.318206	Nonsignificant	None	1	Biological Process:ATP synthesis coupled proton transport (GO:0015986)	F-type H+-transporting ATPase subunit gamma	--	ko00190 Oxidative phosphorylation ko01100 Metabolic pathways	FoF1-type ATP synthase, gamma subunit	C	Energy production and conversion ;	IPR000131 [ATP synthase, F1 complex, gamma subunit]
Q10578	DNA-directed RNA polymerase II subunit RPB2	rpb-2	1.20775e+08	90749502	1.33086	0.284081	0.412362	Nonsignificant	None	3	Molecular Function:DNA binding (GO:0003677),Molecular Function:DNA-directed 5'-3' RNA polymerase activity (GO:0003899),Molecular Function:ribonucleoside binding (GO:0032549)	DNA-directed RNA polymerase II subunit RPB2	2.7.7.6	ko00230 Purine metabolism ko00240 Pyrimidine metabolism ko01100 Metabolic pathways ko03020 RNA polymerase	DNA-directed RNA polymerase, beta subunit/140 kD subunit	K	Transcription ;	IPR007120 [DNA-directed RNA polymerase, subunit 2, domain 6] ; IPR007641[RNA polymerase Rpb2, domain 7] ; IPR007642[RNA polymerase Rpb2, domain 2] ; IPR007644[RNA polymerase, beta subunit, protrusion] ; IPR007645[RNA polymerase Rpb2, domain 3] ; IPR007646[RNA polymerase Rpb2, domain 4] ; IPR007647[RNA polymerase Rpb2, domain 5] ; IPR015712[DNA-directed RNA polymerase, subunit 2]
H2L0N0	AAA_28 domain-containing protein	unc-132	7.85606e+07	1.25561e+08	0.625677	0.119906	-0.676511	Nonsignificant	None	--	--	--	--	--	Predicted ATPase	R	General function prediction only ;	--
O01789	Structural maintenance of chromosomes protein 1	him-1	7.41691e+07	8.30406e+07	0.893166	0.352237	-0.162999	Nonsignificant	None	4	Molecular Function:protein binding (GO:0005515),Molecular Function:ATP binding (GO:0005524),Cellular Component:chromosome (GO:0005694),Biological Process:chromosome organization (GO:0051276)	structural maintenance of chromosome 1	--		Chromosome segregation ATPase	D	Cell cycle control, cell division, chromosome partitioning ;	IPR003395 [RecF/RecN/SMC, N-terminal] ; IPR010935[SMCs flexible hinge]
P53585	Probable ATP-citrate synthase	acly-1	8.06458e+07	68649938	1.17474	0.397399	0.23234	Nonsignificant	None	3	Molecular Function:catalytic activity (GO:0003824),Biological Process:metabolic process (GO:0008152),Molecular Function:cofactor binding (GO:0048037)	ATP citrate (pro-S)-lyase	2.3.3.8	ko00020 Citrate cycle (TCA cycle) ko01100 Metabolic pathways	Citrate synthase	C	Energy production and conversion ;	IPR002020 [Citrate synthase] ; IPR003781[CoA-binding] ; IPR005811[ATP-citrate lyase/succinyl-CoA ligase] ; IPR013650[ATP-grasp fold, succinyl-CoA synthetase-type] ; IPR032263[ATP-citrate synthase, citrate-binding domain]
P42170	Ribonucleoside-diphosphate reductase small chain	rnr-2	3.30926e+08	4.20331e+08	0.787297	0.254146	-0.34502	Nonsignificant	None	1	Biological Process:oxidation-reduction process (GO:0055114)	ribonucleoside-diphosphate reductase subunit M2	1.17.4.1	ko00230 Purine metabolism ko00240 Pyrimidine metabolism ko00480 Glutathione metabolism ko01100 Metabolic pathways	Ribonucleotide reductase beta subunit, ferritin-like domain	F	Nucleotide transport and metabolism ;	IPR000358 [Ribonucleotide reductase small subunit family]
P32744	Protein CLASP-2	cls-2	1.32385e+08	9.37996e+07	1.41136	0.236695	0.497086	Nonsignificant	None	--	--	CLIP-associating protein 1/2	--	--	--	--	--	IPR024395 [CLASP N-terminal domain] ; IPR034085[TOG domain]
Q9NEN6	40S ribosomal protein S6	rps-6	1.62109e+09	1.5507e+09	1.04539	0.489119	0.0640392	Nonsignificant	None	4	Molecular Function:structural constituent of ribosome (GO:0003735),Cellular Component:intracellular (GO:0005622),Cellular Component:ribosome (GO:0005840),Biological Process:translation (GO:0006412)	small subunit ribosomal protein S6e	--	ko03010 Ribosome ko04150 mTOR signaling pathway	Ribosomal protein S6E (S10)	J	Translation, ribosomal structure and biogenesis ;	IPR001377 [Ribosomal protein S6e]
Q17475	Uncharacterized protein	B0334.3	1.88304e+07	10751699	1.75139	0.104849	0.808498	Nonsignificant	None	3	Molecular Function:magnesium ion binding (GO:0000287),Molecular Function:catalytic activity (GO:0003824),Molecular Function:thiamine pyrophosphate binding (GO:0030976)	2-hydroxyacyl-CoA lyase 1	4.1.-.-	ko04146 Peroxisome	Acetolactate synthase large subunit or other thiamine pyrophosphate-requiring enzyme	EH	Amino acid transport and metabolism ; Coenzyme transport and metabolism ;	IPR011766 [Thiamine pyrophosphate enzyme, C-terminal TPP-binding] ; IPR012000[Thiamine pyrophosphate enzyme, central domain] ; IPR012001[Thiamine pyrophosphate enzyme, N-terminal TPP-binding domain]
Q965V4	Exportin-2	xpo-2	1.07996e+08	1.08852e+08	0.992138	0.442663	-0.0113875	Nonsignificant	None	3	Molecular Function:protein binding (GO:0005515),Biological Process:intracellular protein transport (GO:0006886),Molecular Function:Ran GTPase binding (GO:0008536)	exportin-2 (importin alpha re-exporter)	--	--	--	--	--	IPR001494 [Importin-beta, N-terminal domain] ; IPR005043[CAS/CSE, C-terminal] ; IPR013713[Exportin/Importin, Cse1-like]
Q17389	Cullin-1	cul-1	1.18861e+08	6.51548e+07	1.82429	0.0875607	0.867332	Nonsignificant	None	2	Biological Process:ubiquitin-dependent protein catabolic process (GO:0006511),Molecular Function:ubiquitin protein ligase binding (GO:0031625)	cullin 1	--	ko04120 Ubiquitin mediated proteolysis ko04141 Protein processing in endoplasmic reticulum ko04310 Wnt signaling pathway ko04350 TGF-beta signaling pathway	--	--	--	IPR001373 [Cullin, N-terminal] ; IPR016158[Cullin homology] ; IPR019559[Cullin protein, neddylation domain]
Q20363	Stress-induced protein 1	sip-1	3.21892e+09	5.20219e+09	0.618761	0.115008	-0.692545	Nonsignificant	None	--	--	stress-induced protein 1	--	ko04212 Longevity regulating pathway - worm ko04213 Longevity regulating pathway - multiple species	Molecular chaperone IbpA, HSP20 family	O	Posttranslational modification, protein turnover, chaperones ;	IPR001436 [Alpha crystallin/Heat shock protein] ; IPR002068[Alpha crystallin/Hsp20 domain] ; IPR031107[Small heat shock protein HSP20]
Q9XWI6	Eukaryotic translation initiation factor 3 subunit B	eif-3.B	2.01443e+08	2.07271e+08	0.971884	0.424515	-0.0411435	Nonsignificant	None	5	Molecular Function:RNA binding (GO:0003723),Molecular Function:translation initiation factor activity (GO:0003743),Cellular Component:eukaryotic translation initiation factor 3 complex (GO:0005852),Biological Process:translational initiation (GO:0006413),Molecular Function:translation initiation factor binding (GO:0031369)	translation initiation factor 3 subunit B	--	ko03013 RNA transport	--	--	--	IPR011400 [Eukaryotic translation initiation factor 3 subunit B] ; IPR013979[Translation initiation factor, beta propellor-like domain]
Q11176	Actin-interacting protein 1	unc-78	1.52811e+08	1.37653e+08	1.11012	0.452552	0.150712	Nonsignificant	None	1	Molecular Function:protein binding (GO:0005515)	--	--	--	WD40 repeat	R	General function prediction only ;	IPR001680 [WD40 repeat] ; IPR017986[WD40-repeat-containing domain] ; IPR020472[G-protein beta WD-40 repeat] ; IPR024977[Anaphase-promoting complex subunit 4, WD40 domain]
Q18983	Uncharacterized protein	CELE_D2045.2	4.90794e+07	2.79076e+07	1.75864	0.102992	0.814459	Nonsignificant	None	2	Molecular Function:protein complex scaffold (GO:0032947),Biological Process:proteasome assembly (GO:0043248)	proteasome component ECM29	--	--	--	--	--	IPR021133 [HEAT, type 2] ; IPR024372[Proteasome component Ecm29]
P91276	Importin subunit alpha-2	ima-2	1.56553e+08	132404432	1.18239	0.39118	0.241704	Nonsignificant	None	5	Molecular Function:protein binding (GO:0005515),Cellular Component:nucleus (GO:0005634),Cellular Component:cytoplasm (GO:0005737),Biological Process:protein import into nucleus (GO:0006606),Molecular Function:protein transporter activity (GO:0008565)	--	--	--	--	--	--	IPR000225 [Armadillo] ; IPR002652[Importin-alpha, importin-beta-binding domain] ; IPR032413[Atypical Arm repeat]
Q9TZD9	HAlF transporter (PGP related)	haf-4	6.31629e+07	1.03523e+08	0.610135	0.109027	-0.712799	Nonsignificant	None	5	Molecular Function:ATP binding (GO:0005524),Biological Process:transport (GO:0006810),Cellular Component:integral component of membrane (GO:0016021),Molecular Function:ATPase activity (GO:0016887),Biological Process:transmembrane transport (GO:0055085)	ATP-binding cassette, subfamily B (MDR/TAP), member 9	--	ko02010 ABC transporters ko04142 Lysosome	ABC-type multidrug transport system, ATPase and permease component	V	Defense mechanisms ;	IPR003439 [ABC transporter-like] ; IPR003593[AAA+ ATPase domain] ; IPR011527[ABC transporter type 1, transmembrane domain]
W6EKY2	14-3-3 zeta	ftt-2	1.17899e+07	7.73431e+06	1.52436	0.181744	0.608205	Nonsignificant	None	1	Molecular Function:protein domain specific binding (GO:0019904)	14-3-3 protein beta/theta/zeta	--	ko04212 Longevity regulating pathway - worm	--	--	--	IPR000308 [14-3-3 protein] ; IPR023410[14-3-3 domain]
Q93934	Adenosine kinase	adk-1	5.38479e+08	5.38188e+08	1.00054	0.450121	0.000780097	Nonsignificant	None	2	Molecular Function:adenosine kinase activity (GO:0004001),Biological Process:purine ribonucleoside salvage (GO:0006166)	adenosine kinase	2.7.1.20	ko00230 Purine metabolism ko01100 Metabolic pathways	Sugar or nucleoside kinase, ribokinase family	G	Carbohydrate transport and metabolism ;	IPR001805 [Adenosine kinase] ; IPR011611[Carbohydrate kinase PfkB]
Q966L5	Serrate RNA effector molecule homolog	E01A2.2	1.26865e+08	157077572	0.807661	0.272796	-0.308178	Nonsignificant	None	--	--	--	--	--	--	--	--	IPR007042 [Arsenite-resistance protein 2] ; IPR021933[Protein of unknown function DUF3546]
P91398	CSD_1 domain-containing protein	cey-3	5.05559e+08	4.03604e+08	1.25261	0.337284	0.324938	Nonsignificant	None	2	Molecular Function:nucleic acid binding (GO:0003676),Molecular Function:DNA binding (GO:0003677)	Y-box-binding protein 1	--	--	Cold shock protein, CspA family	K	Transcription ;	IPR002059 [Cold-shock protein, DNA-binding] ; IPR011129[Cold shock domain]
G5EE74	CS domain-containing protein	nud-1	1.68282e+08	1.87974e+08	0.89524	0.354165	-0.159654	Nonsignificant	None	--	--	--	--	--	--	--	--	IPR007052 [CS domain] ; IPR025934[NudC N-terminal domain]
Q94261	COP9/Signalosome and eIF3 complex-shared subunit 1	cif-1	2.1901e+08	264994241	0.826469	0.290171	-0.274967	Nonsignificant	None	1	Molecular Function:protein binding (GO:0005515)	translation initiation factor 3 subunit M	--	--	--	--	--	IPR000717 [Proteasome component (PCI) domain]
Q09450	Probable succinyl-CoA:3-ketoacid coenzyme A transferase, mitochondrial	C05C10.3	3.02614e+08	276415603	1.09478	0.466298	0.130642	Nonsignificant	None	2	Biological Process:metabolic process (GO:0008152),Molecular Function:CoA-transferase activity (GO:0008410)	3-oxoacid CoA-transferase	2.8.3.5	ko00072 Synthesis and degradation of ketone bodies ko00280 Valine, leucine and isoleucine degradation ko00650 Butanoate metabolism	Acyl CoA:acetate/3-ketoacid CoA transferase, beta subunit	I	Lipid transport and metabolism ;	IPR004165 [Coenzyme A transferase family I]
P48053	Uncharacterized protein C05D11.1	C05D11.1	1.0835e+08	1.02401e+08	1.0581	0.4999	0.0814698	Nonsignificant	None	--	--	--	--	--	Zn-dependent peptidase, M16 (insulinase) family	O	Posttranslational modification, protein turnover, chaperones ;	IPR007863 [Peptidase M16, C-terminal] ; IPR011765[Peptidase M16, N-terminal]
I7FW32	Rab-1 (Fragment)	rab-1	4.72494e+08	3.8394e+08	1.23064	0.353518	0.299414	Nonsignificant	None	2	Molecular Function:GTP binding (GO:0005525),Biological Process:small GTPase mediated signal transduction (GO:0007264)	Ras-related protein Rab-1A	--		GTPase SAR1 family domain	R	General function prediction only ;	IPR001806 [Small GTPase superfamily]
A0A1C3NSL9	Apical junction molecule	ajm-1	1.4441e+08	2.03559e+08	0.709427	0.185538	-0.495273	Nonsignificant	None	--	--	--	--	--	Membrane protein involved in colicin uptake	M	Cell wall/membrane/envelope biogenesis ;	IPR002893 [Zinc finger, MYND-type]
Q22257	HoloCentric chromosome binding Protein	hcp-2	6.84382e+07	1.02331e+08	0.668795	0.152355	-0.580363	Nonsignificant	None	--	--	--	--	--	--	--	--	IPR029681 [Coiled-coil domain-containing protein 157]
O18178	Serine/threonine-protein phosphatase 2A regulatory subunit pptr-1	pptr-1	1.69058e+08	157810561	1.07127	0.487822	0.0993225	Nonsignificant	None	3	Cellular Component:protein phosphatase type 2A complex (GO:0000159),Biological Process:signal transduction (GO:0007165),Molecular Function:protein phosphatase regulator activity (GO:0019888)	serine/threonine-protein phosphatase 2A regulatory subunit B'	--	ko03015 mRNA surveillance pathway	--	--	--	IPR002554 [Protein phosphatase 2A, regulatory B subunit, B56]
O45734	Cathepsin L-like	cpl-1	6.6082e+08	1069826081	0.617689	0.114257	-0.695047	Nonsignificant	None	2	Biological Process:proteolysis (GO:0006508),Molecular Function:cysteine-type peptidase activity (GO:0008234)	cathepsin L	3.4.22.15	ko04140 Autophagy - animal ko04142 Lysosome ko04145 Phagosome	Cysteine protease, C1A family	O	Posttranslational modification, protein turnover, chaperones ;	IPR000668 [Peptidase C1A, papain C-terminal] ; IPR013128[Peptidase C1A] ; IPR013201[Cathepsin propeptide inhibitor domain (I29)]
O44995	AMP_N domain-containing protein	CELE_K12C11.1	2.99695e+08	288319185	1.03945	0.484043	0.0558271	Nonsignificant	None	2	Molecular Function:aminopeptidase activity (GO:0004177),Molecular Function:manganese ion binding (GO:0030145)	Xaa-Pro dipeptidase	3.4.13.9	--	Xaa-Pro aminopeptidase	E	Amino acid transport and metabolism ;	IPR000994 [Peptidase M24] ; IPR007865[Aminopeptidase P, N-terminal]
Q21962	Glycine cleavage system P protein	gldc-1	1.59439e+08	1.18698e+08	1.34322	0.27633	0.425701	Nonsignificant	None	3	Molecular Function:glycine dehydrogenase (decarboxylating) activity (GO:0004375),Biological Process:glycine catabolic process (GO:0006546),Biological Process:oxidation-reduction process (GO:0055114)	glycine dehydrogenase	1.4.4.2	ko00260 Glycine, serine and threonine metabolism ko00630 Glyoxylate and dicarboxylate metabolism ko01100 Metabolic pathways ko01200 Carbon metabolism	Glycine cleavage system protein P (pyridoxal-binding), C-terminal domain	E	Amino acid transport and metabolism ;	IPR020581 [Glycine cleavage system P protein]
Q23089	Importin N-terminal domain-containing protein	xpo-1	1.33075e+08	137468387	0.968044	0.421048	-0.0468554	Nonsignificant	None	2	Biological Process:intracellular protein transport (GO:0006886),Molecular Function:Ran GTPase binding (GO:0008536)	exportin-1	--	ko03008 Ribosome biogenesis in eukaryotes ko03013 RNA transport	--	--	--	IPR001494 [Importin-beta, N-terminal domain] ; IPR013598[Exportin-1/Importin-beta-like] ; IPR014877[CRM1 C-terminal domain]
P36573	32 kDa beta-galactoside-binding lectin	lec-1	2.52192e+08	220500656	1.14373	0.423294	0.193742	Nonsignificant	None	1	Molecular Function:carbohydrate binding (GO:0030246)	--	--	--	--	--	--	IPR001079 [Galectin, carbohydrate recognition domain]
Q9U2H9	Probable elongation factor 1-beta/1-delta 2	eef-1B.2	4.32999e+08	483412509	0.895714	0.354605	-0.15889	Nonsignificant	None	2	Molecular Function:translation elongation factor activity (GO:0003746),Biological Process:translational elongation (GO:0006414)	elongation factor 1-delta	--		--	--	--	IPR014038 [Translation elongation factor EF1B, beta/delta subunit, guanine nucleotide exchange domain] ; IPR018940[Elongation factor 1 beta central acidic region, eukaryote]
Q9U1V9	J domain-containing protein	dnj-29	6.09499e+07	4.79828e+07	1.27024	0.324666	0.345105	Nonsignificant	None	1	Molecular Function:protein transporter activity (GO:0008565)	translocation protein SEC63	--	ko03060 Protein export ko04141 Protein processing in endoplasmic reticulum	DnaJ-class molecular chaperone with C-terminal Zn finger domain	O	Posttranslational modification, protein turnover, chaperones ;	IPR001623 [DnaJ domain] ; IPR004179[Sec63 domain] ; IPR027137[Translocation protein Sec63]
P34517	Probable glycerol-3-phosphate dehydrogenase 2	gpdh-2	3.90108e+08	3.77978e+08	1.03209	0.477707	0.0455718	Nonsignificant	None	7	Molecular Function:glycerol-3-phosphate dehydrogenase [NAD+] activity (GO:0004367),Biological Process:carbohydrate metabolic process (GO:0005975),Biological Process:glycerol-3-phosphate metabolic process (GO:0006072),Cellular Component:glycerol-3-phosphate dehydrogenase complex (GO:0009331),Biological Process:glycerol-3-phosphate catabolic process (GO:0046168),Molecular Function:NAD binding (GO:0…	glycerol-3-phosphate dehydrogenase (NAD+)	1.1.1.8	ko00564 Glycerophospholipid metabolism	Glycerol-3-phosphate dehydrogenase	C	Energy production and conversion ;	IPR006109 [Glycerol-3-phosphate dehydrogenase, NAD-dependent, C-terminal] ; IPR006168[Glycerol-3-phosphate dehydrogenase, NAD-dependent] ; IPR011128[Glycerol-3-phosphate dehydrogenase, NAD-dependent, N-terminal]
O44451	Pyruvate dehydrogenase E1 component subunit beta, mitochondrial	pdhb-1	5.83976e+08	542572111	1.07631	0.483164	0.106094	Nonsignificant	None	2	Molecular Function:pyruvate dehydrogenase (acetyl-transferring) activity (GO:0004739),Biological Process:acetyl-CoA biosynthetic process from pyruvate (GO:0006086)	pyruvate dehydrogenase E1 component beta subunit	1.2.4.1	ko00010 Glycolysis / Gluconeogenesis ko00020 Citrate cycle (TCA cycle) ko00620 Pyruvate metabolism ko01100 Metabolic pathways ko01200 Carbon metabolism	Pyruvate/2-oxoglutarate dehydrogenase complex, dihydrolipoamide acyltransferase (E2) component	C	Energy production and conversion ;	IPR005475 [Transketolase-like, pyrimidine-binding domain] ; IPR027110[Pyruvate dehydrogenase E1 component subunit beta] ; IPR033248[Transketolase, C-terminal domain]
Q95005	Proteasome subunit alpha type-7	pas-4	5.65801e+08	5.83878e+08	0.969038	0.421946	-0.0453746	Nonsignificant	None	5	Molecular Function:endopeptidase activity (GO:0004175),Molecular Function:threonine-type endopeptidase activity (GO:0004298),Cellular Component:proteasome core complex (GO:0005839),Biological Process:ubiquitin-dependent protein catabolic process (GO:0006511),Biological Process:proteolysis involved in cellular protein catabolic process (GO:0051603)	20S proteasome subunit alpha 4	3.4.25.1	ko03050 Proteasome	20S proteasome, alpha and beta subunits	O	Posttranslational modification, protein turnover, chaperones ;	IPR000426 [Proteasome alpha-subunit, N-terminal domain] ; IPR001353[Proteasome, subunit alpha/beta] ; IPR023332[Proteasome A-type subunit]
P52011	Peptidyl-prolyl cis-trans isomerase 3	cyn-3	2.54441e+08	306962395	0.8289	0.292424	-0.270729	Nonsignificant	None	3	Biological Process:protein peptidyl-prolyl isomerization (GO:0000413),Molecular Function:peptidyl-prolyl cis-trans isomerase activity (GO:0003755),Biological Process:protein folding (GO:0006457)	peptidylprolyl isomerase	5.2.1.8	--	Peptidyl-prolyl cis-trans isomerase (rotamase) - cyclophilin family	O	Posttranslational modification, protein turnover, chaperones ;	IPR002130 [Cyclophilin-type peptidyl-prolyl cis-trans isomerase domain] ; IPR024936[Cyclophilin-type peptidyl-prolyl cis-trans isomerase]
Q9XUV0	Proteasome subunit pbs-5	pbs-5	4.38284e+08	5.1301e+08	0.85434	0.316076	-0.227118	Nonsignificant	None	4	Molecular Function:endopeptidase activity (GO:0004175),Molecular Function:threonine-type endopeptidase activity (GO:0004298),Cellular Component:proteasome core complex (GO:0005839),Biological Process:proteolysis involved in cellular protein catabolic process (GO:0051603)	20S proteasome subunit beta 5	3.4.25.1	ko03050 Proteasome	20S proteasome, alpha and beta subunits	O	Posttranslational modification, protein turnover, chaperones ;	IPR000243 [Peptidase T1A, proteasome beta-subunit] ; IPR001353[Proteasome, subunit alpha/beta] ; IPR023333[Proteasome B-type subunit]
Q9UAV5	Malate dehydrogenase	mdh-1	2.07206e+09	1.62874e+09	1.27218	0.323299	0.347308	Nonsignificant	None	4	Biological Process:malate metabolic process (GO:0006108),Molecular Function:oxidoreductase activity (GO:0016491),Molecular Function:malate dehydrogenase activity (GO:0016615),Biological Process:oxidation-reduction process (GO:0055114)	malate dehydrogenase	1.1.1.37	ko00020 Citrate cycle (TCA cycle) ko00270 Cysteine and methionine metabolism ko00620 Pyruvate metabolism ko00630 Glyoxylate and dicarboxylate metabolism ko01100 Metabolic pathways ko01200 Carbon metabolism	Malate/lactate dehydrogenase	C	Energy production and conversion ;	IPR001236 [Lactate/malate dehydrogenase, N-terminal] ; IPR010945[Malate dehydrogenase, type 2] ; IPR022383[Lactate/malate dehydrogenase, C-terminal]
G5ECY0	Disks large homolog 1	dlg-1	1.40917e+08	1.74261e+08	0.808655	0.273711	-0.306405	Nonsignificant	None	1	Molecular Function:protein binding (GO:0005515)	disks large protein 1	--		Guanylate kinase	F	Nucleotide transport and metabolism ;	IPR001452 [SH3 domain] ; IPR001478[PDZ domain] ; IPR004172[L27 domain] ; IPR008144[Guanylate kinase-like domain] ; IPR008145[Guanylate kinase/L-type calcium channel beta subunit] ; IPR011511[Variant SH3 domain] ; IPR015143[L27-1]
Q19713	Phenylalanine--tRNA ligase beta subunit	fars-3	2.28721e+08	2.63836e+08	0.866906	0.327785	-0.206052	Nonsignificant	None	5	Molecular Function:magnesium ion binding (GO:0000287),Molecular Function:RNA binding (GO:0003723),Molecular Function:phenylalanine-tRNA ligase activity (GO:0004826),Molecular Function:ATP binding (GO:0005524),Biological Process:phenylalanyl-tRNA aminoacylation (GO:0006432)	phenylalanyl-tRNA synthetase beta chain	6.1.1.20	ko00970 Aminoacyl-tRNA biosynthesis	Phenylalanyl-tRNA synthetase beta subunit	J	Translation, ribosomal structure and biogenesis ;	IPR005146 [B3/B4 tRNA-binding domain] ; IPR005147[tRNA synthetase, B5-domain]
Q5WRS4	N-acyl-L-amino-acid amidohydrolase	C06A6.4	1.393e+08	1.53289e+08	0.908737	0.366692	-0.138065	Nonsignificant	None	2	Biological Process:metabolic process (GO:0008152),Molecular Function:hydrolase activity (GO:0016787)	aminoacylase	3.5.1.14	ko00220 Arginine biosynthesis ko01100 Metabolic pathways ko01210 2-Oxocarboxylic acid metabolism ko01230 Biosynthesis of amino acids	Acetylornithine deacetylase/Succinyl-diaminopimelate desuccinylase or related deacylase	E	Amino acid transport and metabolism ;	IPR002933 [Peptidase M20] ; IPR011650[Peptidase M20, dimerisation domain]
P17343	Guanine nucleotide-binding protein subunit beta-1	gpb-1	2.71179e+08	347927025	0.779413	0.246983	-0.35954	Nonsignificant	None	2	Molecular Function:protein binding (GO:0005515),Biological Process:signal transduction (GO:0007165)	guanine nucleotide-binding protein G(I)/G(S)/G(T) subunit beta-1	--		WD40 repeat	R	General function prediction only ;	IPR001632 [G-protein, beta subunit] ; IPR001680[WD40 repeat] ; IPR016346[Guanine nucleotide-binding protein, beta subunit] ; IPR017986[WD40-repeat-containing domain] ; IPR020472[G-protein beta WD-40 repeat]
Q94392	Vesicle-fusing ATPase	nsf-1	1.03869e+08	100859932	1.02983	0.475755	0.0424106	Nonsignificant	None	1	Molecular Function:ATP binding (GO:0005524)	vesicle-fusing ATPase	3.6.4.6		ATP-dependent 26S proteasome regulatory subunit	O	Posttranslational modification, protein turnover, chaperones ;	IPR003338 [CDC48, N-terminal subdomain] ; IPR003593[AAA+ ATPase domain] ; IPR003959[ATPase, AAA-type, core] ; IPR004201[CDC48, domain 2]
Q21233	NADH dehydrogenase [ubiquinone] 1 alpha subcomplex subunit 10, mitochondrial	nuo-4	2.59918e+08	2.99184e+08	0.868758	0.329511	-0.202974	Nonsignificant	None	--	--	NADH dehydrogenase (ubiquinone) 1 alpha subcomplex subunit 10	--	ko00190 Oxidative phosphorylation ko01100 Metabolic pathways	Deoxyadenosine/deoxycytidine kinase	F	Nucleotide transport and metabolism ;	IPR031314 [Deoxynucleoside kinase domain]
Q23463	Tr-type G domain-containing protein	eftu-2	9.44728e+07	1.20775e+08	0.782224	0.249534	-0.354345	Nonsignificant	None	2	Molecular Function:GTPase activity (GO:0003924),Molecular Function:GTP binding (GO:0005525)	116 kDa U5 small nuclear ribonucleoprotein component	--	ko03040 Spliceosome	Translation elongation factor EF-G, a GTPase	J	Translation, ribosomal structure and biogenesis ;	IPR000640 [Translation elongation factor EFG, V domain] ; IPR000795[Transcription factor, GTP-binding domain] ; IPR004161[Translation elongation factor EFTu-like, domain 2] ; IPR005517[Translation elongation factor EFG/EF2, domain IV] ; IPR031950[116 kDa U5 small nuclear ribonucleoprotein component, N-terminal]
G5ECB4	Serine Rich Adhesion Protein-like	srap-1	7.33737e+07	78020439	0.940442	0.395921	-0.0885892	Nonsignificant	None	--	--	--	--	--	--	--	--	IPR003609 [PAN/Apple domain] ; IPR009557[Repeat of unknown function DUF1174]
P52717	Serine carboxypeptidase ctsa-1.1	ctsa-1.1	5.22422e+08	790783080	0.660639	0.14598	-0.598066	Nonsignificant	None	2	Molecular Function:serine-type carboxypeptidase activity (GO:0004185),Biological Process:proteolysis (GO:0006508)	cathepsin A (carboxypeptidase C)	3.4.16.5	ko04142 Lysosome	Carboxypeptidase C (cathepsin A)	E	Amino acid transport and metabolism ;	IPR001563 [Peptidase S10, serine carboxypeptidase]
O44985	CPSF_A domain-containing protein	teg-4	1.14528e+08	1.09212e+08	1.04867	0.491918	0.0685655	Nonsignificant	None	2	Molecular Function:nucleic acid binding (GO:0003676),Cellular Component:nucleus (GO:0005634)	splicing factor 3B subunit 3	--	ko03040 Spliceosome	--	--	--	IPR004871 [Cleavage/polyadenylation specificity factor, A subunit, C-terminal]
O18215	WD_REPEATS_REGION domain-containing protein	CELE_Y53C12B.1	5.6061e+07	6.01456e+07	0.932087	0.388252	-0.101463	Nonsignificant	None	3	Molecular Function:protein binding (GO:0005515),Biological Process:rRNA processing (GO:0006364),Cellular Component:small-subunit processome (GO:0032040)	U3 small nucleolar RNA-associated protein 13	--	ko03008 Ribosome biogenesis in eukaryotes	WD40 repeat	R	General function prediction only ;	IPR001680 [WD40 repeat] ; IPR013934[Small-subunit processome, Utp13] ; IPR017986[WD40-repeat-containing domain] ; IPR020472[G-protein beta WD-40 repeat]
P34343	Nuclear pore complex protein 15	npp-15	7.74795e+07	8.04253e+07	0.963373	0.416821	-0.0538343	Nonsignificant	None	--	--	nuclear pore complex protein Nup133	--	ko03013 RNA transport	--	--	--	IPR007187 [Nucleoporin, Nup133/Nup155-like, C-terminal] ; IPR014908[Nucleoporin, Nup133/Nup155-like, N-terminal]
Q2L6Y6	HATPase_c domain-containing protein	hsp-75	1.26875e+08	1.24658e+08	1.01778	0.465281	0.0254298	Nonsignificant	None	4	Molecular Function:ATP binding (GO:0005524),Biological Process:protein folding (GO:0006457),Biological Process:response to stress (GO:0006950),Molecular Function:unfolded protein binding (GO:0051082)	TNF receptor-associated protein 1	--	--	Molecular chaperone, HSP90 family	O	Posttranslational modification, protein turnover, chaperones ;	IPR001404 [Heat shock protein Hsp90 family] ; IPR003594[Histidine kinase-like ATPase, C-terminal domain] ; IPR020575[Heat shock protein Hsp90, N-terminal]
Q18885	Transcription factor BTF3 homolog	icd-1	9.8032e+08	666093852	1.47175	0.205743	0.557528	Nonsignificant	None	--	--	nascent polypeptide-associated complex subunit beta	--		--	--	--	IPR002715 [Nascent polypeptide-associated complex NAC domain]
O62146	Putative phospholipase B-like 2	F09B12.3	2.48835e+08	3.10972e+08	0.800183	0.265925	-0.321598	Nonsignificant	None	--	--	--	--	--	--	--	--	IPR007000 [Phospholipase B-like]
P48150	40S ribosomal protein S14	rps-14	1.73496e+09	1.5606e+09	1.11172	0.451126	0.152799	Nonsignificant	None	3	Molecular Function:structural constituent of ribosome (GO:0003735),Cellular Component:ribosome (GO:0005840),Biological Process:translation (GO:0006412)	small subunit ribosomal protein S14e	--	ko03010 Ribosome	Ribosomal protein S11	J	Translation, ribosomal structure and biogenesis ;	IPR001971 [Ribosomal protein S11]
Q27274	60 kDa SS-A/Ro ribonucleoprotein homolog	rop-1	1.14094e+08	1.09968e+08	1.03752	0.482381	0.0531375	Nonsignificant	None	1	Molecular Function:RNA binding (GO:0003723)	60 kDa SS-A/Ro ribonucleoprotein	--		Secreted protein containing bacterial Ig-like domain and vWFA domain	R	General function prediction only ;	IPR008858 [TROVE domain]
Q22317	Aminopeptidase	anp-1	4.10751e+07	2.74033e+07	1.49891	0.193021	0.583914	Nonsignificant	None	3	Biological Process:proteolysis (GO:0006508),Molecular Function:metallopeptidase activity (GO:0008237),Molecular Function:zinc ion binding (GO:0008270)	aminopeptidase N	3.4.11.2	ko00480 Glutathione metabolism ko01100 Metabolic pathways	Aminopeptidase N	E	Amino acid transport and metabolism ;	IPR001930 [Peptidase M1, alanine aminopeptidase/leukotriene A4 hydrolase] ; IPR014782[Peptidase M1, membrane alanine aminopeptidase, N-terminal] ; IPR024571[ERAP1-like C-terminal domain]
Q19058	MAO-C-like dehydratase domain	maoc-1	1.55591e+08	1.79438e+08	0.8671	0.327966	-0.205729	Nonsignificant	None	--	--	--	--	ko01100 Metabolic pathways ko04146 Peroxisome	Acyl dehydratase	I	Lipid transport and metabolism ;	IPR002539 [MaoC-like domain]
P91306	CSD_1 domain-containing protein	cey-2	7.18915e+08	6.22751e+08	1.15442	0.414244	0.207166	Nonsignificant	None	2	Molecular Function:nucleic acid binding (GO:0003676),Molecular Function:DNA binding (GO:0003677)	Y-box-binding protein 1	--	--	Cold shock protein, CspA family	K	Transcription ;	IPR002059 [Cold-shock protein, DNA-binding] ; IPR011129[Cold shock domain]
Q8MXF1	AAA domain-containing protein	CELE_F56F11.4	4.80144e+07	3.97995e+07	1.20641	0.372091	0.27072	Nonsignificant	None	1	Molecular Function:ATP binding (GO:0005524)	26S proteasome regulatory subunit T6	--	ko03050 Proteasome	ATP-dependent 26S proteasome regulatory subunit	O	Posttranslational modification, protein turnover, chaperones ;	IPR003593 [AAA+ ATPase domain] ; IPR003959[ATPase, AAA-type, core]
Q9U2K8	ABC transporter, class E	abce-1	1.64177e+08	1.84665e+08	0.889056	0.348415	-0.169653	Nonsignificant	None	2	Molecular Function:ATP binding (GO:0005524),Molecular Function:ATPase activity (GO:0016887)	ATP-binding cassette, sub-family E, member 1	--	--	Translation initiation factor RLI1, contains Fe-S and AAA+ ATPase domains	J	Translation, ribosomal structure and biogenesis ;	IPR003439 [ABC transporter-like] ; IPR003593[AAA+ ATPase domain] ; IPR007209[RNase L inhibitor RLI, possible metal-binding domain] ; IPR013283[RLI1] ; IPR017896[4Fe-4S ferredoxin-type, iron-sulphur binding domain]
P34647	DNA replication licensing factor mcm-6	mcm-6	5.32553e+08	364599718	1.46065	0.211148	0.546612	Nonsignificant	None	7	Molecular Function:DNA binding (GO:0003677),Molecular Function:DNA helicase activity (GO:0003678),Molecular Function:ATP binding (GO:0005524),Cellular Component:nucleus (GO:0005634),Biological Process:DNA replication (GO:0006260),Biological Process:DNA replication initiation (GO:0006270),Cellular Component:MCM complex (GO:0042555)	DNA replication licensing factor MCM6	3.6.4.12	ko03030 DNA replication	DNA replicative helicase MCM subunit Mcm2, Cdc46/Mcm family	L	Replication, recombination and repair ;	IPR001208 [MCM domain] ; IPR008049[DNA replication licensing factor Mcm6] ; IPR027925[MCM N-terminal domain] ; IPR031327[Mini-chromosome maintenance protein] ; IPR033762[MCM OB domain]
Q09590	NADPH--cytochrome P450 reductase	emb-8	1.0894e+08	7.60169e+07	1.4331	0.225116	0.519136	Nonsignificant	None	3	Molecular Function:FMN binding (GO:0010181),Molecular Function:oxidoreductase activity (GO:0016491),Biological Process:oxidation-reduction process (GO:0055114)	NADPH-ferrihemoprotein reductase	1.6.2.4	--	Sulfite reductase, alpha subunit (flavoprotein)	P	Inorganic ion transport and metabolism ;	IPR001094 [Flavodoxin-like] ; IPR001433[Oxidoreductase FAD/NAD(P)-binding] ; IPR001709[Flavoprotein pyridine nucleotide cytochrome reductase] ; IPR003097[FAD-binding, type 1] ; IPR008254[Flavodoxin/nitric oxide synthase] ; IPR017927[Ferredoxin reductase-type FAD-binding domain]
G5EES6	Ubiquitin fusion degradation protein 3 homolog	ufd-3	1.08901e+08	1.04222e+08	1.0449	0.488699	0.0633595	Nonsignificant	None	1	Molecular Function:protein binding (GO:0005515)	phospholipase A-2-activating protein	--	ko04141 Protein processing in endoplasmic reticulum	Uncharacterized protein	S	Function unknown ;	IPR001680 [WD40 repeat] ; IPR013535[PUL domain] ; IPR015155[PLAA family ubiquitin binding, PFU] ; IPR017986[WD40-repeat-containing domain] ; IPR033510[PLAA/Doa1/Lub1]
Q9GZH3	Inosine-5-monophosphate dehydrogenase	T22D1.3	3.55492e+08	259333364	1.37079	0.25967	0.455011	Nonsignificant	None	2	Molecular Function:catalytic activity (GO:0003824),Biological Process:oxidation-reduction process (GO:0055114)	IMP dehydrogenase	1.1.1.205	ko00230 Purine metabolism ko00983 Drug metabolism - other enzymes ko01100 Metabolic pathways	CBS domain	T	Signal transduction mechanisms ;	IPR000644 [CBS domain] ; IPR001093[IMP dehydrogenase/GMP reductase]
O16259	Stress-induced-phosphoprotein 1	sti-1	6.25595e+08	4.93e+08	1.26896	0.325575	0.343642	Nonsignificant	None	1	Molecular Function:protein binding (GO:0005515)	stress-induced-phosphoprotein 1	--		Tetratricopeptide (TPR) repeat	R	General function prediction only ;	IPR006636 [Heat shock chaperonin-binding] ; IPR011990[Tetratricopeptide-like helical domain] ; IPR013026[Tetratricopeptide repeat-containing domain] ; IPR019734[Tetratricopeptide repeat]
P51875	Guanine nucleotide-binding protein G(o) subunit alpha	goa-1	1.34989e+08	178916251	0.75448	0.224604	-0.406445	Nonsignificant	None	7	Molecular Function:GTPase activity (GO:0003924),Molecular Function:signal transducer activity (GO:0004871),Molecular Function:GTP binding (GO:0005525),Biological Process:G-protein coupled receptor signaling pathway (GO:0007186),Biological Process:adenylate cyclase-modulating G-protein coupled receptor signaling pathway (GO:0007188),Molecular Function:guanyl nucleotide binding (GO:0019001),Molecul…	guanine nucleotide-binding protein G(o) subunit alpha	--		--	--	--	IPR001019 [Guanine nucleotide binding protein (G-protein), alpha subunit] ; IPR001408[G-protein alpha subunit, group I]
Q9U217	Monoglyceride lipase faah-4	faah-4	2.11602e+08	1.64413e+08	1.28702	0.313002	0.364035	Nonsignificant	None	1	Molecular Function:amidase activity (GO:0004040)	fatty acid amide hydrolase	3.5.1.99		Asp-tRNAAsn/Glu-tRNAGln amidotransferase A subunit or related amidase	J	Translation, ribosomal structure and biogenesis ;	IPR000120 [Amidase] ; IPR023631[Amidase signature domain]
O02642	Succinate--CoA ligase [ADP/GDP-forming] subunit alpha, mitochondrial	sucl-2	2.11624e+08	277908798	0.761489	0.230849	-0.393106	Nonsignificant	None	3	Molecular Function:catalytic activity (GO:0003824),Biological Process:metabolic process (GO:0008152),Molecular Function:cofactor binding (GO:0048037)	--	--	ko00020 Citrate cycle (TCA cycle) ko00640 Propanoate metabolism ko01100 Metabolic pathways ko01200 Carbon metabolism	Succinyl-CoA synthetase, alpha subunit	C	Energy production and conversion ;	IPR003781 [CoA-binding] ; IPR005811[ATP-citrate lyase/succinyl-CoA ligase]
P34697	Superoxide dismutase [Cu-Zn]	sod-1	5.53072e+08	5.85162e+08	0.945161	0.400242	-0.0813674	Nonsignificant	None	3	Biological Process:superoxide metabolic process (GO:0006801),Molecular Function:metal ion binding (GO:0046872),Biological Process:oxidation-reduction process (GO:0055114)	superoxide dismutase, Cu-Zn family	1.15.1.1	ko04146 Peroxisome ko04213 Longevity regulating pathway - multiple species	Cu/Zn superoxide dismutase	P	Inorganic ion transport and metabolism ;	IPR001424 [Superoxide dismutase, copper/zinc binding domain]
Q09289	Proteasomal ubiquitin receptor ADRM1 homolog	rpn-13	1.46698e+08	1.66438e+08	0.881395	0.341283	-0.18214	Nonsignificant	None	2	Cellular Component:nucleus (GO:0005634),Cellular Component:cytoplasm (GO:0005737)	26S proteasome regulatory subunit N13	--	ko03050 Proteasome	--	--	--	IPR006773 [26S proteasome complex ubiquitin receptor, subunit Rpn13] ; IPR032368[UCH-binding domain]
H2L0Q1	Uncharacterized protein	CELE_ZK6.11	9.22783e+07	2.58208e+08	0.35738	0.00758794	-1.48447	Significant	down	--	--	--	--	--	--	--	--	IPR005071 [Transmembrane glycoprotein]
G5EFZ1	2,3-bisphosphoglycerate-independent phosphoglycerate mutase	ipgm-1	5.54355e+08	4.5885e+08	1.20814	0.370742	0.272788	Nonsignificant	None	6	Molecular Function:catalytic activity (GO:0003824),Molecular Function:phosphoglycerate mutase activity (GO:0004619),Cellular Component:cytoplasm (GO:0005737),Biological Process:glucose catabolic process (GO:0006007),Molecular Function:manganese ion binding (GO:0030145),Molecular Function:metal ion binding (GO:0046872)	2,3-bisphosphoglycerate-independent phosphoglycerate mutase	5.4.2.12	ko00010 Glycolysis / Gluconeogenesis ko00260 Glycine, serine and threonine metabolism ko01100 Metabolic pathways ko01200 Carbon metabolism ko01230 Biosynthesis of amino acids	Phosphoglycerate mutase (BPG-independent, AlkP superfamily)	G	Carbohydrate transport and metabolism ;	IPR006124 [Metalloenzyme] ; IPR011258[BPG-independent PGAM, N-terminal]
Q22763	NEPrilysin metallopeptidase family	nep-22	1.52439e+08	1.61085e+08	0.946325	0.401305	-0.0795929	Nonsignificant	None	2	Molecular Function:metalloendopeptidase activity (GO:0004222),Biological Process:proteolysis (GO:0006508)	--	--	--	Predicted metalloendopeptidase	O	Posttranslational modification, protein turnover, chaperones ;	IPR000718 [Peptidase M13] ; IPR008753[Peptidase M13, N-terminal domain] ; IPR018497[Peptidase M13, C-terminal domain]
Q23571	Lipoamide acyltransferase component of branched-chain alpha-keto acid dehydrogenase complex, mitochondrial	dbt-1	1.29585e+08	1.63708e+08	0.791562	0.258035	-0.337226	Nonsignificant	None	1	Biological Process:metabolic process (GO:0008152)	2-oxoisovalerate dehydrogenase E2 component (dihydrolipoyl transacylase)	2.3.1.168	ko00280 Valine, leucine and isoleucine degradation ko00640 Propanoate metabolism ko01100 Metabolic pathways	Pyruvate/2-oxoglutarate dehydrogenase complex, dihydrolipoamide acyltransferase (E2) component	C	Energy production and conversion ;	IPR000089 [Biotin/lipoyl attachment] ; IPR001078[2-oxoacid dehydrogenase acyltransferase, catalytic domain] ; IPR004167[E3-binding domain] ; IPR015761[Lipoamide Acyltransferase]
Q94055	Serine--pyruvate aminotransferase	agxt-1	1.11297e+08	9.53563e+07	1.16717	0.403621	0.22301	Nonsignificant	None	--	--	--	--	ko00250 Alanine, aspartate and glutamate metabolism ko00260 Glycine, serine and threonine metabolism ko00630 Glyoxylate and dicarboxylate metabolism ko01100 Metabolic pathways ko01200 Carbon metabolism ko04146 Peroxisome	Archaeal aspartate aminotransferase or a related aminotransferase, includes purine catabolism protein PucG	EF	Amino acid transport and metabolism ; Nucleotide transport and metabolism ;	IPR000192 [Aminotransferase class V domain]
Q93235	Sodium/potassium-transporting ATPase subunit beta-1	nkb-1	2.59588e+08	256168409	1.01335	0.461401	0.0191315	Nonsignificant	None	3	Cellular Component:sodium:potassium-exchanging ATPase complex (GO:0005890),Biological Process:potassium ion transport (GO:0006813),Biological Process:sodium ion transport (GO:0006814)	sodium/potassium-transporting ATPase subunit beta	--		--	--	--	IPR000402 [Sodium/potassium-transporting ATPase subunit beta]
Q18476	Uncharacterized protein	C35A5.8	9.28136e+07	83561637	1.11072	0.452016	0.151496	Nonsignificant	None	--	--	exportin-7	--	--	--	--	--	--
P91240	Signal recognition particle subunit SRP72	srpa-72	1.03547e+08	9.03001e+07	1.1467	0.420768	0.197483	Nonsignificant	None	4	Molecular Function:protein binding (GO:0005515),Biological Process:SRP-dependent cotranslational protein targeting to membrane (GO:0006614),Molecular Function:7S RNA binding (GO:0008312),Cellular Component:signal recognition particle (GO:0048500)	signal recognition particle subunit SRP72	--	ko03060 Protein export	--	--	--	IPR013699 [Signal recognition particle, SRP72 subunit, RNA-binding] ; IPR019734[Tetratricopeptide repeat] ; IPR026270[Signal recognition particle, SRP72 subunit] ; IPR031545[Putative TPR-like repeat]
Q9U296	Malic enzyme	men-1	1.16708e+08	1.74235e+08	0.669831	0.153171	-0.578132	Nonsignificant	None	5	Molecular Function:malic enzyme activity (GO:0004470),Molecular Function:malate dehydrogenase (decarboxylating) (NAD+) activity (GO:0004471),Biological Process:malate metabolic process (GO:0006108),Molecular Function:NAD binding (GO:0051287),Biological Process:oxidation-reduction process (GO:0055114)	malate dehydrogenase (oxaloacetate-decarboxylating)(NADP+)	1.1.1.40	ko00620 Pyruvate metabolism ko01100 Metabolic pathways ko01200 Carbon metabolism	Malic enzyme	C	Energy production and conversion ;	IPR001891 [Malic oxidoreductase] ; IPR012301[Malic enzyme, N-terminal domain] ; IPR012302[Malic enzyme, NAD-binding]
Q19324	PCI domain-containing protein	rpn-5	2.61813e+08	3.16098e+08	0.828264	0.291834	-0.271837	Nonsignificant	None	1	Molecular Function:protein binding (GO:0005515)	26S proteasome regulatory subunit N5	--	ko03050 Proteasome	--	--	--	IPR000717 [Proteasome component (PCI) domain]
Q7JLY3	Dauer Up-Regulated	dur-1	2.88987e+08	3.60274e+08	0.802131	0.267712	-0.318091	Nonsignificant	None	--	--	--	--	--	--	--	--	--
Q95Y90	60S ribosomal protein L9	rpl-9	4.78622e+08	9.57612e+08	0.499808	0.0466864	-1.00055	Significant	down	4	Molecular Function:structural constituent of ribosome (GO:0003735),Cellular Component:ribosome (GO:0005840),Biological Process:translation (GO:0006412),Molecular Function:rRNA binding (GO:0019843)	large subunit ribosomal protein L9e	--	ko03010 Ribosome	Ribosomal protein L6P/L9E	J	Translation, ribosomal structure and biogenesis ;	IPR000702 [Ribosomal protein L6] ; IPR020040[Ribosomal protein L6, alpha-beta domain]
Q21351	Ras-Gtpase-activating protein SH3 (Three) domain-Binding Protein	gtbp-1	5.81679e+08	5.54078e+08	1.04981	0.492888	0.0701339	Nonsignificant	None	3	Molecular Function:nucleic acid binding (GO:0003676),Cellular Component:intracellular (GO:0005622),Biological Process:transport (GO:0006810)	--	--	--	--	--	--	IPR000504 [RNA recognition motif domain] ; IPR002075[Nuclear transport factor 2] ; IPR018222[Nuclear transport factor 2, eukaryote]
P90795	Probable glycerol-3-phosphate dehydrogenase, mitochondrial	gpdh-3	1.63395e+08	1.42965e+08	1.1429	0.423997	0.192702	Nonsignificant	None	6	Molecular Function:glycerol-3-phosphate dehydrogenase activity (GO:0004368),Molecular Function:calcium ion binding (GO:0005509),Biological Process:glycerol-3-phosphate metabolic process (GO:0006072),Cellular Component:glycerol-3-phosphate dehydrogenase complex (GO:0009331),Molecular Function:oxidoreductase activity (GO:0016491),Biological Process:oxidation-reduction process (GO:0055114)	glycerol-3-phosphate dehydrogenase	1.1.5.3	ko00564 Glycerophospholipid metabolism	Glycerol-3-phosphate dehydrogenase	C	Energy production and conversion ;	IPR000447 [FAD-dependent glycerol-3-phosphate dehydrogenase] ; IPR002048[EF-hand domain] ; IPR006076[FAD dependent oxidoreductase] ; IPR031656[Alpha-glycerophosphate oxidase, C-terminal]
O01804	Aspartate aminotransferase	got-2.1	1.40648e+08	1.57657e+08	0.892111	0.351256	-0.164704	Nonsignificant	None	4	Biological Process:cellular amino acid metabolic process (GO:0006520),Molecular Function:transaminase activity (GO:0008483),Biological Process:biosynthetic process (GO:0009058),Molecular Function:pyridoxal phosphate binding (GO:0030170)	aspartate aminotransferase, mitochondrial	2.6.1.1	ko00220 Arginine biosynthesis ko00250 Alanine, aspartate and glutamate metabolism ko00270 Cysteine and methionine metabolism ko00330 Arginine and proline metabolism ko00350 Tyrosine metabolism ko00360 Phenylalanine metabolism ko00400 Phenylalanine, tyrosine and tryptophan biosynthesis ko01100 Metabolic pathways ko01200 Carbon metabolism ko01210 2-Oxocarboxylic acid metabolism ko01230 Biosynthesis…	Aspartate/tyrosine/aromatic aminotransferase	E	Amino acid transport and metabolism ;	IPR000796 [Aspartate/other aminotransferase] ; IPR004839[Aminotransferase, class I/classII]
H2KYV3	Uncharacterized protein	C18B2.5	2.20547e+08	1.91549e+08	1.15139	0.416798	0.203371	Nonsignificant	None	1	Molecular Function:GTP binding (GO:0005525)	--	--	--	--	--	--	IPR016491 [Septin]
Q21436	Nuclear Pore complex Protein	npp-3	3.16435e+07	3.74512e+07	0.844928	0.307314	-0.2431	Nonsignificant	None	1	Cellular Component:nuclear pore (GO:0005643)	nuclear pore complex protein Nup205	--	ko03013 RNA transport	--	--	--	IPR021827 [Nucleoporin Nup186/Nup192/Nup205]
Q9U1Q3	PPIase cyclophilin-type domain-containing protein	cyn-15	7.19822e+07	6.14706e+07	1.171	0.400461	0.227743	Nonsignificant	None	4	Biological Process:protein peptidyl-prolyl isomerization (GO:0000413),Molecular Function:peptidyl-prolyl cis-trans isomerase activity (GO:0003755),Molecular Function:protein binding (GO:0005515),Biological Process:protein folding (GO:0006457)	peptidylprolyl isomerase domain and WD repeat-containing protein 1	5.2.1.8	--	Peptidyl-prolyl cis-trans isomerase (rotamase) - cyclophilin family	O	Posttranslational modification, protein turnover, chaperones ;	IPR001680 [WD40 repeat] ; IPR002130[Cyclophilin-type peptidyl-prolyl cis-trans isomerase domain] ; IPR024936[Cyclophilin-type peptidyl-prolyl cis-trans isomerase]
B3WFT8	Uncharacterized protein	C14F11.4	2.47434e+08	2.11634e+08	1.16916	0.401979	0.225469	Nonsignificant	None	--	--	--	--	--	--	--	--	--
Q965N8	NUC173 domain-containing protein	CELE_Y46E12BL.2	6.23046e+07	6.10335e+07	1.02083	0.467936	0.0297384	Nonsignificant	None	--	--	ribosomal RNA-processing protein 12	--	--	--	--	--	IPR012978 [Uncharacterised domain NUC173]
O16520	Eukaryotic peptide chain release factor subunit 1	erfa-1	2.42163e+08	262218367	0.923515	0.380356	-0.114792	Nonsignificant	None	2	Cellular Component:cytoplasm (GO:0005737),Biological Process:translational termination (GO:0006415)	peptide chain release factor subunit 1	--	ko03015 mRNA surveillance pathway	Peptide chain release factor 1 (eRF1)	J	Translation, ribosomal structure and biogenesis ;	IPR004403 [Peptide chain release factor eRF1/aRF1] ; IPR005140[eRF1 domain 1/Pelota-like] ; IPR005141[eRF1 domain 2] ; IPR005142[eRF1 domain 3]
Q09533	60S ribosomal protein L10	rpl-10	1.60078e+09	2025759796	0.790213	0.256804	-0.339687	Nonsignificant	None	4	Molecular Function:structural constituent of ribosome (GO:0003735),Cellular Component:intracellular (GO:0005622),Cellular Component:ribosome (GO:0005840),Biological Process:translation (GO:0006412)	large subunit ribosomal protein L10e	--	ko03010 Ribosome	Ribosomal protein L16/L10AE	J	Translation, ribosomal structure and biogenesis ;	IPR001197 [Ribosomal protein L10e] ; IPR016180[Ribosomal protein L10e/L16]
P34703	Suppressor of Ty 6 homolog	emb-5	7.1389e+07	7.36943e+07	0.968718	0.421657	-0.0458515	Nonsignificant	None	4	Molecular Function:nucleic acid binding (GO:0003676),Molecular Function:DNA binding (GO:0003677),Biological Process:nucleobase-containing compound metabolic process (GO:0006139),Biological Process:regulation of transcription from RNA polymerase II promoter (GO:0006357)	transcription elongation factor SPT6	--	--	Transcriptional accessory protein Tex/SPT6	K	Transcription ;	IPR000980 [SH2 domain] ; IPR003029[S1 domain] ; IPR006641[YqgF/RNase H-like domain] ; IPR017072[Transcription elongation factor Spt6] ; IPR022967[RNA-binding domain, S1] ; IPR027999[Death-like domain of Spt6] ; IPR028083[Spt6 acidic, N-terminal domain] ; IPR028088[Helix-turn-helix DNA-binding domain of Spt6] ; IPR028231[Transcription elongation factor Spt6, YqgF domain] ; IPR032706[Transcription …
A9Z1L1	SERPIN domain-containing protein	srp-7	1.38702e+08	145715816	0.95187	0.406366	-0.0711643	Nonsignificant	None	1	Cellular Component:extracellular space (GO:0005615)	serpin B	--		Serine protease inhibitor	O	Posttranslational modification, protein turnover, chaperones ;	IPR000215 [Serpin family] ; IPR023796[Serpin domain]
Q09236	Probable coatomer subunit delta	copd-1	2.27227e+08	1.77928e+08	1.27707	0.319878	0.35284	Nonsignificant	None	1	Cellular Component:COPI vesicle coat (GO:0030126)	coatomer subunit delta	--	--	--	--	--	IPR022775 [AP complex, mu/sigma subunit] ; IPR027059[Coatomer delta subunit] ; IPR028565[Mu homology domain]
P53596	Succinate--CoA ligase [ADP/GDP-forming] subunit alpha, mitochondrial	sucl-1	5.64261e+08	4.50087e+08	1.25367	0.336515	0.326158	Nonsignificant	None	3	Molecular Function:catalytic activity (GO:0003824),Biological Process:metabolic process (GO:0008152),Molecular Function:cofactor binding (GO:0048037)	--	--	ko00020 Citrate cycle (TCA cycle) ko00640 Propanoate metabolism ko01100 Metabolic pathways ko01200 Carbon metabolism	Succinyl-CoA synthetase, alpha subunit	C	Energy production and conversion ;	IPR003781 [CoA-binding] ; IPR005811[ATP-citrate lyase/succinyl-CoA ligase]
Q9U2D9	Glycogen [starch] synthase	gsy-1	1.71522e+08	1.87679e+08	0.913909	0.371481	-0.129877	Nonsignificant	None	2	Molecular Function:glycogen (starch) synthase activity (GO:0004373),Biological Process:glycogen biosynthetic process (GO:0005978)	glycogen synthase	2.4.1.11	ko00500 Starch and sucrose metabolism ko01100 Metabolic pathways	Glycosyltransferase involved in cell wall bisynthesis	M	Cell wall/membrane/envelope biogenesis ;	IPR008631 [Glycogen synthase]
P52015	Peptidyl-prolyl cis-trans isomerase 7	cyn-7	1.8748e+09	1.31175e+09	1.42923	0.227139	0.515239	Nonsignificant	None	3	Biological Process:protein peptidyl-prolyl isomerization (GO:0000413),Molecular Function:peptidyl-prolyl cis-trans isomerase activity (GO:0003755),Biological Process:protein folding (GO:0006457)	peptidylprolyl isomerase	5.2.1.8	--	Peptidyl-prolyl cis-trans isomerase (rotamase) - cyclophilin family	O	Posttranslational modification, protein turnover, chaperones ;	IPR002130 [Cyclophilin-type peptidyl-prolyl cis-trans isomerase domain] ; IPR024936[Cyclophilin-type peptidyl-prolyl cis-trans isomerase]
O45934	Uncharacterized protein	CELE_Y43F4B.5	1.59826e+08	1.8202e+08	0.87807	0.338186	-0.187593	Nonsignificant	None	2	Biological Process:carbohydrate metabolic process (GO:0005975),Biological Process:organic substance metabolic process (GO:0071704)	--	--	ko00010 Glycolysis / Gluconeogenesis ko00030 Pentose phosphate pathway ko00052 Galactose metabolism ko00230 Purine metabolism ko00500 Starch and sucrose metabolism ko00520 Amino sugar and nucleotide sugar metabolism ko01100 Metabolic pathways	Phosphomannomutase	G	Carbohydrate transport and metabolism ;	IPR005841 [Alpha-D-phosphohexomutase superfamily] ; IPR005843[Alpha-D-phosphohexomutase, C-terminal] ; IPR005844[Alpha-D-phosphohexomutase, alpha/beta/alpha domain I] ; IPR005845[Alpha-D-phosphohexomutase, alpha/beta/alpha domain II] ; IPR005846[Alpha-D-phosphohexomutase, alpha/beta/alpha domain III]
A0A2K5ATU7	Aspartyl aminopeptidase	dnpp-1	2.17736e+08	1.99945e+08	1.08898	0.471557	0.122979	Nonsignificant	None	3	Molecular Function:aminopeptidase activity (GO:0004177),Biological Process:proteolysis (GO:0006508),Molecular Function:zinc ion binding (GO:0008270)	aspartyl aminopeptidase	3.4.11.21	--	Aspartyl aminopeptidase	E	Amino acid transport and metabolism ;	IPR001948 [Peptidase M18]
P34346	Adenylate kinase	let-754	4.65472e+08	440166961	1.05749	0.499389	0.0806439	Nonsignificant	None	4	Molecular Function:adenylate kinase activity (GO:0004017),Molecular Function:ATP binding (GO:0005524),Biological Process:nucleobase-containing compound metabolic process (GO:0006139),Molecular Function:nucleobase-containing compound kinase activity (GO:0019205)	adenylate kinase	2.7.4.3	ko00230 Purine metabolism ko00730 Thiamine metabolism ko01100 Metabolic pathways	Adenylate kinase or related kinase	F	Nucleotide transport and metabolism ;	IPR000850 [Adenylate kinase/UMP-CMP kinase] ; IPR007862[Adenylate kinase, active site lid domain]
Q9NLD1	Heterogeneous nuclear RibonucleoProtein (HnRNP) R homolog	hrpr-1	4.89818e+08	5.33513e+08	0.9181	0.375357	-0.123276	Nonsignificant	None	1	Molecular Function:nucleic acid binding (GO:0003676)	--	--	--	RNA recognition motif (RRM) domain	J	Translation, ribosomal structure and biogenesis ;	IPR000504 [RNA recognition motif domain]
O45148	Dihydrolipoyllysine-residue succinyltransferase component of 2-oxoglutarate dehydrogenase complex, mitochondrial	dlst-1	4.95544e+08	458944126	1.07975	0.48	0.110693	Nonsignificant	None	1	Biological Process:metabolic process (GO:0008152)	2-oxoglutarate dehydrogenase E2 component (dihydrolipoamide succinyltransferase)	2.3.1.61	ko00020 Citrate cycle (TCA cycle) ko00310 Lysine degradation ko01100 Metabolic pathways ko01200 Carbon metabolism	Pyruvate/2-oxoglutarate dehydrogenase complex, dihydrolipoamide acyltransferase (E2) component	C	Energy production and conversion ;	IPR000089 [Biotin/lipoyl attachment] ; IPR001078[2-oxoacid dehydrogenase acyltransferase, catalytic domain]
G5EDM4	Na(+)/H(+) exchange regulatory cofactor-like protein nrfl-1	nrfl-1	1.49147e+08	176389384	0.845558	0.3079	-0.242024	Nonsignificant	None	4	Molecular Function:protein binding (GO:0005515),Biological Process:ion transport (GO:0006811),Biological Process:receptor guanylyl cyclase signaling pathway (GO:0007168),Molecular Function:guanylate cyclase inhibitor activity (GO:0030251)	--	--	--	Periplasmic serine protease, S1-C subfamily, contain C-terminal PDZ domain	O	Posttranslational modification, protein turnover, chaperones ;	IPR001478 [PDZ domain] ; IPR031200[Na(+)/H(+) exchange regulatory cofactor NHERF-4]
Q8HJ11	Oxidoreductase WAH-1	wah-1	1.62066e+08	1.24541e+08	1.30131	0.303326	0.379969	Nonsignificant	None	3	Molecular Function:oxidoreductase activity (GO:0016491),Molecular Function:protein dimerization activity (GO:0046983),Biological Process:oxidation-reduction process (GO:0055114)	programmed cell death 8 (apoptosis-inducing factor)	1.-.-.-		NADPH-dependent 2,4-dienoyl-CoA reductase, sulfur reductase, or a related oxidoreductase	I	Lipid transport and metabolism ;	IPR023753 [FAD/NAD(P)-binding domain] ; IPR029324[Mitochondrial apoptosis-inducing factor, C-terminal domain]
G5EDP2	Non-specific lipid-transfer protein-like 2	daf-22	2.97508e+08	321979884	0.923995	0.380799	-0.114043	Nonsignificant	None	1	Biological Process:metabolic process (GO:0008152)	sterol carrier protein 2	2.3.1.176	ko01100 Metabolic pathways ko04146 Peroxisome	Acetyl-CoA acetyltransferase	I	Lipid transport and metabolism ;	IPR020616 [Thiolase, N-terminal] ; IPR020617[Thiolase, C-terminal]
G5EFF7	Ubiquilin	ubql-1	1.54683e+08	1.61854e+08	0.955695	0.40985	-0.0653776	Nonsignificant	None	1	Molecular Function:protein binding (GO:0005515)	ubiquilin	--	ko04141 Protein processing in endoplasmic reticulum	--	--	--	IPR000626 [Ubiquitin domain] ; IPR006636[Heat shock chaperonin-binding] ; IPR015496[Ubiquilin] ; IPR015940[Ubiquitin-associated domain]
G5EGP4	V-type proton ATPase subunit a	vha-6	1.93844e+08	2.28157e+08	0.849605	0.311667	-0.235135	Nonsignificant	None	2	Molecular Function:hydrogen ion transmembrane transporter activity (GO:0015078),Biological Process:ATP hydrolysis coupled proton transport (GO:0015991)	V-type H+-transporting ATPase subunit a	--	ko00190 Oxidative phosphorylation ko01100 Metabolic pathways ko04142 Lysosome ko04145 Phagosome	Archaeal/vacuolar-type H+-ATPase subunit I/STV1	C	Energy production and conversion ;	IPR002490 [V-type ATPase, V0 complex, 116kDa subunit family]
P30628	Probable V-type proton ATPase 116 kDa subunit a	unc-32	1.55158e+08	94679646	1.63877	0.138095	0.71261	Nonsignificant	None	2	Molecular Function:hydrogen ion transmembrane transporter activity (GO:0015078),Biological Process:ATP hydrolysis coupled proton transport (GO:0015991)	V-type H+-transporting ATPase subunit a	--	ko00190 Oxidative phosphorylation ko01100 Metabolic pathways ko04142 Lysosome ko04145 Phagosome	Archaeal/vacuolar-type H+-ATPase subunit I/STV1	C	Energy production and conversion ;	IPR002490 [V-type ATPase, V0 complex, 116kDa subunit family]
P90978	Splicing factor U2AF 65 kDa subunit	uaf-1	1.10558e+08	1.25541e+08	0.880652	0.340591	-0.183356	Nonsignificant	None	1	Molecular Function:nucleic acid binding (GO:0003676)	splicing factor U2AF 65 kDa subunit	--	ko03040 Spliceosome	RNA recognition motif (RRM) domain	J	Translation, ribosomal structure and biogenesis ;	IPR000504 [RNA recognition motif domain]
Q93873	Probable NADH dehydrogenase [ubiquinone] iron-sulfur protein 2, mitochondrial	gas-1	1.03134e+08	91704402	1.12463	0.439769	0.169451	Nonsignificant	None	3	Molecular Function:quinone binding (GO:0048038),Molecular Function:NAD binding (GO:0051287),Biological Process:oxidation-reduction process (GO:0055114)	--	--	ko00190 Oxidative phosphorylation ko01100 Metabolic pathways	NADH:ubiquinone oxidoreductase 49 kD subunit (chain D)	C	Energy production and conversion ;	IPR001135 [NADH-quinone oxidoreductase, subunit D]
G5EBR1	Rab GDP dissociation inhibitor	gdi-1	2.70552e+08	3.09826e+08	0.87324	0.333687	-0.19555	Nonsignificant	None	4	Molecular Function:GDP-dissociation inhibitor activity (GO:0005092),Molecular Function:Rab GDP-dissociation inhibitor activity (GO:0005093),Biological Process:small GTPase mediated signal transduction (GO:0007264),Biological Process:protein transport (GO:0015031)	Rab GDP dissociation inhibitor	--	--	Phytoene dehydrogenase-related protein	Q	Secondary metabolites biosynthesis, transport and catabolism ;	IPR000806 [Rab GDI protein] ; IPR018203[GDP dissociation inhibitor]
Q7K707	Glucose-6-phosphate isomerase	gpi-1	2.35021e+08	2.2145e+08	1.06128	0.497127	0.0858052	Nonsignificant	None	3	Molecular Function:glucose-6-phosphate isomerase activity (GO:0004347),Biological Process:gluconeogenesis (GO:0006094),Biological Process:glycolytic process (GO:0006096)	glucose-6-phosphate isomerase	5.3.1.9	ko00010 Glycolysis / Gluconeogenesis ko00030 Pentose phosphate pathway ko00500 Starch and sucrose metabolism ko00520 Amino sugar and nucleotide sugar metabolism ko01100 Metabolic pathways ko01200 Carbon metabolism	Glucose-6-phosphate isomerase	G	Carbohydrate transport and metabolism ;	IPR001672 [Phosphoglucose isomerase (PGI)]
Q19007	Nucleosome Assembly Protein	nap-1	7.61558e+08	722171073	1.05454	0.496896	0.076614	Nonsignificant	None	2	Cellular Component:nucleus (GO:0005634),Biological Process:nucleosome assembly (GO:0006334)	nucleosome assembly protein 1-like 1	--	--	--	--	--	IPR002164 [Nucleosome assembly protein (NAP)]
Q7K6X4	Nuclear Pore complex Protein	npp-16	1.35449e+08	1.20466e+08	1.12438	0.439989	0.169129	Nonsignificant	None	--	--	nuclear pore complex protein Nup50	--	ko03013 RNA transport	--	--	--	--
P91457	Nuclear Pore complex Protein	npp-7	9.85317e+07	6.3717e+07	1.5464	0.172465	0.62891	Nonsignificant	None	1	Molecular Function:zinc ion binding (GO:0008270)	--	--	--	--	--	--	IPR001876 [Zinc finger, RanBP2-type] ; IPR026054[Nuclear pore complex protein]
Q17974	Uncharacterized protein	mma-1	4.76379e+07	5.0428e+07	0.94467	0.399793	-0.0821171	Nonsignificant	None	--	--	--	--	--	--	--	--	--
Q20448	C2H2-type domain-containing protein	ztf-7	1.77232e+08	1.99763e+08	0.887213	0.346699	-0.172648	Nonsignificant	None	1	Molecular Function:metal ion binding (GO:0046872)	--	--	--	--	--	--	IPR007087 [Zinc finger, C2H2] ; IPR015880[Zinc finger, C2H2-like]
P34255	Probable 3-ketoacyl-CoA thiolase	B0303.3	4.03832e+08	4.36514e+08	0.925128	0.381843	-0.112276	Nonsignificant	None	1	Biological Process:metabolic process (GO:0008152)	acetyl-CoA acyltransferase	2.3.1.16	ko00062 Fatty acid elongation ko00071 Fatty acid degradation ko00280 Valine, leucine and isoleucine degradation ko01100 Metabolic pathways ko01212 Fatty acid metabolism	Acetyl-CoA acetyltransferase	I	Lipid transport and metabolism ;	IPR020616 [Thiolase, N-terminal] ; IPR020617[Thiolase, C-terminal]
Q22370	Ubiquinol-Cytochrome c oxidoReductase complex	ucr-2.2	3.12849e+08	3.08053e+08	1.01557	0.463346	0.0222891	Nonsignificant	None	--	--	ubiquinol-cytochrome c reductase core subunit 2	--	ko00190 Oxidative phosphorylation ko01100 Metabolic pathways	Predicted Zn-dependent peptidase	R	General function prediction only ;	IPR007863 [Peptidase M16, C-terminal] ; IPR011765[Peptidase M16, N-terminal]
Q93168	Aha1_N domain-containing protein	ahsa-1	1.32247e+08	178056188	0.742726	0.214221	-0.429099	Nonsignificant	None	3	Molecular Function:ATPase activator activity (GO:0001671),Biological Process:response to stress (GO:0006950),Molecular Function:chaperone binding (GO:0051087)	--	--	--	Activator of HSP90 ATPase	O	Posttranslational modification, protein turnover, chaperones ;	IPR013538 [Activator of Hsp90 ATPase homologue 1-like] ; IPR015310[Activator of Hsp90 ATPase, N-terminal]
Q22781	Acyl CoA DeHydrogenase	acdh-7	3.51409e+08	2.85426e+08	1.23118	0.353118	0.300038	Nonsignificant	None	4	Molecular Function:acyl-CoA dehydrogenase activity (GO:0003995),Biological Process:metabolic process (GO:0008152),Molecular Function:flavin adenine dinucleotide binding (GO:0050660),Biological Process:oxidation-reduction process (GO:0055114)	acyl-CoA dehydrogenase	1.3.8.7	ko00071 Fatty acid degradation ko00280 Valine, leucine and isoleucine degradation ko00410 beta-Alanine metabolism ko00640 Propanoate metabolism ko01100 Metabolic pathways ko01200 Carbon metabolism ko01212 Fatty acid metabolism	Acyl-CoA dehydrogenase related to the alkylation response protein AidB	I	Lipid transport and metabolism ;	IPR006091 [Acyl-CoA oxidase/dehydrogenase, central domain] ; IPR009075[Acyl-CoA dehydrogenase/oxidase C-terminal] ; IPR013786[Acyl-CoA dehydrogenase/oxidase, N-terminal]
O17643	Isocitrate dehydrogenase [NADP]	idh-2	1.23486e+08	1.44599e+08	0.853987	0.315747	-0.227714	Nonsignificant	None	3	Molecular Function:isocitrate dehydrogenase (NADP+) activity (GO:0004450),Biological Process:isocitrate metabolic process (GO:0006102),Biological Process:oxidation-reduction process (GO:0055114)	isocitrate dehydrogenase	1.1.1.42	ko00020 Citrate cycle (TCA cycle) ko00480 Glutathione metabolism ko01100 Metabolic pathways ko01200 Carbon metabolism ko01210 2-Oxocarboxylic acid metabolism ko01230 Biosynthesis of amino acids ko04146 Peroxisome	Isocitrate dehydrogenase	C	Energy production and conversion ;	IPR004790 [Isocitrate dehydrogenase NADP-dependent] ; IPR024084[Isopropylmalate dehydrogenase-like domain]
G5ED21	DNA-directed RNA polymerase subunit	rpoa-1	3.17999e+07	3.34115e+07	0.951768	0.406274	-0.0713183	Nonsignificant	None	4	Molecular Function:DNA binding (GO:0003677),Molecular Function:DNA-directed 5'-3' RNA polymerase activity (GO:0003899),Cellular Component:nucleus (GO:0005634),Molecular Function:zinc ion binding (GO:0008270)	DNA-directed RNA polymerase I subunit RPA1	2.7.7.6	ko00230 Purine metabolism ko00240 Pyrimidine metabolism ko01100 Metabolic pathways ko03020 RNA polymerase	DNA-directed RNA polymerase, beta' subunit/160 kD subunit	K	Transcription ;	IPR000722 [RNA polymerase, alpha subunit] ; IPR006592[RNA polymerase, N-terminal] ; IPR007066[RNA polymerase Rpb1, domain 3] ; IPR007080[RNA polymerase Rpb1, domain 1] ; IPR007081[RNA polymerase Rpb1, domain 5] ; IPR007083[RNA polymerase Rpb1, domain 4] ; IPR015699[DNA-directed RNA pol I, largest subunit]
Q09545	Succinate dehydrogenase [ubiquinone] iron-sulfur subunit, mitochondrial	sdhb-1	4.74466e+08	450611888	1.05294	0.495539	0.0744204	Nonsignificant	None	2	Molecular Function:electron carrier activity (GO:0009055),Molecular Function:iron-sulfur cluster binding (GO:0051536)	succinate dehydrogenase (ubiquinone) iron-sulfur subunit	1.3.5.1	ko00020 Citrate cycle (TCA cycle) ko00190 Oxidative phosphorylation ko01100 Metabolic pathways ko01200 Carbon metabolism	Succinate dehydrogenase/fumarate reductase, Fe-S protein subunit	C	Energy production and conversion ;	IPR001041 [2Fe-2S ferredoxin-type iron-sulfur binding domain] ; IPR017896[4Fe-4S ferredoxin-type, iron-sulphur binding domain] ; IPR025192[Succinate dehydogenase/fumarate reductase N-terminal]
O18000	M20_dimer domain-containing protein	pes-9	2.14265e+08	1.89444e+08	1.13102	0.434209	0.177629	Nonsignificant	None	2	Biological Process:metabolic process (GO:0008152),Molecular Function:hydrolase activity (GO:0016787)	--	--	--	Acetylornithine deacetylase/Succinyl-diaminopimelate desuccinylase or related deacylase	E	Amino acid transport and metabolism ;	IPR002933 [Peptidase M20] ; IPR011650[Peptidase M20, dimerisation domain]
Q19642	Centromere/kinetochore protein zw10 homolog	czw-1	6.87858e+07	6.5309e+07	1.05324	0.495793	0.0748297	Nonsignificant	None	2	Cellular Component:nucleus (GO:0005634),Biological Process:mitotic nuclear division (GO:0007067)	protein transport protein DSL1/ZW10	--	--	--	--	--	IPR009361 [RZZ complex, subunit Zw10]
G5EDQ2	HMG	hmg-12	1.42815e+08	1.43139e+08	0.997741	0.447641	-0.00326219	Nonsignificant	None	1	Molecular Function:DNA binding (GO:0003677)	--	--	--	--	--	--	IPR017956 [AT hook, DNA-binding motif]
O01812	Fatty acid-binding protein homolog 6	lbp-6	8.08259e+08	9.57151e+08	0.844443	0.306863	-0.243928	Nonsignificant	None	3	Molecular Function:transporter activity (GO:0005215),Biological Process:transport (GO:0006810),Molecular Function:lipid binding (GO:0008289)	fatty acid-binding protein 3, muscle and heart	--		--	--	--	IPR000463 [Cytosolic fatty-acid binding] ; IPR000566[Lipocalin/cytosolic fatty-acid binding domain] ; IPR031259[Intracellular lipid binding protein]
Q86DC6	Intermediate filament protein ifd-1	ifd-1	9.6582e+07	1.07244e+08	0.900581	0.359127	-0.151072	Nonsignificant	None	2	Molecular Function:structural molecule activity (GO:0005198),Cellular Component:intermediate filament (GO:0005882)	intermediate filament protein if	--	--	--	--	--	IPR001322 [Lamin Tail Domain] ; IPR001664[Intermediate filament protein]
O61792	MPN domain-containing protein	rpn-8	1.4863e+08	236770213	0.627739	0.121384	-0.671763	Nonsignificant	None	2	Molecular Function:protein binding (GO:0005515),Cellular Component:proteasome regulatory particle (GO:0005838)	26S proteasome regulatory subunit N8	--	ko03050 Proteasome	--	--	--	IPR000555 [JAB1/MPN/MOV34 metalloenzyme domain] ; IPR024969[Rpn11/EIF3F, C-terminal] ; IPR033858[26S Proteasome non-ATPase regulatory subunit 7/8]
G5ECF8	Uncharacterized protein	CELE_Y59E9AL.2	1.44869e+08	207224748	0.699091	0.176888	-0.516448	Nonsignificant	None	--	--	--	--	--	--	--	--	IPR021010 [Cytosolic motility protein]
Q22240	USP domain-containing protein	CELE_T05H10.1	4.68048e+07	4.78888e+07	0.977365	0.429449	-0.0330308	Nonsignificant	None	2	Biological Process:protein deubiquitination (GO:0016579),Molecular Function:thiol-dependent ubiquitinyl hydrolase activity (GO:0036459)	ubiquitin carboxyl-terminal hydrolase 47	3.4.19.12	--	--	--	--	IPR001394 [Peptidase C19, ubiquitin carboxyl-terminal hydrolase] ; IPR028889[Ubiquitin specific protease domain]
O61708	Prion-like-(Q/N-rich)-domain-bearing protein	pqn-59	2.65625e+08	2.28246e+08	1.16377	0.406435	0.218803	Nonsignificant	None	--	--	--	--	--	--	--	--	--
O44480	60S ribosomal protein L18a	rpl-20	9.08752e+08	1478247373	0.614749	0.112208	-0.701929	Nonsignificant	None	3	Molecular Function:structural constituent of ribosome (GO:0003735),Cellular Component:ribosome (GO:0005840),Biological Process:translation (GO:0006412)	large subunit ribosomal protein L18Ae	--	ko03010 Ribosome	--	--	--	IPR023573 [Ribosomal protein 50S-L18Ae/60S-L20/60S-L18A]
G5EC23	HCF1 related	hcf-1	9.09908e+07	1.03486e+08	0.87926	0.339295	-0.185639	Nonsignificant	None	1	Molecular Function:protein binding (GO:0005515)	host cell factor	--	ko04212 Longevity regulating pathway - worm	N-acetylneuraminic acid mutarotase	M	Cell wall/membrane/envelope biogenesis ;	IPR003961 [Fibronectin type III]
Q19775	Protein phosphatase ppm-1.A	ppm-1.A	1.97343e+08	2.00286e+08	0.985305	0.436567	-0.0213578	Nonsignificant	None	3	Molecular Function:catalytic activity (GO:0003824),Molecular Function:protein serine/threonine phosphatase activity (GO:0004722),Biological Process:protein dephosphorylation (GO:0006470)	protein phosphatase 1B	3.1.3.16	ko04010 MAPK signaling pathway	Serine/threonine protein phosphatase PrpC	T	Signal transduction mechanisms ;	IPR001932 [PPM-type phosphatase domain] ; IPR015655[Protein phosphatase 2C family]
Q18846	Putative ribosomal protein S6 kinase alpha-2	rskn-2	6.99722e+07	8.68232e+07	0.805915	0.27119	-0.3113	Nonsignificant	None	4	Molecular Function:protein kinase activity (GO:0004672),Molecular Function:protein serine/threonine kinase activity (GO:0004674),Molecular Function:ATP binding (GO:0005524),Biological Process:protein phosphorylation (GO:0006468)	ribosomal protein S6 kinase alpha-5	2.7.11.1	ko04010 MAPK signaling pathway	Periplasmic component of the Tol biopolymer transport system	U	Intracellular trafficking, secretion, and vesicular transport ;	IPR000719 [Protein kinase domain] ; IPR000961[AGC-kinase, C-terminal] ; IPR017892[Protein kinase, C-terminal]
P34308	Calpain clp-1	clp-1	1.01318e+08	1.283e+08	0.789696	0.256332	-0.340631	Nonsignificant	None	3	Molecular Function:calcium-dependent cysteine-type endopeptidase activity (GO:0004198),Cellular Component:intracellular (GO:0005622),Biological Process:proteolysis (GO:0006508)	calpain, invertebrate	3.4.22.-	--	Serine protease, subtilase family	O	Posttranslational modification, protein turnover, chaperones ;	IPR001300 [Peptidase C2, calpain, catalytic domain] ; IPR022682[Peptidase C2, calpain, large subunit, domain III] ; IPR022683[Peptidase C2, calpain, domain III] ; IPR022684[Peptidase C2, calpain family]
Q9TYV5	SAM_MT_RSMB_NOP domain-containing protein	nol-2	1.85305e+08	220337797	0.841004	0.303664	-0.249816	Nonsignificant	None	1	Molecular Function:methyltransferase activity (GO:0008168)	25S rRNA (cytosine2870-C5)-methyltransferase	2.1.1.310	--	16S rRNA C967 or C1407 C5-methylase, RsmB/RsmF family	J	Translation, ribosomal structure and biogenesis ;	IPR001678 [SAM-dependent methyltransferase RsmB/NOP2-type] ; IPR023267[RNA (C5-cytosine) methyltransferase] ; IPR023273[RNA (C5-cytosine) methyltransferase, NOP2] ; IPR031341[Ribosomal RNA small subunit methyltransferase F, N-terminal]
Q18493	Probable UDP-N-acetylglucosamine pyrophosphorylase	C36A4.4	2.26097e+08	259332378	0.871843	0.332386	-0.197859	Nonsignificant	None	2	Biological Process:metabolic process (GO:0008152),Molecular Function:uridylyltransferase activity (GO:0070569)	--	--	ko00520 Amino sugar and nucleotide sugar metabolism ko01100 Metabolic pathways	UDP-N-acetylglucosamine pyrophosphorylase	G	Carbohydrate transport and metabolism ;	IPR002618 [UDPGP family]
Q17489	Uncharacterized protein	unc-44	1.7556e+08	1.31417e+08	1.3359	0.2809	0.417814	Nonsignificant	None	--	--	ankyrin	--		--	--	--	--
B3WFV9	Anion exchange protein	abts-1	9.72421e+07	97312265	0.999278	0.449003	-0.00104129	Nonsignificant	None	5	Molecular Function:inorganic anion exchanger activity (GO:0005452),Biological Process:anion transport (GO:0006820),Molecular Function:anion transmembrane transporter activity (GO:0008509),Cellular Component:membrane (GO:0016020),Cellular Component:integral component of membrane (GO:0016021)	--	--	--	--	--	--	IPR003020 [Bicarbonate transporter, eukaryotic] ; IPR011531[Bicarbonate transporter, C-terminal] ; IPR013769[Band 3 cytoplasmic domain]
Q22800	Complex I-49kD	nduf-2.2	4.5857e+07	46224115	0.992058	0.442591	-0.0115043	Nonsignificant	None	3	Molecular Function:quinone binding (GO:0048038),Molecular Function:NAD binding (GO:0051287),Biological Process:oxidation-reduction process (GO:0055114)	--	--	ko00190 Oxidative phosphorylation ko01100 Metabolic pathways	NADH:ubiquinone oxidoreductase 49 kD subunit (chain D)	C	Energy production and conversion ;	IPR001135 [NADH-quinone oxidoreductase, subunit D]
H1UBK1	Methionine aminopeptidase 2	map-2	7.01619e+07	2.08981e+08	0.335734	0.00511569	-1.57461	Significant	down	--	--	methionyl aminopeptidase	3.4.11.18	--	Methionine aminopeptidase	J	Translation, ribosomal structure and biogenesis ;	IPR000994 [Peptidase M24] ; IPR001714[Peptidase M24, methionine aminopeptidase]
G5EES3	Protein argonaute	alg-1	4.89497e+07	3.5251e+07	1.38861	0.24936	0.473637	Nonsignificant	None	2	Molecular Function:nucleic acid binding (GO:0003676),Molecular Function:protein binding (GO:0005515)	eukaryotic translation initiation factor 2C	--	--	--	--	--	IPR003100 [PAZ domain] ; IPR003165[Piwi domain] ; IPR014811[Argonaute, linker 1 domain] ; IPR032472[Argonaute linker 2 domain] ; IPR032473[Protein argonaute, Mid domain] ; IPR032474[Protein argonaute, N-terminal]
Q9XUS5	UTP--glucose-1-phosphate uridylyltransferase	CELE_K08E3.5	1.95385e+08	229977577	0.849583	0.311647	-0.235173	Nonsignificant	None	2	Biological Process:metabolic process (GO:0008152),Molecular Function:uridylyltransferase activity (GO:0070569)	UTP--glucose-1-phosphate uridylyltransferase	2.7.7.9	ko00040 Pentose and glucuronate interconversions ko00052 Galactose metabolism ko00500 Starch and sucrose metabolism ko00520 Amino sugar and nucleotide sugar metabolism ko01100 Metabolic pathways	UDP-N-acetylglucosamine pyrophosphorylase	G	Carbohydrate transport and metabolism ;	IPR002618 [UDPGP family]
Q9NAN1	SUMO-activating enzyme subunit uba-2	uba-2	1.41073e+08	1.58049e+08	0.892593	0.351704	-0.163926	Nonsignificant	None	1	Molecular Function:small protein activating enzyme activity (GO:0008641)	ubiquitin-like 1-activating enzyme E1 B	6.2.1.45	ko04120 Ubiquitin mediated proteolysis	Molybdopterin or thiamine biosynthesis adenylyltransferase	H	Coenzyme transport and metabolism ;	IPR000594 [THIF-type NAD/FAD binding fold] ; IPR028077[Ubiquitin/SUMO-activating enzyme ubiquitin-like domain]
G5EFT4	Aminopeptidase ltah-1.1	ltah-1.1	6.55074e+07	6.74727e+07	0.970872	0.423602	-0.0426468	Nonsignificant	None	3	Biological Process:proteolysis (GO:0006508),Molecular Function:metallopeptidase activity (GO:0008237),Molecular Function:zinc ion binding (GO:0008270)	--	--	--	Aminopeptidase N	E	Amino acid transport and metabolism ;	IPR001930 [Peptidase M1, alanine aminopeptidase/leukotriene A4 hydrolase] ; IPR014782[Peptidase M1, membrane alanine aminopeptidase, N-terminal] ; IPR015211[Peptidase M1, leukotriene A4 hydrolase/aminopeptidase C-terminal]
H2L0E5	MFS domain-containing protein	mct-4	1.689e+08	257835347	0.655069	0.141686	-0.610282	Nonsignificant	None	2	Cellular Component:integral component of membrane (GO:0016021),Biological Process:transmembrane transport (GO:0055085)	--	--	--	Predicted arabinose efflux permease, MFS family	G	Carbohydrate transport and metabolism ;	IPR011701 [Major facilitator superfamily] ; IPR020846[Major facilitator superfamily domain]
Q22918	Eukaryotic translation initiation factor 5	C37C3.2	2.2909e+08	220827740	1.03741	0.48229	0.05299	Nonsignificant	None	3	Molecular Function:translation initiation factor activity (GO:0003743),Molecular Function:protein binding (GO:0005515),Biological Process:translational initiation (GO:0006413)	translation initiation factor 5	--	ko03013 RNA transport	Translation initiation factor 2, beta subunit (eIF-2beta)/eIF-5 N-terminal domain	J	Translation, ribosomal structure and biogenesis ;	IPR002735 [Translation initiation factor IF2/IF5] ; IPR003307[W2 domain]
D4PH96	LsmAD domain-containing protein	atx-2	6.15425e+07	3.41355e+07	1.80289	0.0923283	0.850309	Nonsignificant	None	--	--	--	--	--	--	--	--	IPR009604 [LsmAD domain] ; IPR025852[Ataxin 2, SM domain]
Q9U2F2	Carnitine O-palmitoyltransferase	cpt-1	1.3657e+08	1.08685e+08	1.25657	0.334422	0.329485	Nonsignificant	None	--	--	carnitine O-palmitoyltransferase 1, liver isoform	2.3.1.21	ko00071 Fatty acid degradation ko01212 Fatty acid metabolism	--	--	--	IPR000542 [Acyltransferase ChoActase/COT/CPT] ; IPR032476[Carnitine O-palmitoyltransferase, N-terminal]
Q9N393	WD_REPEATS_REGION domain-containing protein	CELE_Y54H5A.1	7.16164e+07	8.91985e+07	0.802888	0.268407	-0.31673	Nonsignificant	None	1	Molecular Function:protein binding (GO:0005515)	ribosome assembly protein RRB1	--	--	Predicted ATPase	R	General function prediction only ;	IPR001680 [WD40 repeat] ; IPR017986[WD40-repeat-containing domain] ; IPR020472[G-protein beta WD-40 repeat] ; IPR022052[Histone-binding protein RBBP4, N-terminal]
O16720	Protein argonaute	alg-2	2.04063e+07	3.60848e+07	0.565509	0.0805151	-0.822377	Nonsignificant	None	2	Molecular Function:nucleic acid binding (GO:0003676),Molecular Function:protein binding (GO:0005515)	eukaryotic translation initiation factor 2C	--	--	--	--	--	IPR003100 [PAZ domain] ; IPR003165[Piwi domain] ; IPR014811[Argonaute, linker 1 domain] ; IPR032472[Argonaute linker 2 domain] ; IPR032473[Protein argonaute, Mid domain] ; IPR032474[Protein argonaute, N-terminal]
P43510	Cathepsin B-like cysteine proteinase 6	cpr-6	2.20844e+08	2.6598e+08	0.830304	0.293726	-0.268289	Nonsignificant	None	2	Biological Process:proteolysis (GO:0006508),Molecular Function:cysteine-type peptidase activity (GO:0008234)	cathepsin B	3.4.22.1	ko04140 Autophagy - animal ko04142 Lysosome	Cysteine protease, C1A family	O	Posttranslational modification, protein turnover, chaperones ;	IPR000668 [Peptidase C1A, papain C-terminal] ; IPR013128[Peptidase C1A]
Q10657	Triosephosphate isomerase	tpi-1	7.78426e+08	9.25274e+08	0.841292	0.303932	-0.249321	Nonsignificant	None	2	Molecular Function:triose-phosphate isomerase activity (GO:0004807),Biological Process:metabolic process (GO:0008152)	triosephosphate isomerase (TIM)	5.3.1.1	ko00010 Glycolysis / Gluconeogenesis ko00051 Fructose and mannose metabolism ko00562 Inositol phosphate metabolism ko01100 Metabolic pathways ko01200 Carbon metabolism ko01230 Biosynthesis of amino acids	Triosephosphate isomerase	G	Carbohydrate transport and metabolism ;	IPR000652 [Triosephosphate isomerase]
Q07749	Actin-depolymerizing factor 2, isoform c	unc-60	2.12102e+08	2.87177e+08	0.738575	0.210585	-0.437183	Nonsignificant	None	4	Molecular Function:actin binding (GO:0003779),Cellular Component:intracellular (GO:0005622),Cellular Component:actin cytoskeleton (GO:0015629),Biological Process:actin filament depolymerization (GO:0030042)	cofilin	--		--	--	--	IPR002108 [Actin-depolymerising factor homology domain] ; IPR017904[ADF/Cofilin]
Q65XX1	RNA helicase	vbh-1	8.2545e+07	8.99448e+07	0.917729	0.375014	-0.12386	Nonsignificant	None	2	Molecular Function:nucleic acid binding (GO:0003676),Molecular Function:ATP binding (GO:0005524)	ATP-dependent RNA helicase DDX3X	3.6.4.13		Superfamily II DNA and RNA helicase	L	Replication, recombination and repair ;	IPR001650 [Helicase, C-terminal] ; IPR011545[DEAD/DEAH box helicase domain] ; IPR014001[Helicase superfamily 1/2, ATP-binding domain] ; IPR014014[RNA helicase, DEAD-box type, Q motif]
Q17880	NADH dehydrogenase [ubiquinone] flavoprotein 1, mitochondrial	nuo-1	1.39646e+08	2.28338e+08	0.611575	0.110015	-0.709399	Nonsignificant	None	--	--	--	--	ko00190 Oxidative phosphorylation ko01100 Metabolic pathways	NADH:ubiquinone oxidoreductase, NADH-binding 51 kD subunit (chain F)	C	Energy production and conversion ;	IPR011538 [NADH-ubiquinone oxidoreductase 51 kDa subunit, FMN-binding domain] ; IPR019554[Soluble ligand binding domain] ; IPR019575[NADH-ubiquinone oxidoreductase 51 kDa subunit, iron-sulphur binding domain]
Q95008	Proteasome subunit alpha type-5	pas-5	4.8171e+08	458928100	1.04964	0.492741	0.0698958	Nonsignificant	None	5	Molecular Function:endopeptidase activity (GO:0004175),Molecular Function:threonine-type endopeptidase activity (GO:0004298),Cellular Component:proteasome core complex (GO:0005839),Biological Process:ubiquitin-dependent protein catabolic process (GO:0006511),Biological Process:proteolysis involved in cellular protein catabolic process (GO:0051603)	20S proteasome subunit alpha 5	3.4.25.1	ko03050 Proteasome	20S proteasome, alpha and beta subunits	O	Posttranslational modification, protein turnover, chaperones ;	IPR000426 [Proteasome alpha-subunit, N-terminal domain] ; IPR001353[Proteasome, subunit alpha/beta] ; IPR023332[Proteasome A-type subunit]
Q20822	Probable signal recognition particle subunit SRP68	srpa-68	9.21282e+07	6.79103e+07	1.35662	0.26813	0.440012	Nonsignificant	None	4	Molecular Function:signal recognition particle binding (GO:0005047),Biological Process:SRP-dependent cotranslational protein targeting to membrane (GO:0006614),Molecular Function:7S RNA binding (GO:0008312),Molecular Function:endoplasmic reticulum signal peptide binding (GO:0030942)	signal recognition particle subunit SRP68	--	ko03060 Protein export	--	--	--	IPR026258 [Signal recognition particle subunit SRP68]
Q95YB2	Acyl CoA DeHydrogenase	acdh-9	1.24241e+08	135557042	0.916523	0.373899	-0.125756	Nonsignificant	None	4	Molecular Function:acyl-CoA dehydrogenase activity (GO:0003995),Biological Process:metabolic process (GO:0008152),Molecular Function:flavin adenine dinucleotide binding (GO:0050660),Biological Process:oxidation-reduction process (GO:0055114)	isobutyryl-CoA dehydrogenase	1.3.99.-	ko00280 Valine, leucine and isoleucine degradation ko01100 Metabolic pathways	Acyl-CoA dehydrogenase related to the alkylation response protein AidB	I	Lipid transport and metabolism ;	IPR006091 [Acyl-CoA oxidase/dehydrogenase, central domain] ; IPR009075[Acyl-CoA dehydrogenase/oxidase C-terminal] ; IPR013786[Acyl-CoA dehydrogenase/oxidase, N-terminal]
Q9N362	Uncharacterized protein	CELE_Y55F3AM.13	2.49208e+08	2.1935e+08	1.13612	0.429809	0.184115	Nonsignificant	None	--	--	--	--	--	--	--	--	--
Q11174	Probable endochitinase	cht-1	2.08083e+08	2.30466e+08	0.902878	0.361259	-0.147397	Nonsignificant	None	6	Molecular Function:chitinase activity (GO:0004568),Cellular Component:extracellular region (GO:0005576),Biological Process:carbohydrate metabolic process (GO:0005975),Biological Process:chitin metabolic process (GO:0006030),Biological Process:chitin catabolic process (GO:0006032),Molecular Function:chitin binding (GO:0008061)	chitinase	3.2.1.14	ko00520 Amino sugar and nucleotide sugar metabolism ko01100 Metabolic pathways	Chitinase, GH18 family	G	Carbohydrate transport and metabolism ;	IPR001223 [Glycoside hydrolase family 18, catalytic domain] ; IPR002557[Chitin binding domain] ; IPR011583[Chitinase II]
Q9BKT9	Nuclear pore protein	npp-13	5.4202e+07	43670814	1.24115	0.345683	0.311676	Nonsignificant	None	2	Cellular Component:nuclear pore (GO:0005643),Biological Process:transport (GO:0006810)	nuclear pore complex protein Nup93	--	ko03013 RNA transport	--	--	--	IPR007231 [Nucleoporin interacting component Nup93/Nic96]
Q22137	1,4-alpha-glucan branching enzyme	CELE_T04A8.7	8.38274e+07	1.3488e+08	0.621496	0.116934	-0.686183	Nonsignificant	None	3	Molecular Function:catalytic activity (GO:0003824),Biological Process:carbohydrate metabolic process (GO:0005975),Molecular Function:cation binding (GO:0043169)	1,4-alpha-glucan branching enzyme	2.4.1.18	ko00500 Starch and sucrose metabolism ko01100 Metabolic pathways	1,4-alpha-glucan branching enzyme	G	Carbohydrate transport and metabolism ;	IPR004193 [Glycoside hydrolase, family 13, N-terminal] ; IPR006047[Glycosyl hydrolase, family 13, catalytic domain] ; IPR006048[Alpha-amylase/branching enzyme, C-terminal all beta]
P34460	Probable elongation factor 1-beta/1-delta 1	eef-1B.1	2.97337e+08	286362469	1.03832	0.483072	0.0542569	Nonsignificant	None	2	Molecular Function:translation elongation factor activity (GO:0003746),Biological Process:translational elongation (GO:0006414)	elongation factor 1-beta	--	--	--	--	--	IPR014038 [Translation elongation factor EF1B, beta/delta subunit, guanine nucleotide exchange domain] ; IPR018940[Elongation factor 1 beta central acidic region, eukaryote]
Q19102	Alcohol/Ribitol Dehydrogenase family	ard-1	3.47815e+08	4.07981e+08	0.852528	0.314388	-0.230181	Nonsignificant	None	--	--	--	--	ko00280 Valine, leucine and isoleucine degradation ko01100 Metabolic pathways	NAD(P)-dependent dehydrogenase, short-chain alcohol dehydrogenase family	IQR	Lipid transport and metabolism ; Secondary metabolites biosynthesis, transport and catabolism ; General function prediction only ;	IPR002347 [Short-chain dehydrogenase/reductase SDR]
Q9XVF7	60S ribosomal protein L8	rpl-2	8.51653e+08	1153525103	0.738305	0.210348	-0.437712	Nonsignificant	None	4	Molecular Function:structural constituent of ribosome (GO:0003735),Cellular Component:intracellular (GO:0005622),Cellular Component:ribosome (GO:0005840),Biological Process:translation (GO:0006412)	large subunit ribosomal protein L8e	--	ko03010 Ribosome	Ribosomal protein L2	J	Translation, ribosomal structure and biogenesis ;	IPR002171 [Ribosomal protein L2] ; IPR022666[Ribosomal Proteins L2, RNA binding domain] ; IPR022669[Ribosomal protein L2, C-terminal]
P34629	Leucine aminopeptidase 1	lap-1	1.64645e+08	1.42589e+08	1.15468	0.414021	0.207497	Nonsignificant	None	7	Molecular Function:aminopeptidase activity (GO:0004177),Cellular Component:intracellular (GO:0005622),Cellular Component:cytoplasm (GO:0005737),Biological Process:proteolysis (GO:0006508),Molecular Function:metalloexopeptidase activity (GO:0008235),Biological Process:protein metabolic process (GO:0019538),Molecular Function:manganese ion binding (GO:0030145)	probable aminopeptidase NPEPL1	3.4.11.-	--	Leucyl aminopeptidase	E	Amino acid transport and metabolism ;	IPR000819 [Peptidase M17, leucyl aminopeptidase, C-terminal] ; IPR011356[Peptidase M17, leucine aminopeptidase/peptidase B]
O02161	Probable mitochondrial import inner membrane translocase subunit tin-44	tin-44	6.89357e+07	7.99869e+07	0.861837	0.323061	-0.214513	Nonsignificant	None	--	--	mitochondrial import inner membrane translocase subunit TIM44	--	--	Predicted lipid-binding transport protein, Tim44 family	I	Lipid transport and metabolism ;	IPR007379 [Tim44-like domain]
P91253	Probable glutathione S-transferase 7	gst-7	2.92144e+08	407618791	0.716709	0.191708	-0.480541	Nonsignificant	None	1	Molecular Function:protein binding (GO:0005515)	glutathione S-transferase	2.5.1.18	ko00480 Glutathione metabolism ko00980 Metabolism of xenobiotics by cytochrome P450 ko00982 Drug metabolism - cytochrome P450	Glutathione S-transferase	O	Posttranslational modification, protein turnover, chaperones ;	IPR004045 [Glutathione S-transferase, N-terminal] ; IPR004046[Glutathione S-transferase, C-terminal] ; IPR010987[Glutathione S-transferase, C-terminal-like]
O16303	DNaJ domain (Prokaryotic heat shock protein)	dnj-19	8.37459e+07	1.42165e+08	0.589077	0.0950495	-0.763472	Nonsignificant	None	2	Molecular Function:heat shock protein binding (GO:0031072),Molecular Function:unfolded protein binding (GO:0051082)	DnaJ homolog subfamily A member 2	--	ko04141 Protein processing in endoplasmic reticulum	DnaJ-class molecular chaperone with C-terminal Zn finger domain	O	Posttranslational modification, protein turnover, chaperones ;	IPR001305 [Heat shock protein DnaJ, cysteine-rich domain] ; IPR001623[DnaJ domain] ; IPR002939[Chaperone DnaJ, C-terminal]
Q19905	UDP-glucose 6-dehydrogenase	sqv-4	2.00404e+08	1.8025e+08	1.11181	0.45105	0.152911	Nonsignificant	None	2	Molecular Function:NAD binding (GO:0051287),Biological Process:oxidation-reduction process (GO:0055114)	UDPglucose 6-dehydrogenase	1.1.1.22	ko00040 Pentose and glucuronate interconversions ko00053 Ascorbate and aldarate metabolism ko00520 Amino sugar and nucleotide sugar metabolism ko01100 Metabolic pathways	UDP-glucose 6-dehydrogenase	M	Cell wall/membrane/envelope biogenesis ;	IPR001732 [UDP-glucose/GDP-mannose dehydrogenase, N-terminal] ; IPR014026[UDP-glucose/GDP-mannose dehydrogenase, dimerisation] ; IPR014027[UDP-glucose/GDP-mannose dehydrogenase, C-terminal]
Q22968	Aminomethyltransferase	gcst-1	2.38043e+08	1.68925e+08	1.40916	0.237893	0.494839	Nonsignificant	None	--	--	aminomethyltransferase	2.1.2.10	ko00260 Glycine, serine and threonine metabolism ko00630 Glyoxylate and dicarboxylate metabolism ko00670 One carbon pool by folate ko01100 Metabolic pathways ko01200 Carbon metabolism	Glycine cleavage system T protein (aminomethyltransferase)	E	Amino acid transport and metabolism ;	IPR006222 [Glycine cleavage T-protein-like, N-terminal] ; IPR013977[Glycine cleavage T-protein, C-terminal barrel domain]
Q9XWD1	Fatty Acid CoA Synthetase family	acs-5	1.45767e+08	87535148	1.66524	0.129486	0.735734	Nonsignificant	None	2	Molecular Function:catalytic activity (GO:0003824),Biological Process:metabolic process (GO:0008152)	long-chain acyl-CoA synthetase	6.2.1.3	ko00061 Fatty acid biosynthesis ko00071 Fatty acid degradation ko01100 Metabolic pathways ko01212 Fatty acid metabolism ko04146 Peroxisome	Long-chain acyl-CoA synthetase (AMP-forming)	I	Lipid transport and metabolism ;	IPR000873 [AMP-dependent synthetase/ligase] ; IPR025110[AMP-binding enzyme C-terminal domain]
O45502	DNaJ domain (Prokaryotic heat shock protein)	dnj-12	2.03396e+08	1.5506e+08	1.31172	0.296433	0.391459	Nonsignificant	None	2	Molecular Function:heat shock protein binding (GO:0031072),Molecular Function:unfolded protein binding (GO:0051082)	DnaJ homolog subfamily A member 1	--	ko04141 Protein processing in endoplasmic reticulum	DnaJ-class molecular chaperone with C-terminal Zn finger domain	O	Posttranslational modification, protein turnover, chaperones ;	IPR001305 [Heat shock protein DnaJ, cysteine-rich domain] ; IPR001623[DnaJ domain] ; IPR002939[Chaperone DnaJ, C-terminal]
O45622	Tr-type G domain-containing protein	erfa-3	1.87825e+08	2.25266e+08	0.833791	0.296962	-0.262243	Nonsignificant	None	2	Molecular Function:GTPase activity (GO:0003924),Molecular Function:GTP binding (GO:0005525)	peptide chain release factor subunit 3	--	ko03015 mRNA surveillance pathway	Translation elongation factor EF-1alpha (GTPase)	J	Translation, ribosomal structure and biogenesis ;	IPR000795 [Transcription factor, GTP-binding domain] ; IPR004160[Translation elongation factor EFTu/EF1A, C-terminal] ; IPR004161[Translation elongation factor EFTu-like, domain 2]
O01974	Eukaryotic translation initiation factor 3 subunit H	eif-3.H	3.56781e+08	2.60211e+08	1.37112	0.259476	0.455357	Nonsignificant	None	4	Molecular Function:translation initiation factor activity (GO:0003743),Molecular Function:protein binding (GO:0005515),Cellular Component:cytoplasm (GO:0005737),Cellular Component:eukaryotic translation initiation factor 3 complex (GO:0005852)	translation initiation factor 3 subunit H	--	ko03013 RNA transport	--	--	--	IPR000555 [JAB1/MPN/MOV34 metalloenzyme domain] ; IPR027524[Eukaryotic translation initiation factor 3 subunit H]
Q21966	Aspartic protease 4	asp-4	2.60357e+08	4.04628e+08	0.643449	0.132896	-0.636103	Nonsignificant	None	3	Molecular Function:aspartic-type endopeptidase activity (GO:0004190),Cellular Component:lysosome (GO:0005764),Biological Process:proteolysis (GO:0006508)	cathepsin D	3.4.23.5	ko04140 Autophagy - animal ko04142 Lysosome	--	--	--	IPR001461 [Aspartic peptidase A1 family] ; IPR033121[Peptidase family A1 domain] ; IPR033144[Cathepsin D]
O44782	Major sperm protein	vpr-1	1.08269e+08	143760617	0.753122	0.223398	-0.409045	Nonsignificant	None	1	Cellular Component:endoplasmic reticulum membrane (GO:0005789)	vesicle-associated membrane protein-associated protein B	--		--	--	--	IPR000535 [Major sperm protein (MSP) domain] ; IPR016763[Vesicle-associated membrane-protein-associated protein]
O01497	TYRosinase	tyr-4	6.51689e+07	2.29747e+08	0.283655	0.00161506	-1.81779	Significant	down	2	Biological Process:metabolic process (GO:0008152),Molecular Function:oxidoreductase activity (GO:0016491)	tyrosinase	1.14.18.1	ko00350 Tyrosine metabolism ko01100 Metabolic pathways	Secreted protein containing bacterial Ig-like domain and vWFA domain	R	General function prediction only ;	IPR002227 [Tyrosinase copper-binding domain] ; IPR003582[ShKT domain]
Q17512	Uncharacterized protein	B0491.5	2.70967e+08	226681083	1.19537	0.380782	0.257454	Nonsignificant	None	--	--	--	--	--	--	--	--	--
Q9N3T8	DNA mismatch repair protein	msh-6	3.90713e+07	3.34698e+07	1.16736	0.403462	0.223248	Nonsignificant	None	3	Molecular Function:ATP binding (GO:0005524),Biological Process:mismatch repair (GO:0006298),Molecular Function:mismatched DNA binding (GO:0030983)	DNA mismatch repair protein MSH6	--	ko03430 Mismatch repair	DNA mismatch repair ATPase MutS	L	Replication, recombination and repair ;	IPR000432 [DNA mismatch repair protein MutS, C-terminal] ; IPR007695[DNA mismatch repair protein MutS-like, N-terminal] ; IPR007696[DNA mismatch repair protein MutS, core] ; IPR007860[DNA mismatch repair protein MutS, connector domain] ; IPR007861[DNA mismatch repair protein MutS, clamp] ; IPR015536[DNA mismatch repair protein MutS-homologue MSH6]
Q21086	Guanine nucleotide-binding protein-like 3 homolog	nst-1	5.2462e+07	50362026	1.0417	0.485964	0.0589359	Nonsignificant	None	1	Molecular Function:GTP binding (GO:0005525)	nuclear GTP-binding protein	--	ko03008 Ribosome biogenesis in eukaryotes	Ribosome biogenesis GTPase A	J	Translation, ribosomal structure and biogenesis ;	IPR006073 [GTP binding domain] ; IPR014813[Guanine nucleotide-binding protein-like 3, N-terminal domain] ; IPR030378[Circularly permuted (CP)-type guanine nucleotide-binding (G) domain]
Q20117	Glutamate--cysteine ligase	gcs-1	5.40365e+07	7.86641e+07	0.686928	0.166885	-0.54177	Nonsignificant	None	2	Molecular Function:glutamate-cysteine ligase activity (GO:0004357),Biological Process:glutathione biosynthetic process (GO:0006750)	glutamate--cysteine ligase catalytic subunit	6.3.2.2	ko00270 Cysteine and methionine metabolism ko00480 Glutathione metabolism ko01100 Metabolic pathways ko04212 Longevity regulating pathway - worm	--	--	--	IPR004308 [Glutamate-cysteine ligase catalytic subunit]
G5EFI4	Galectin	lec-5	3.33079e+08	6.35689e+08	0.523965	0.0579416	-0.932459	Nonsignificant	None	1	Molecular Function:carbohydrate binding (GO:0030246)	--	--	--	WGR domain, predicted DNA-binding domain in MolR	K	Transcription ;	IPR001079 [Galectin, carbohydrate recognition domain]
O61741	Cysteine desulfurase, mitochondrial	nfs-1	1.25632e+08	9.65116e+07	1.30173	0.303048	0.380431	Nonsignificant	None	3	Molecular Function:pyridoxal phosphate binding (GO:0030170),Molecular Function:cysteine desulfurase activity (GO:0031071),Biological Process:[2Fe-2S] cluster assembly (GO:0044571)	cysteine desulfurase	2.8.1.7	ko00730 Thiamine metabolism ko01100 Metabolic pathways ko04122 Sulfur relay system	Cysteine sulfinate desulfinase/cysteine desulfurase or related enzyme	E	Amino acid transport and metabolism ;	IPR000192 [Aminotransferase class V domain] ; IPR010240[Cysteine desulfurase IscS]
O02266	Aldedh domain-containing protein	alh-7	1.1251e+08	1.27529e+08	0.882229	0.34206	-0.180775	Nonsignificant	None	3	Biological Process:metabolic process (GO:0008152),Molecular Function:oxidoreductase activity (GO:0016491),Biological Process:oxidation-reduction process (GO:0055114)	succinate-semialdehyde dehydrogenase	1.2.1.24	ko00250 Alanine, aspartate and glutamate metabolism ko00650 Butanoate metabolism ko01100 Metabolic pathways	Acyl-CoA reductase or other NAD-dependent aldehyde dehydrogenase	C	Energy production and conversion ;	IPR015590 [Aldehyde dehydrogenase domain]
Q9GZE9	Lipid droplet localized protein	ldp-1	2.98997e+08	2.92758e+08	1.02131	0.468361	0.0304266	Nonsignificant	None	2	Molecular Function:oxidoreductase activity (GO:0016491),Biological Process:oxidation-reduction process (GO:0055114)	--	--	--	Uncharacterized conserved protein, related to short-chain dehydrogenases	S	Function unknown ;	IPR005097 [Saccharopine dehydrogenase, NADP binding domain]
P50306	Probable S-adenosylmethionine synthase 4	sams-4	1.05455e+08	79715126	1.32289	0.289171	0.403697	Nonsignificant	None	3	Molecular Function:methionine adenosyltransferase activity (GO:0004478),Molecular Function:ATP binding (GO:0005524),Biological Process:S-adenosylmethionine biosynthetic process (GO:0006556)	S-adenosylmethionine synthetase	2.5.1.6	ko00270 Cysteine and methionine metabolism ko01100 Metabolic pathways ko01230 Biosynthesis of amino acids	S-adenosylmethionine synthetase	H	Coenzyme transport and metabolism ;	IPR002133 [S-adenosylmethionine synthetase] ; IPR022628[S-adenosylmethionine synthetase, N-terminal] ; IPR022629[S-adenosylmethionine synthetase, central domain] ; IPR022630[S-adenosylmethionine synthetase, C-terminal]
Q9N3H3	NAD(P)-bd_dom domain-containing protein	nduf-9	1.91186e+08	2.67776e+08	0.713979	0.189388	-0.486046	Nonsignificant	None	--	--	NADH dehydrogenase (ubiquinone) 1 alpha subcomplex subunit 9	--	ko00190 Oxidative phosphorylation ko01100 Metabolic pathways	Uncharacterized conserved protein YbjT, contains NAD(P)-binding and DUF2867 domains	R	General function prediction only ;	IPR016040 [NAD(P)-binding domain]
Q95QN2	RNA helicase	ddx-23	3.90497e+07	57148439	0.683303	0.163943	-0.549402	Nonsignificant	None	2	Molecular Function:nucleic acid binding (GO:0003676),Molecular Function:ATP binding (GO:0005524)	ATP-dependent RNA helicase DDX23/PRP28	3.6.4.13	ko03040 Spliceosome	Superfamily II DNA and RNA helicase	L	Replication, recombination and repair ;	IPR001650 [Helicase, C-terminal] ; IPR011545[DEAD/DEAH box helicase domain] ; IPR014001[Helicase superfamily 1/2, ATP-binding domain] ; IPR014014[RNA helicase, DEAD-box type, Q motif]
Q18421	GrpE protein homolog, mitochondrial	C34C12.8	1.21417e+08	1.39159e+08	0.872511	0.333007	-0.196755	Nonsignificant	None	4	Molecular Function:adenyl-nucleotide exchange factor activity (GO:0000774),Biological Process:protein folding (GO:0006457),Molecular Function:protein homodimerization activity (GO:0042803),Molecular Function:chaperone binding (GO:0051087)	molecular chaperone GrpE	--	--	Molecular chaperone GrpE (heat shock protein)	O	Posttranslational modification, protein turnover, chaperones ;	IPR000740 [GrpE nucleotide exchange factor]
Q9XTV4	HTH cro/C1-type domain-containing protein	mbf-1	4.23906e+08	2.75508e+08	1.53863	0.175685	0.621647	Nonsignificant	None	1	Molecular Function:sequence-specific DNA binding (GO:0043565)	putative transcription factor	--	--	Archaeal ribosome-binding protein aMBF1, putative translation factor, contains Zn-ribbon and HTH domains	J	Translation, ribosomal structure and biogenesis ;	IPR001387 [Cro/C1-type helix-turn-helix domain] ; IPR013729[Multiprotein bridging factor 1, N-terminal]
Q19130	Glutamine--fructose-6-phosphate transaminase (isomerizing)	gfat-1	2.67104e+07	3.29896e+07	0.809662	0.274638	-0.304609	Nonsignificant	None	2	Biological Process:carbohydrate metabolic process (GO:0005975),Molecular Function:carbohydrate binding (GO:0030246)	glucosamine---fructose-6-phosphate aminotransferase (isomerizing)	2.6.1.16	ko00250 Alanine, aspartate and glutamate metabolism ko00520 Amino sugar and nucleotide sugar metabolism ko01100 Metabolic pathways	Glucosamine 6-phosphate synthetase, contains amidotransferase and phosphosugar isomerase domains	M	Cell wall/membrane/envelope biogenesis ;	IPR001347 [Sugar isomerase (SIS)] ; IPR017932[Glutamine amidotransferase type 2 domain]
Q23223	mRNA transport homolog 4	mtr-4	6.00848e+07	5.02675e+07	1.1953	0.380836	0.257372	Nonsignificant	None	2	Molecular Function:nucleic acid binding (GO:0003676),Molecular Function:ATP binding (GO:0005524)	ATP-dependent RNA helicase DOB1	3.6.4.13	ko03018 RNA degradation	Superfamily II RNA helicase	L	Replication, recombination and repair ;	IPR001650 [Helicase, C-terminal] ; IPR011545[DEAD/DEAH box helicase domain] ; IPR012961[ATP-dependent RNA helicase Ski2, C-terminal] ; IPR014001[Helicase superfamily 1/2, ATP-binding domain] ; IPR025696[rRNA-processing arch domain]
O45218	Alkyldihydroxyacetonephosphate synthase	ads-1	1.4278e+08	1.64945e+08	0.865619	0.326586	-0.208195	Nonsignificant	None	6	Molecular Function:catalytic activity (GO:0003824),Molecular Function:alkylglycerone-phosphate synthase activity (GO:0008609),Biological Process:lipid biosynthetic process (GO:0008610),Molecular Function:oxidoreductase activity (GO:0016491),Molecular Function:flavin adenine dinucleotide binding (GO:0050660),Biological Process:oxidation-reduction process (GO:0055114)	alkyldihydroxyacetonephosphate synthase	2.5.1.26	ko00565 Ether lipid metabolism ko01100 Metabolic pathways ko04146 Peroxisome	FAD/FMN-containing dehydrogenase	C	Energy production and conversion ;	IPR004113 [FAD-linked oxidase, C-terminal] ; IPR006094[FAD linked oxidase, N-terminal] ; IPR016166[FAD-binding, type 2] ; IPR025650[Alkyldihydroxyacetonephosphate synthase]
Q9NA98	Actin-Related Proteins	arp-1	1.1026e+08	1.41026e+08	0.781839	0.249184	-0.355056	Nonsignificant	None	1	Cellular Component:dynactin complex (GO:0005869)	centractin	--	--	Actin-related protein	Z	Cytoskeleton ;	IPR004000 [Actin family] ; IPR029909[Actin-related protein 1 family]
A5HU97	DUF19 domain-containing protein	CELE_T28A11.2	8.45482e+07	210790555	0.401101	0.0150036	-1.31796	Significant	down	--	--	--	--	--	--	--	--	IPR002542 [Domain of unknown function DUF19]
Q20616	Peroxidase skpo-1	skpo-1	7.89751e+07	4.95302e+07	1.59448	0.153695	0.673089	Nonsignificant	None	--	--	--	--	--	Ca2+-binding protein, RTX toxin-related	Q	Secondary metabolites biosynthesis, transport and catabolism ;	IPR003582 [ShKT domain] ; IPR019791[Haem peroxidase, animal]
S6FWN4	K+/Cl-Cotransporter	kcc-1	1.63935e+08	146862695	1.11625	0.447127	0.158656	Nonsignificant	None	5	Molecular Function:transporter activity (GO:0005215),Biological Process:transport (GO:0006810),Biological Process:ion transport (GO:0006811),Cellular Component:membrane (GO:0016020),Biological Process:transmembrane transport (GO:0055085)	solute carrier family 12 (potassium/chloride transporter), member 4/5/6	--	--	Amino acid transporter	E	Amino acid transport and metabolism ;	IPR004841 [Amino acid permease/ SLC12A domain] ; IPR018491[SLC12A transporter, C-terminal]
O02485	Uncharacterized protein ZK1073.1	ZK1073.1	1.43541e+08	1.81497e+08	0.79087	0.257403	-0.338487	Nonsignificant	None	--	--	--	--	--	--	--	--	IPR004142 [NDRG]
G5EDA8	Uncharacterized protein	CELE_Y45F10B.13	8.1247e+07	9.88685e+07	0.821768	0.285817	-0.283196	Nonsignificant	None	--	--	--	--	--	--	--	--	--
P91020	Aldo_ket_red domain-containing protein	C07D8.6	1.11136e+09	672909752	1.65157	0.133867	0.72384	Nonsignificant	None	2	Molecular Function:oxidoreductase activity (GO:0016491),Biological Process:oxidation-reduction process (GO:0055114)	--	--	--	Aldo/keto reductase, related to diketogulonate reductase	Q	Secondary metabolites biosynthesis, transport and catabolism ;	IPR020471 [Aldo/keto reductase] ; IPR023210[NADP-dependent oxidoreductase domain]
P34652	Calnexin	cnx-1	1.07512e+08	1.01523e+08	1.05899	0.499272	0.08269	Nonsignificant	None	4	Molecular Function:calcium ion binding (GO:0005509),Cellular Component:endoplasmic reticulum (GO:0005783),Biological Process:protein folding (GO:0006457),Molecular Function:unfolded protein binding (GO:0051082)	calnexin	--	ko04141 Protein processing in endoplasmic reticulum ko04145 Phagosome	--	--	--	IPR001580 [Calreticulin/calnexin]
Q23179	Uncharacterized protein	CELE_W05H9.1	2.48755e+08	2.61375e+08	0.951719	0.406229	-0.0713921	Nonsignificant	None	--	--	--	--	--	--	--	--	--
O45679	Bifunctional L-3-cyanoalanine synthase/cysteine synthase	cysl-2	1.35402e+08	9.76697e+07	1.38632	0.250661	0.471264	Nonsignificant	None	--	--	cysteine synthase A	2.5.1.47	ko00270 Cysteine and methionine metabolism ko00920 Sulfur metabolism ko01100 Metabolic pathways ko01200 Carbon metabolism ko01230 Biosynthesis of amino acids	Cysteine synthase	E	Amino acid transport and metabolism ;	IPR001926 [Tryptophan synthase beta subunit-like PLP-dependent enzyme]
P49041	40S ribosomal protein S5	rps-5	1.22354e+09	1.34588e+09	0.909101	0.367029	-0.137488	Nonsignificant	None	3	Molecular Function:structural constituent of ribosome (GO:0003735),Biological Process:translation (GO:0006412),Cellular Component:small ribosomal subunit (GO:0015935)	small subunit ribosomal protein S5e	--	ko03010 Ribosome	Ribosomal protein S7	J	Translation, ribosomal structure and biogenesis ;	IPR000235 [Ribosomal protein S5/S7] ; IPR005716[Ribosomal protein S5/S7, eukaryotic/archaeal] ; IPR023798[Ribosomal protein S7 domain]
Q18660	Fatty Acid CoA Synthetase family	acs-17	8.66527e+07	8.96399e+07	0.966676	0.419812	-0.0488955	Nonsignificant	None	2	Molecular Function:catalytic activity (GO:0003824),Biological Process:metabolic process (GO:0008152)	long-chain acyl-CoA synthetase	6.2.1.3	ko00061 Fatty acid biosynthesis ko00071 Fatty acid degradation ko01100 Metabolic pathways ko01212 Fatty acid metabolism ko04146 Peroxisome	Long-chain acyl-CoA synthetase (AMP-forming)	I	Lipid transport and metabolism ;	IPR000873 [AMP-dependent synthetase/ligase] ; IPR020459[AMP-binding] ; IPR025110[AMP-binding enzyme C-terminal domain]
G5EFU2	Adenine Nucleotide Translocator	ant-1.4	4.65083e+07	57556325	0.808049	0.273153	-0.307485	Nonsignificant	None	4	Molecular Function:transporter activity (GO:0005215),Cellular Component:mitochondrial inner membrane (GO:0005743),Biological Process:transport (GO:0006810),Biological Process:transmembrane transport (GO:0055085)	solute carrier family 25 (mitochondrial adenine nucleotide translocator), member 4/5/6/31	--	ko04020 Calcium signaling pathway	--	--	--	IPR002067 [Mitochondrial carrier protein] ; IPR002113[Adenine nucleotide translocator 1] ; IPR018108[Mitochondrial substrate/solute carrier]
G5EDE7	TPX2 (Targeting Protein for Xenopus Klp2)-Like	tpxl-1	1.24574e+08	7.2617e+07	1.71549	0.114521	0.778618	Nonsignificant	None	--	--	--	--	--	--	--	--	--
Q9N4I4	60S ribosomal protein L10a	rpl-1	6.54735e+08	1.38056e+09	0.474253	0.0363059	-1.07627	Significant	down	--	--	large subunit ribosomal protein L10Ae	--	ko03010 Ribosome	Ribosomal protein L1	J	Translation, ribosomal structure and biogenesis ;	IPR028364 [Ribosomal protein L1/ribosomal biogenesis protein]
Q95PZ7	Uncharacterized protein	CELE_Y66D12A.9	9.5032e+07	97923416	0.970473	0.423241	-0.0432407	Nonsignificant	None	1	Cellular Component:proteasome activator complex (GO:0008537)	proteasome activator subunit 3 (PA28 gamma)	--	ko03050 Proteasome	--	--	--	IPR003185 [Proteasome activator pa28, N-terminal domain] ; IPR003186[Proteasome activator pa28, C-terminal domain] ; IPR009077[Proteasome activator pa28]
Q17796	Hepatocyte growth factor-regulated tyrosine kinase substrate	hgrs-1	3.93984e+07	41623999	0.946532	0.401495	-0.079277	Nonsignificant	None	2	Biological Process:intracellular protein transport (GO:0006886),Molecular Function:metal ion binding (GO:0046872)	hepatocyte growth factor-regulated tyrosine kinase substrate	--	ko04144 Endocytosis ko04145 Phagosome	--	--	--	IPR000306 [FYVE zinc finger] ; IPR002014[VHS domain] ; IPR003903[Ubiquitin interacting motif] ; IPR017455[Zinc finger, FYVE-related] ; IPR024641[Hepatocyte growth factor-regulated tyrosine kinase substrate, helical domain]
Q9U2J6	Aldo_ket_red domain-containing protein	CELE_Y39G8B.1	1.14851e+08	2.07936e+08	0.552339	0.0729282	-0.856373	Nonsignificant	None	2	Molecular Function:oxidoreductase activity (GO:0016491),Biological Process:oxidation-reduction process (GO:0055114)	aldehyde reductase	1.1.1.21	ko00040 Pentose and glucuronate interconversions ko00051 Fructose and mannose metabolism ko00052 Galactose metabolism ko00561 Glycerolipid metabolism ko00790 Folate biosynthesis ko01100 Metabolic pathways	Aldo/keto reductase, related to diketogulonate reductase	Q	Secondary metabolites biosynthesis, transport and catabolism ;	IPR020471 [Aldo/keto reductase] ; IPR023210[NADP-dependent oxidoreductase domain]
Q21776	Mitotic checkpoint serine/threonine-protein kinase bub-1	bub-1	6.73389e+07	54843602	1.22783	0.355636	0.296116	Nonsignificant	None	4	Molecular Function:protein kinase activity (GO:0004672),Molecular Function:ATP binding (GO:0005524),Biological Process:protein phosphorylation (GO:0006468),Biological Process:mitotic spindle assembly checkpoint (GO:0007094)	checkpoint serine/threonine-protein kinase	2.7.11.1		PASTA domain, binds beta-lactams	M	Cell wall/membrane/envelope biogenesis ;	IPR000719 [Protein kinase domain] ; IPR015661[Mitotic spindle checkpoint protein Bub1/Mad3]
G5EC87	Glucosidase 2 subunit beta	CELE_ZK1307.8	1.3433e+08	8.7846e+07	1.52916	0.179686	0.612737	Nonsignificant	None	2	Molecular Function:calcium ion binding (GO:0005509),Biological Process:N-glycan processing (GO:0006491)	protein kinase C substrate 80K-H	--	ko04141 Protein processing in endoplasmic reticulum	--	--	--	IPR002048 [EF-hand domain] ; IPR009011[Mannose-6-phosphate receptor binding domain] ; IPR026874[Glucosidase 2 subunit beta] ; IPR028146[Glucosidase II beta subunit, N-terminal]
Q18508	Protein mel-28	mel-28	5.07622e+07	4.76479e+07	1.06536	0.493314	0.0913442	Nonsignificant	None	--	--	--	--	--	--	--	--	--
Q95ZN7	Glycylpeptide N-tetradecanoyltransferase	nmt-1	2.66582e+08	2.4072e+08	1.10744	0.454936	0.147227	Nonsignificant	None	2	Molecular Function:glycylpeptide N-tetradecanoyltransferase activity (GO:0004379),Biological Process:N-terminal protein myristoylation (GO:0006499)	glycylpeptide N-tetradecanoyltransferase	2.3.1.97	--	--	--	--	IPR000903 [Myristoyl-CoA:protein N-myristoyltransferase] ; IPR022676[Myristoyl-CoA:protein N-myristoyltransferase, N-terminal] ; IPR022677[Myristoyl-CoA:protein N-myristoyltransferase, C-terminal]
G5EEY5	HMG box domain-containing protein	pbrm-1	5.04238e+07	5.56523e+07	0.90605	0.364201	-0.142338	Nonsignificant	None	2	Molecular Function:chromatin binding (GO:0003682),Molecular Function:protein binding (GO:0005515)	protein polybromo-1	--		--	--	--	IPR001025 [Bromo adjacent homology (BAH) domain] ; IPR001487[Bromodomain] ; IPR009071[High mobility group box domain] ; IPR015880[Zinc finger, C2H2-like]
Q21774	Adenylosuccinate lyase	adsl-1	9.9609e+07	1.01287e+08	0.983438	0.434896	-0.0240937	Nonsignificant	None	--	--	adenylosuccinate lyase	4.3.2.2	ko00230 Purine metabolism ko00250 Alanine, aspartate and glutamate metabolism ko01100 Metabolic pathways	Adenylosuccinate lyase	F	Nucleotide transport and metabolism ;	IPR000362 [Fumarate lyase family] ; IPR019468[Adenylosuccinate lyase C-terminal] ; IPR022761[Fumarate lyase, N-terminal]
G4SPY0	Heterogeneous nuclear RibonucleoProtein U	hrpu-2	1.58879e+08	1.84562e+08	0.860846	0.322137	-0.216174	Nonsignificant	None	--	--	--	--	--	--	--	--	--
Q20762	Uncharacterized protein F54D1.6	F54D1.6	3.67073e+07	6.83599e+07	0.536972	0.0645779	-0.897081	Nonsignificant	None	1	Biological Process:cell-matrix adhesion (GO:0007160)	--	--	--	--	--	--	IPR003886 [NIDO domain] ; IPR005533[AMOP domain]
O76577	26S proteasome non-ATPase regulatory subunit 14	rpn-11	4.56149e+08	3.19553e+08	1.42746	0.228071	0.513449	Nonsignificant	None	1	Molecular Function:protein binding (GO:0005515)	26S proteasome regulatory subunit N11	--	ko03050 Proteasome	Proteasome lid subunit RPN8/RPN11, contains Jab1/MPN domain metalloenzyme (JAMM) motif	O	Posttranslational modification, protein turnover, chaperones ;	IPR000555 [JAB1/MPN/MOV34 metalloenzyme domain] ; IPR024969[Rpn11/EIF3F, C-terminal]
H2L049	Uncharacterized protein	CELE_F46H5.7	1.96706e+08	1.93658e+08	1.01574	0.463496	0.0225335	Nonsignificant	None	--	--	--	--	--	--	--	--	IPR032640 [AMP-activated protein kinase, glycogen-binding domain]
G5EBF3	Protein Up-regulated in Daf-2(Gf)	pud-2.1	2.7438e+09	3675645852	0.746481	0.217525	-0.421823	Nonsignificant	None	--	--	--	--	--	--	--	--	--
Q22515	Uncharacterized protein	CELE_T14G8.3	5.74086e+07	30608897	1.87555	0.0770884	0.907316	Nonsignificant	None	--	--	hypoxia up-regulated 1	--	ko04141 Protein processing in endoplasmic reticulum	Molecular chaperone DnaK (HSP70)	O	Posttranslational modification, protein turnover, chaperones ;	IPR013126 [Heat shock protein 70 family]
Q27464	Glucose-6-phosphate 1-dehydrogenase	gspd-1	1.74664e+08	1.62066e+08	1.07773	0.481854	0.107998	Nonsignificant	None	4	Molecular Function:glucose-6-phosphate dehydrogenase activity (GO:0004345),Biological Process:glucose metabolic process (GO:0006006),Molecular Function:NADP binding (GO:0050661),Biological Process:oxidation-reduction process (GO:0055114)	--	--	ko00030 Pentose phosphate pathway ko00480 Glutathione metabolism ko01100 Metabolic pathways ko01200 Carbon metabolism	Glucose-6-phosphate 1-dehydrogenase	G	Carbohydrate transport and metabolism ;	IPR001282 [Glucose-6-phosphate dehydrogenase] ; IPR022674[Glucose-6-phosphate dehydrogenase, NAD-binding] ; IPR022675[Glucose-6-phosphate dehydrogenase, C-terminal]
Q8MYL7	Catalase	ctl-3	1.23813e+08	1.63609e+08	0.756763	0.226633	-0.402087	Nonsignificant	None	4	Molecular Function:catalase activity (GO:0004096),Biological Process:response to oxidative stress (GO:0006979),Molecular Function:heme binding (GO:0020037),Biological Process:oxidation-reduction process (GO:0055114)	catalase	1.11.1.6	ko00380 Tryptophan metabolism ko00630 Glyoxylate and dicarboxylate metabolism ko01200 Carbon metabolism ko04068 FoxO signaling pathway ko04146 Peroxisome ko04212 Longevity regulating pathway - worm ko04213 Longevity regulating pathway - multiple species	Catalase	P	Inorganic ion transport and metabolism ;	IPR010582 [Catalase immune-responsive domain] ; IPR011614[Catalase core domain] ; IPR018028[Catalase, mono-functional, haem-containing]
Q9XX57	DAF-16/FOXO Controlled, germline Tumor affecting	dct-16	1.06163e+09	646070219	1.64321	0.136615	0.716514	Nonsignificant	None	--	--	--	--	--	--	--	--	IPR027913 [Protein of unknown function DUF4473]
Q18036	Complex I-B22	C16A3.5	2.957e+08	2.47393e+08	1.19527	0.380862	0.257333	Nonsignificant	None	--	--	NADH dehydrogenase (ubiquinone) 1 beta subcomplex subunit 9	--	ko00190 Oxidative phosphorylation ko01100 Metabolic pathways	--	--	--	IPR008011 [Complex 1 LYR protein]
Q965S8	Eukaryotic translation initiation factor 3 subunit I	eif-3.I	1.65931e+08	2.02525e+08	0.819308	0.283542	-0.287522	Nonsignificant	None	1	Molecular Function:protein binding (GO:0005515)	translation initiation factor 3 subunit I	--	ko03013 RNA transport	WD40 repeat	R	General function prediction only ;	IPR001680 [WD40 repeat] ; IPR017986[WD40-repeat-containing domain]
Q19969	Importin subunit alpha-3	ima-3	2.24626e+08	237308978	0.946555	0.401516	-0.0792419	Nonsignificant	None	5	Molecular Function:protein binding (GO:0005515),Cellular Component:nucleus (GO:0005634),Cellular Component:cytoplasm (GO:0005737),Biological Process:protein import into nucleus (GO:0006606),Molecular Function:protein transporter activity (GO:0008565)	--	--	--	--	--	--	IPR000225 [Armadillo] ; IPR002652[Importin-alpha, importin-beta-binding domain] ; IPR032413[Atypical Arm repeat]
Q9N5N9	Putative rRNA methyltransferase	CELE_H06I04.3	4.93121e+07	6.24289e+07	0.789892	0.256511	-0.340273	Nonsignificant	None	5	Biological Process:RNA methylation (GO:0001510),Cellular Component:nucleus (GO:0005634),Biological Process:rRNA processing (GO:0006364),Molecular Function:methyltransferase activity (GO:0008168),Biological Process:methylation (GO:0032259)	AdoMet-dependent rRNA methyltransferase SPB1	2.1.1.-	--	23S rRNA U2552 (ribose-2'-O)-methylase RlmE/FtsJ	J	Translation, ribosomal structure and biogenesis ;	IPR002877 [Ribosomal RNA methyltransferase FtsJ domain] ; IPR012920[Ribosomal RNA methyltransferase, Spb1, C-terminal] ; IPR015507[Ribosomal RNA large subunit methyltransferase E] ; IPR024576[Ribosomal RNA methyltransferase Spb1, domain of unknown function DUF3381]
Q17761	6-phosphogluconate dehydrogenase, decarboxylating	T25B9.9	2.76789e+08	235965483	1.17301	0.398817	0.23021	Nonsignificant	None	3	Molecular Function:phosphogluconate dehydrogenase (decarboxylating) activity (GO:0004616),Biological Process:pentose-phosphate shunt (GO:0006098),Biological Process:oxidation-reduction process (GO:0055114)	--	--	ko00030 Pentose phosphate pathway ko00480 Glutathione metabolism ko01100 Metabolic pathways ko01200 Carbon metabolism	6-phosphogluconate dehydrogenase	G	Carbohydrate transport and metabolism ;	IPR006114 [6-phosphogluconate dehydrogenase, C-terminal] ; IPR006115[6-phosphogluconate dehydrogenase, NADP-binding] ; IPR006183[6-phosphogluconate dehydrogenase]
Q19246	DeHydrogenases, Short chain	dhs-25	1.34475e+08	9.43878e+07	1.42471	0.229524	0.510669	Nonsignificant	None	--	--	--	--	ko01100 Metabolic pathways	NAD(P)-dependent dehydrogenase, short-chain alcohol dehydrogenase family	IQR	Lipid transport and metabolism ; Secondary metabolites biosynthesis, transport and catabolism ; General function prediction only ;	IPR002347 [Short-chain dehydrogenase/reductase SDR]
P49595	Protein phosphatase ppm-1.G	ppm-1.G	6.82715e+07	156600804	0.435959	0.0236508	-1.19774	Significant	down	3	Molecular Function:catalytic activity (GO:0003824),Molecular Function:protein serine/threonine phosphatase activity (GO:0004722),Biological Process:protein dephosphorylation (GO:0006470)	protein phosphatase 1G	3.1.3.16	--	Serine/threonine protein phosphatase PrpC	T	Signal transduction mechanisms ;	IPR001932 [PPM-type phosphatase domain] ; IPR015655[Protein phosphatase 2C family]
G5ED95	Tyrosine--tRNA ligase	yars-1	1.38285e+08	9.98559e+07	1.38484	0.251507	0.469724	Nonsignificant	None	7	Molecular Function:nucleotide binding (GO:0000166),Molecular Function:aminoacyl-tRNA ligase activity (GO:0004812),Molecular Function:tyrosine-tRNA ligase activity (GO:0004831),Molecular Function:ATP binding (GO:0005524),Cellular Component:cytoplasm (GO:0005737),Biological Process:tRNA aminoacylation for protein translation (GO:0006418),Biological Process:tyrosyl-tRNA aminoacylation (GO:0006437)	tyrosyl-tRNA synthetase	6.1.1.1	ko00970 Aminoacyl-tRNA biosynthesis	Tryptophanyl-tRNA synthetase	J	Translation, ribosomal structure and biogenesis ;	IPR002305 [Aminoacyl-tRNA synthetase, class Ic] ; IPR002307[Tyrosine-tRNA ligase]
G5ECF4	Kinesin-like protein	bmk-1	3.46309e+07	1.4456e+07	2.3956	0.0209634	1.26039	Significant	up	4	Molecular Function:microtubule motor activity (GO:0003777),Molecular Function:ATP binding (GO:0005524),Biological Process:microtubule-based movement (GO:0007018),Molecular Function:microtubule binding (GO:0008017)	kinesin family member 11	--	--	--	--	--	IPR001752 [Kinesin motor domain]
G5EDZ2	Uridine 5-monophosphate synthase	umps-1	9.47027e+07	9.85977e+07	0.960496	0.414213	-0.0581485	Nonsignificant	None	2	Molecular Function:orotidine-5'-phosphate decarboxylase activity (GO:0004590),Biological Process:'de novo' pyrimidine nucleobase biosynthetic process (GO:0006207)	--	--	ko00240 Pyrimidine metabolism ko00983 Drug metabolism - other enzymes ko01100 Metabolic pathways	Orotate phosphoribosyltransferase	F	Nucleotide transport and metabolism ;	IPR001754 [Orotidine 5'-phosphate decarboxylase domain]
A0A4V0ILI5	KH domain-containing protein	nova-1	1.54054e+08	2.53893e+08	0.606767	0.106731	-0.720785	Nonsignificant	None	2	Molecular Function:nucleic acid binding (GO:0003676),Molecular Function:RNA binding (GO:0003723)	RNA-binding protein Nova	--	--	--	--	--	IPR004087 [K Homology domain] ; IPR004088[K Homology domain, type 1]
O17586	Proteasome subunit alpha type-6	pas-1	3.9707e+08	339308924	1.17023	0.401094	0.226795	Nonsignificant	None	5	Molecular Function:endopeptidase activity (GO:0004175),Molecular Function:threonine-type endopeptidase activity (GO:0004298),Cellular Component:proteasome core complex (GO:0005839),Biological Process:ubiquitin-dependent protein catabolic process (GO:0006511),Biological Process:proteolysis involved in cellular protein catabolic process (GO:0051603)	20S proteasome subunit alpha 1	3.4.25.1	ko03050 Proteasome	20S proteasome, alpha and beta subunits	O	Posttranslational modification, protein turnover, chaperones ;	IPR000426 [Proteasome alpha-subunit, N-terminal domain] ; IPR001353[Proteasome, subunit alpha/beta] ; IPR023332[Proteasome A-type subunit]
Q9XUE5	NOmpA Homolog (Drosophila nompA: no mechanoreceptor potential A)	noah-2	4.04208e+07	5.62392e+07	0.718729	0.193431	-0.47648	Nonsignificant	None	--	--	--	--	--	--	--	--	IPR001507 [Zona pellucida domain] ; IPR003609[PAN/Apple domain]
Q21484	Histone acetyltransferase type B catalytic subunit	hat-1	9.41926e+07	8.25438e+07	1.14112	0.425517	0.190453	Nonsignificant	None	5	Molecular Function:histone acetyltransferase activity (GO:0004402),Cellular Component:nucleus (GO:0005634),Biological Process:chromatin organization (GO:0006325),Biological Process:chromatin silencing at telomere (GO:0006348),Biological Process:histone acetylation (GO:0016573)	histone acetyltransferase 1	2.3.1.48		--	--	--	IPR017380 [Histone acetyltransferase type B, catalytic subunit] ; IPR019467[Histone acetyl transferase HAT1 N-terminal]
G5EFC4	Cell Division Cycle related	cdc-5l	7.55955e+07	4.61019e+07	1.63975	0.137767	0.713474	Nonsignificant	None	--	--	pre-mRNA-splicing factor CDC5/CEF1	--	ko03040 Spliceosome	--	--	--	IPR001005 [SANT/Myb domain] ; IPR017930[Myb domain] ; IPR021786[Pre-mRNA splicing factor component Cdc5p/Cef1]
D5MCQ6	SUPpressor	sup-26	2.78099e+07	2.60028e+07	1.0695	0.489467	0.0969329	Nonsignificant	None	1	Molecular Function:nucleic acid binding (GO:0003676)	--	--	--	RNA recognition motif (RRM) domain	J	Translation, ribosomal structure and biogenesis ;	IPR000504 [RNA recognition motif domain]
O44512	Cytochrome b-c1 complex subunit Rieske, mitochondrial	isp-1	6.18953e+08	633398692	0.977194	0.429295	-0.0332836	Nonsignificant	None	4	Molecular Function:ubiquinol-cytochrome-c reductase activity (GO:0008121),Cellular Component:membrane (GO:0016020),Molecular Function:oxidoreductase activity (GO:0016491),Biological Process:oxidation-reduction process (GO:0055114)	ubiquinol-cytochrome c reductase iron-sulfur subunit	1.10.2.2	ko00190 Oxidative phosphorylation ko01100 Metabolic pathways	Rieske Fe-S protein	C	Energy production and conversion ;	IPR004192 [Ubiquinol cytochrome reductase, transmembrane domain] ; IPR005805[Rieske iron-sulphur protein, C-terminal] ; IPR014349[Rieske iron-sulphur protein] ; IPR017941[Rieske [2Fe-2S] iron-sulphur domain]
Q18594	Uncharacterized protein C44B7.5	C44B7.5	1.86332e+08	1.68806e+08	1.10382	0.458166	0.142506	Nonsignificant	None	--	--	--	--	--	--	--	--	--
Q17633	Uncharacterized protein	C04G2.9	1.69226e+08	205811616	0.822239	0.286253	-0.28237	Nonsignificant	None	--	--	--	--	--	--	--	--	IPR021010 [Cytosolic motility protein]
P34556	Cyclin-dependent kinase 1	cdk-1	1.03938e+08	136477465	0.761574	0.230925	-0.392944	Nonsignificant	None	3	Molecular Function:protein kinase activity (GO:0004672),Molecular Function:ATP binding (GO:0005524),Biological Process:protein phosphorylation (GO:0006468)	--	--		Predicted ATPase	R	General function prediction only ;	IPR000719 [Protein kinase domain]
O01763	Nuclear cap-binding protein subunit 1	ncbp-1	9.49576e+07	83727523	1.13413	0.431527	0.181581	Nonsignificant	None	6	Molecular Function:RNA cap binding (GO:0000339),Molecular Function:RNA binding (GO:0003723),Molecular Function:protein binding (GO:0005515),Cellular Component:nuclear cap binding complex (GO:0005846),Biological Process:RNA metabolic process (GO:0016070),Biological Process:mRNA transport (GO:0051028)	nuclear cap-binding protein subunit 1	--	ko03013 RNA transport ko03015 mRNA surveillance pathway ko03040 Spliceosome	--	--	--	IPR003890 [MIF4G-like, type 3] ; IPR015172[MIF4G-like, type 1] ; IPR015174[MIF4G-like, type 2] ; IPR027159[Nuclear cap-binding protein subunit 1]
Q02335	Mitochondrial import receptor subunit tomm-70	tomm-70	1.28593e+08	9.88292e+07	1.30116	0.303426	0.379804	Nonsignificant	None	1	Molecular Function:protein binding (GO:0005515)	--	--	--	--	--	--	IPR019734 [Tetratricopeptide repeat]
G5ECL3	Pre-RNA processing 21	prp-21	7.28871e+07	7.11554e+07	1.02434	0.47099	0.0346897	Nonsignificant	None	3	Molecular Function:RNA binding (GO:0003723),Molecular Function:protein binding (GO:0005515),Biological Process:RNA processing (GO:0006396)	splicing factor 3A subunit 1	--	ko03040 Spliceosome	--	--	--	IPR000061 [SWAP/Surp] ; IPR000626[Ubiquitin domain] ; IPR022030[Splicing factor 3A subunit 1]
Q20239	DUF5110 domain-containing protein	aagr-3	1.56475e+08	156921447	0.997158	0.447123	-0.0041067	Nonsignificant	None	1	Biological Process:carbohydrate metabolic process (GO:0005975)	alpha 1,3-glucosidase	3.2.1.84	ko00510 N-Glycan biosynthesis ko01100 Metabolic pathways ko04141 Protein processing in endoplasmic reticulum	Alpha-glucosidase, glycosyl hydrolase family GH31	G	Carbohydrate transport and metabolism ;	IPR000322 [Glycoside hydrolase family 31] ; IPR025887[Glycoside hydrolase family 31, N-terminal domain] ; IPR033403[Domain of unknown function DUF5110]
O16521	NADH-cytochrome b5 reductase	hpo-19	1.49944e+08	1.26345e+08	1.18678	0.387642	0.247049	Nonsignificant	None	2	Molecular Function:oxidoreductase activity (GO:0016491),Biological Process:oxidation-reduction process (GO:0055114)	cytochrome-b5 reductase	1.6.2.2	ko00520 Amino sugar and nucleotide sugar metabolism	Ferredoxin-NADP reductase	C	Energy production and conversion ;	IPR001433 [Oxidoreductase FAD/NAD(P)-binding] ; IPR001709[Flavoprotein pyridine nucleotide cytochrome reductase] ; IPR001834[NADH:cytochrome b5 reductase (CBR)] ; IPR008333[Oxidoreductase, FAD-binding domain] ; IPR017927[Ferredoxin reductase-type FAD-binding domain]
P34650	Probable mannose-6-phosphate isomerase	ZK632.4	1.02217e+08	1.26052e+08	0.810909	0.275788	-0.302388	Nonsignificant	None	4	Molecular Function:mannose-6-phosphate isomerase activity (GO:0004476),Biological Process:carbohydrate metabolic process (GO:0005975),Molecular Function:zinc ion binding (GO:0008270),Biological Process:GDP-mannose biosynthetic process (GO:0009298)	mannose-6-phosphate isomerase	5.3.1.8	ko00051 Fructose and mannose metabolism ko00520 Amino sugar and nucleotide sugar metabolism ko01100 Metabolic pathways	Mannose-6-phosphate isomerase, class I	G	Carbohydrate transport and metabolism ;	IPR001250 [Mannose-6-phosphate isomerase, type I] ; IPR016305[Mannose-6-phosphate isomerase]
Q9TZC4	Integrin-linked protein kinase homolog pat-4	pat-4	1.18964e+08	1.37933e+08	0.862476	0.323656	-0.213444	Nonsignificant	None	4	Molecular Function:protein kinase activity (GO:0004672),Molecular Function:protein binding (GO:0005515),Molecular Function:ATP binding (GO:0005524),Biological Process:protein phosphorylation (GO:0006468)	integrin-linked kinase	2.7.11.1		Chromosome segregation ATPase	D	Cell cycle control, cell division, chromosome partitioning ;	IPR000719 [Protein kinase domain] ; IPR001245[Serine-threonine/tyrosine-protein kinase catalytic domain] ; IPR002110[Ankyrin repeat] ; IPR020683[Ankyrin repeat-containing domain]
H2L0C0	ER membrane protein complex subunit 1	emc-1	3.06642e+07	4.29195e+07	0.714458	0.189795	-0.485079	Nonsignificant	None	1	Cellular Component:ER membrane protein complex (GO:0072546)	--	--	--	--	--	--	IPR011678 [Domain of unknown function DUF1620] ; IPR026895[ER membrane protein complex subunit 1]
P34576	Transmembrane cell adhesion receptor mua-3	mua-3	3.03105e+07	9.62469e+06	3.14924	0.00331113	1.65501	Significant	up	2	Molecular Function:calcium ion binding (GO:0005509),Molecular Function:protein binding (GO:0005515)	--	--	--	--	--	--	IPR000082 [SEA domain] ; IPR000742[EGF-like domain] ; IPR001881[EGF-like calcium-binding domain] ; IPR002035[von Willebrand factor, type A] ; IPR002172[Low-density lipoprotein (LDL) receptor class A repeat] ; IPR013032[EGF-like, conserved site]
Q17430	Nuclear RNA-binding protein sart-3	sart-3	7.75766e+07	5.13785e+07	1.50991	0.188074	0.594458	Nonsignificant	None	2	Molecular Function:nucleic acid binding (GO:0003676),Biological Process:RNA processing (GO:0006396)	--	--	--	RNA recognition motif (RRM) domain	J	Translation, ribosomal structure and biogenesis ;	IPR000504 [RNA recognition motif domain] ; IPR003107[HAT (Half-A-TPR) repeat] ; IPR008669[LSM-interacting domain]
P42168	Casein kinase I isoform alpha	kin-19	1.6119e+08	2.12844e+08	0.757316	0.227127	-0.401032	Nonsignificant	None	3	Molecular Function:protein kinase activity (GO:0004672),Molecular Function:ATP binding (GO:0005524),Biological Process:protein phosphorylation (GO:0006468)	casein kinase 1, alpha	2.7.11.1	ko04310 Wnt signaling pathway	Serine/threonine protein kinase	T	Signal transduction mechanisms ;	IPR000719 [Protein kinase domain]
A0A0K3AQN5	p-GlycoProtein related	pgp-2	2.99651e+08	4.04436e+08	0.740912	0.212631	-0.432625	Nonsignificant	None	5	Molecular Function:ATP binding (GO:0005524),Biological Process:transport (GO:0006810),Cellular Component:integral component of membrane (GO:0016021),Molecular Function:ATPase activity (GO:0016887),Biological Process:transmembrane transport (GO:0055085)	ATP-binding cassette, subfamily B (MDR/TAP), member 1	3.6.3.44	ko02010 ABC transporters	ABC-type multidrug transport system, ATPase and permease component	V	Defense mechanisms ;	IPR003439 [ABC transporter-like] ; IPR003593[AAA+ ATPase domain] ; IPR011527[ABC transporter type 1, transmembrane domain]
C7IVS4	DNA polymerase	pola-1	3.81081e+07	3.8325e+07	0.99434	0.444622	-0.00818827	Nonsignificant	None	8	Molecular Function:nucleotide binding (GO:0000166),Molecular Function:nucleoside binding (GO:0001882),Molecular Function:nucleic acid binding (GO:0003676),Molecular Function:DNA binding (GO:0003677),Molecular Function:DNA-directed DNA polymerase activity (GO:0003887),Biological Process:DNA replication (GO:0006260),Biological Process:DNA replication initiation (GO:0006270),Molecular Function:3'-5'…	DNA polymerase alpha subunit A	2.7.7.7	ko00230 Purine metabolism ko00240 Pyrimidine metabolism ko01100 Metabolic pathways ko03030 DNA replication	DNA polymerase elongation subunit (family B)	L	Replication, recombination and repair ;	IPR006133 [DNA-directed DNA polymerase, family B, exonuclease domain] ; IPR006134[DNA-directed DNA polymerase, family B, multifunctional domain] ; IPR006172[DNA-directed DNA polymerase, family B] ; IPR015088[Zinc finger, DNA-directed DNA polymerase, family B, alpha] ; IPR024647[DNA polymerase alpha catalytic subunit, N-terminal domain] ; IPR029702[DNA polymerase alpha catalytic subunit]
P34815	Putative acetylcholine regulator unc-18	unc-18	4.82676e+07	6.13568e+07	0.786671	0.253575	-0.346169	Nonsignificant	None	2	Biological Process:vesicle docking involved in exocytosis (GO:0006904),Biological Process:vesicle-mediated transport (GO:0016192)	syntaxin-binding protein 1	--		--	--	--	IPR001619 [Sec1-like protein]
Q22633	4-hydroxyphenylpyruvate dioxygenase	hpd-1	1.72901e+08	2.09367e+08	0.825827	0.289576	-0.276088	Nonsignificant	None	3	Molecular Function:4-hydroxyphenylpyruvate dioxygenase activity (GO:0003868),Biological Process:aromatic amino acid family metabolic process (GO:0009072),Biological Process:oxidation-reduction process (GO:0055114)	4-hydroxyphenylpyruvate dioxygenase	1.13.11.27	ko00130 Ubiquinone and other terpenoid-quinone biosynthesis ko00350 Tyrosine metabolism ko00360 Phenylalanine metabolism ko01100 Metabolic pathways	4-hydroxyphenylpyruvate dioxygenase and related hemolysins	ER	Amino acid transport and metabolism ; General function prediction only ;	IPR004360 [Glyoxalase/fosfomycin resistance/dioxygenase domain] ; IPR005956[4-hydroxyphenylpyruvate dioxygenase]
Q22629	Alpha-dystroglycan	dgn-1	6.71556e+07	8.27471e+07	0.811576	0.276403	-0.301201	Nonsignificant	None	3	Biological Process:cytoskeletal anchoring at plasma membrane (GO:0007016),Cellular Component:dystrophin-associated glycoprotein complex (GO:0016010),Cellular Component:membrane (GO:0016020)	dystroglycan 1	--	ko04512 ECM-receptor interaction	--	--	--	IPR006644 [Dystroglycan-type cadherin-like] ; IPR008465[Dystroglycan] ; IPR030398[DG-type SEA domain]
Q7YTU0	TEP (ThiolEster containing Protein)	tep-1	2.43942e+07	4.86153e+07	0.501781	0.0475531	-0.994871	Significant	down	3	Molecular Function:endopeptidase inhibitor activity (GO:0004866),Cellular Component:extracellular region (GO:0005576),Cellular Component:extracellular space (GO:0005615)	CD109 antigen	--	--	Uncharacterized conserved protein YfaS, alpha-2-macroglobulin family	R	General function prediction only ;	IPR001599 [Alpha-2-macroglobulin] ; IPR002890[Alpha-2-macroglobulin, N-terminal] ; IPR009048[Alpha-macroglobulin, receptor-binding] ; IPR011625[Alpha-2-macroglobulin, N-terminal 2] ; IPR011626[Alpha-macroglobulin complement component] ; IPR019565[Alpha-2-macroglobulin, thiol-ester bond-forming]
K8ERV5	TropoNin T	tnt-4	1.04639e+08	104552477	1.00083	0.450373	0.00119053	Nonsignificant	None	2	Cellular Component:troponin complex (GO:0005861),Biological Process:regulation of muscle contraction (GO:0006937)	--	--	--	--	--	--	IPR027707 [Troponin T]
A1X3T7	Vacuolar protein sorting-associated protein 35	F59G1.3	8.33211e+07	7.75406e+07	1.07455	0.484791	0.103729	Nonsignificant	None	3	Molecular Function:protein transporter activity (GO:0008565),Biological Process:protein transport (GO:0015031),Cellular Component:retromer complex (GO:0030904)	vacuolar protein sorting-associated protein 35	--	ko04144 Endocytosis	--	--	--	IPR005378 [Vacuolar protein sorting-associated protein 35]
Q21824	Probable peroxiredoxin prdx-3	prdx-3	5.86381e+08	713802763	0.821489	0.285558	-0.283688	Nonsignificant	None	5	Molecular Function:antioxidant activity (GO:0016209),Molecular Function:oxidoreductase activity (GO:0016491),Biological Process:cell redox homeostasis (GO:0045454),Molecular Function:peroxiredoxin activity (GO:0051920),Biological Process:oxidation-reduction process (GO:0055114)	peroxiredoxin 3	1.11.1.15	--	Alkyl hydroperoxide reductase subunit AhpC (peroxiredoxin)	V	Defense mechanisms ;	IPR000866 [Alkyl hydroperoxide reductase subunit C/ Thiol specific antioxidant] ; IPR013766[Thioredoxin domain] ; IPR019479[Peroxiredoxin, C-terminal]
P90897	DEAD-box ATP-dependent RNA helicase rde-12	rde-12	6.24302e+07	4.90835e+07	1.27192	0.323486	0.347007	Nonsignificant	None	2	Molecular Function:nucleic acid binding (GO:0003676),Molecular Function:ATP binding (GO:0005524)	--	--	--	Superfamily II DNA and RNA helicase	L	Replication, recombination and repair ;	IPR001650 [Helicase, C-terminal] ; IPR011545[DEAD/DEAH box helicase domain] ; IPR014001[Helicase superfamily 1/2, ATP-binding domain] ; IPR014014[RNA helicase, DEAD-box type, Q motif]
Q9XTI0	Probable 3-hydroxyisobutyrate dehydrogenase, mitochondrial	B0250.5	2.297e+08	1.65867e+08	1.38484	0.251511	0.469718	Nonsignificant	None	4	Molecular Function:phosphogluconate dehydrogenase (decarboxylating) activity (GO:0004616),Molecular Function:3-hydroxyisobutyrate dehydrogenase activity (GO:0008442),Molecular Function:NAD binding (GO:0051287),Biological Process:oxidation-reduction process (GO:0055114)	3-hydroxyisobutyrate dehydrogenase	1.1.1.31	ko00280 Valine, leucine and isoleucine degradation ko01100 Metabolic pathways	3-hydroxyisobutyrate dehydrogenase or related beta-hydroxyacid dehydrogenase	I	Lipid transport and metabolism ;	IPR006115 [6-phosphogluconate dehydrogenase, NADP-binding] ; IPR011548[3-hydroxyisobutyrate dehydrogenase] ; IPR029154[3-hydroxyisobutyrate dehydrogenase, NAD-binding domain]
P92199	Rho-associated protein kinase let-502	let-502	8.14426e+07	4.50508e+07	1.80779	0.0912133	0.854231	Nonsignificant	None	5	Molecular Function:protein kinase activity (GO:0004672),Molecular Function:protein serine/threonine kinase activity (GO:0004674),Molecular Function:ATP binding (GO:0005524),Biological Process:protein phosphorylation (GO:0006468),Biological Process:intracellular signal transduction (GO:0035556)	Rho-associated protein kinase 1	2.7.11.1	ko04350 TGF-beta signaling pathway	Serine/threonine protein kinase	T	Signal transduction mechanisms ;	IPR000719 [Protein kinase domain] ; IPR000961[AGC-kinase, C-terminal] ; IPR002219[Protein kinase C-like, phorbol ester/diacylglycerol-binding domain] ; IPR029875[Rho-associated protein kinase LET-502]
P45970	Spindle apparatus protein lin-5	lin-5	6.89336e+07	4.65211e+07	1.48177	0.200964	0.567322	Nonsignificant	None	--	--	--	--	--	--	--	--	--
Q94216	DnaJ homolog subfamily C member 2	dnj-11	3.02651e+07	4.4582e+07	0.678863	0.160364	-0.558807	Nonsignificant	None	--	--	DnaJ homolog subfamily C member 2	--	--	DnaJ-class molecular chaperone with C-terminal Zn finger domain	O	Posttranslational modification, protein turnover, chaperones ;	IPR001005 [SANT/Myb domain] ; IPR001623[DnaJ domain] ; IPR017877[Myb-like domain] ; IPR032003[Ribosome-associated complex head domain]
Q9NF11	Hypoxanthine phosphoribosyltransferase	hprt-1	1.09547e+08	1.07299e+08	1.02094	0.468038	0.0299027	Nonsignificant	None	1	Biological Process:nucleoside metabolic process (GO:0009116)	hypoxanthine phosphoribosyltransferase	2.4.2.8	ko00230 Purine metabolism ko00983 Drug metabolism - other enzymes ko01100 Metabolic pathways	Hypoxanthine-guanine phosphoribosyltransferase	F	Nucleotide transport and metabolism ;	IPR000836 [Phosphoribosyltransferase domain]
Q19579	Polyadenylate-binding protein	pab-2	1.10403e+08	1.8985e+08	0.581525	0.0902616	-0.782086	Nonsignificant	None	2	Molecular Function:nucleic acid binding (GO:0003676),Molecular Function:RNA binding (GO:0003723)	polyadenylate-binding protein	--	ko03013 RNA transport ko03015 mRNA surveillance pathway ko03018 RNA degradation	RNA recognition motif (RRM) domain	J	Translation, ribosomal structure and biogenesis ;	IPR000504 [RNA recognition motif domain] ; IPR002004[Polyadenylate-binding protein/Hyperplastic disc protein]
P47991	60S ribosomal protein L6	rpl-6	1.6517e+09	1.58396e+09	1.04277	0.486882	0.0604206	Nonsignificant	None	4	Molecular Function:structural constituent of ribosome (GO:0003735),Cellular Component:intracellular (GO:0005622),Cellular Component:ribosome (GO:0005840),Biological Process:translation (GO:0006412)	large subunit ribosomal protein L6e	--	ko03010 Ribosome	--	--	--	IPR000915 [60S ribosomal protein L6E]
G5EGL2	OBG-type G domain-containing protein	CELE_T28D6.6	1.29811e+08	1.58054e+08	0.821304	0.285388	-0.284011	Nonsignificant	None	1	Molecular Function:GTP binding (GO:0005525)	--	--	--	Ribosome-interacting GTPase 1	J	Translation, ribosomal structure and biogenesis ;	IPR004095 [TGS] ; IPR006073[GTP binding domain] ; IPR031167[OBG-type guanine nucleotide-binding (G) domain] ; IPR031662[GTP binding protein, second domain]
Q22469	Matrin-type domain-containing protein	CELE_T13H5.4	3.62603e+07	3.93968e+07	0.920387	0.377469	-0.119688	Nonsignificant	None	5	Molecular Function:nucleic acid binding (GO:0003676),Molecular Function:RNA binding (GO:0003723),Cellular Component:nucleus (GO:0005634),Cellular Component:spliceosomal complex (GO:0005681),Molecular Function:zinc ion binding (GO:0008270)	splicing factor 3A subunit 3	--	ko03040 Spliceosome	--	--	--	IPR000690 [Zinc finger, C2H2-type matrin] ; IPR021966[Splicing factor SF3a60 binding domain] ; IPR024598[Domain of unknown function DUF3449] ; IPR031774[SF3A3 domain] ; IPR031776[Splicing factor 3A subunit 3]
I2HAG1	Galectin	lec-3	3.41638e+08	4.19267e+08	0.814845	0.279418	-0.295402	Nonsignificant	None	1	Molecular Function:carbohydrate binding (GO:0030246)	--	--	--	WGR domain, predicted DNA-binding domain in MolR	K	Transcription ;	IPR001079 [Galectin, carbohydrate recognition domain]
G5EDD1	Ubiquinol-Cytochrome c oxidoReductase complex	ucr-2.1	3.38881e+08	393966391	0.860177	0.321514	-0.217295	Nonsignificant	None	--	--	ubiquinol-cytochrome c reductase core subunit 2	--	ko00190 Oxidative phosphorylation ko01100 Metabolic pathways	Predicted Zn-dependent peptidase	R	General function prediction only ;	IPR007863 [Peptidase M16, C-terminal] ; IPR011765[Peptidase M16, N-terminal]
O17939	WD_REPEATS_REGION domain-containing protein	aipl-1	8.90574e+07	1.20241e+08	0.740656	0.212406	-0.433124	Nonsignificant	None	1	Molecular Function:protein binding (GO:0005515)	--	--	--	WD40 repeat	R	General function prediction only ;	IPR001680 [WD40 repeat] ; IPR017986[WD40-repeat-containing domain] ; IPR020472[G-protein beta WD-40 repeat] ; IPR024977[Anaphase-promoting complex subunit 4, WD40 domain]
Q9U2M4	Hydroxyacid-oxoacid transhydrogenase, mitochondrial	hphd-1	1.15237e+08	1.21231e+08	0.950561	0.405174	-0.0731483	Nonsignificant	None	3	Molecular Function:oxidoreductase activity (GO:0016491),Molecular Function:metal ion binding (GO:0046872),Biological Process:oxidation-reduction process (GO:0055114)	hydroxyacid-oxoacid transhydrogenase	1.1.99.24	--	Alcohol dehydrogenase, class IV	C	Energy production and conversion ;	IPR001670 [Alcohol dehydrogenase, iron-type]
O62275	Argonaute protein wago-4	wago-4	7.42106e+07	42489706	1.74656	0.106104	0.804513	Nonsignificant	None	2	Molecular Function:nucleic acid binding (GO:0003676),Molecular Function:protein binding (GO:0005515)	--	--	--	--	--	--	IPR003100 [PAZ domain] ; IPR003165[Piwi domain]
O16294	GMP reductase	F32D1.5	2.61401e+08	2.82008e+08	0.926927	0.383502	-0.109473	Nonsignificant	None	2	Molecular Function:catalytic activity (GO:0003824),Biological Process:oxidation-reduction process (GO:0055114)	GMP reductase	1.7.1.7	ko00230 Purine metabolism	IMP dehydrogenase/GMP reductase	F	Nucleotide transport and metabolism ;	IPR001093 [IMP dehydrogenase/GMP reductase]
Q09248	Probable dynactin subunit 2	dnc-2	1.03309e+08	9.72314e+07	1.06251	0.495979	0.0874725	Nonsignificant	None	--	--	dynactin 2	--		--	--	--	--
Q20330	Intermediate Filament Organize	ifo-1	2.32942e+07	3.25653e+07	0.715307	0.190516	-0.483366	Nonsignificant	None	--	--	--	--	--	--	--	--	--
H2KMK6	Uncharacterized protein	CELE_Y38E10A.22	1.40596e+08	9.03606e+07	1.55595	0.168577	0.637794	Nonsignificant	None	--	--	--	--	--	--	--	--	--
Q8MQB5	TPR_REGION domain-containing protein	rmd-2	4.38206e+08	489206757	0.895749	0.354638	-0.158834	Nonsignificant	None	1	Molecular Function:protein binding (GO:0005515)	--	--	--	Tetratricopeptide (TPR) repeat	R	General function prediction only ;	IPR013026 [Tetratricopeptide repeat-containing domain] ; IPR019734[Tetratricopeptide repeat]
P41938	Probable 3-hydroxyacyl-CoA dehydrogenase B0272.3	B0272.3	3.46857e+08	2.31049e+08	1.50123	0.191968	0.586143	Nonsignificant	None	4	Molecular Function:3-hydroxyacyl-CoA dehydrogenase activity (GO:0003857),Biological Process:fatty acid metabolic process (GO:0006631),Molecular Function:oxidoreductase activity (GO:0016491),Biological Process:oxidation-reduction process (GO:0055114)	3-hydroxyacyl-CoA dehydrogenase	1.1.1.35	ko00062 Fatty acid elongation ko00071 Fatty acid degradation ko00280 Valine, leucine and isoleucine degradation ko00310 Lysine degradation ko00380 Tryptophan metabolism ko00650 Butanoate metabolism ko01100 Metabolic pathways ko01212 Fatty acid metabolism	3-hydroxyacyl-CoA dehydrogenase	I	Lipid transport and metabolism ;	IPR006108 [3-hydroxyacyl-CoA dehydrogenase, C-terminal] ; IPR006176[3-hydroxyacyl-CoA dehydrogenase, NAD binding]
O44156	Proteasome subunit alpha type-1	pas-6	4.03919e+08	352811612	1.14486	0.42233	0.195169	Nonsignificant	None	5	Molecular Function:endopeptidase activity (GO:0004175),Molecular Function:threonine-type endopeptidase activity (GO:0004298),Cellular Component:proteasome core complex (GO:0005839),Biological Process:ubiquitin-dependent protein catabolic process (GO:0006511),Biological Process:proteolysis involved in cellular protein catabolic process (GO:0051603)	20S proteasome subunit alpha 6	3.4.25.1	ko03050 Proteasome	20S proteasome, alpha and beta subunits	O	Posttranslational modification, protein turnover, chaperones ;	IPR000426 [Proteasome alpha-subunit, N-terminal domain] ; IPR001353[Proteasome, subunit alpha/beta] ; IPR023332[Proteasome A-type subunit]
Q19278	3-hydroxyisobutyryl-CoA hydrolase, mitochondrial	hach-1	9.36981e+07	136332285	0.687277	0.167169	-0.541036	Nonsignificant	None	1	Molecular Function:3-hydroxyisobutyryl-CoA hydrolase activity (GO:0003860)	3-hydroxyisobutyryl-CoA hydrolase	3.1.2.4	ko00280 Valine, leucine and isoleucine degradation ko00410 beta-Alanine metabolism ko00640 Propanoate metabolism ko01100 Metabolic pathways ko01200 Carbon metabolism	Enoyl-CoA hydratase/carnithine racemase	I	Lipid transport and metabolism ;	IPR032259 [Enoyl-CoA hydratase/isomerase, HIBYL-CoA-H type]
G4SL51	Prion-like-(Q/N-rich)-domain-bearing protein	pqn-52	2.48192e+07	18440084	1.34594	0.274653	0.42861	Nonsignificant	None	--	--	--	--	--	--	--	--	--
G5ED36	Endocytosis protein RME-8	rme-8	3.39344e+07	3.80439e+07	0.89198	0.351134	-0.164917	Nonsignificant	None	--	--	DnaJ homolog subfamily C member 13	--	--	--	--	--	IPR001623 [DnaJ domain] ; IPR025640[Domain of unknown function DUF4339]
Q9N3G0	SAP domain-containing protein	CELE_Y53G8AR.6	1.8839e+08	216520090	0.870081	0.330743	-0.200779	Nonsignificant	None	--	--	SAP domain-containing ribonucleoprotein	--	--	--	--	--	IPR003034 [SAP domain]
Q9XWZ2	Acyl-CoA dehydrogenase family member 11	acdh-11	1.17706e+08	9.19043e+07	1.28074	0.317326	0.356983	Nonsignificant	None	2	Molecular Function:acyl-CoA dehydrogenase activity (GO:0003995),Biological Process:oxidation-reduction process (GO:0055114)	--	--	--	Acyl-CoA dehydrogenase related to the alkylation response protein AidB	I	Lipid transport and metabolism ;	IPR006091 [Acyl-CoA oxidase/dehydrogenase, central domain] ; IPR009075[Acyl-CoA dehydrogenase/oxidase C-terminal]
G5EDW8	Uncharacterized protein	CELE_VF13D12L.3	5.09543e+07	65418713	0.778895	0.246514	-0.3605	Nonsignificant	None	3	Biological Process:metabolic process (GO:0008152),Molecular Function:oxidoreductase activity (GO:0016491),Biological Process:oxidation-reduction process (GO:0055114)	--	--	--	Malate/lactate/ureidoglycolate dehydrogenase, LDH2 family	C	Energy production and conversion ;	IPR003767 [Malate/L-lactate dehydrogenase]
Q17574	Methionine synthase reductase	mtrr-1	8.25585e+07	6.63813e+07	1.2437	0.343799	0.31464	Nonsignificant	None	3	Molecular Function:FMN binding (GO:0010181),Molecular Function:oxidoreductase activity (GO:0016491),Biological Process:oxidation-reduction process (GO:0055114)	methionine synthase reductase	1.16.1.8	--	Cytochrome P450	QV	Secondary metabolites biosynthesis, transport and catabolism ; Defense mechanisms ;	IPR001094 [Flavodoxin-like] ; IPR001433[Oxidoreductase FAD/NAD(P)-binding] ; IPR001709[Flavoprotein pyridine nucleotide cytochrome reductase] ; IPR003097[FAD-binding, type 1] ; IPR008254[Flavodoxin/nitric oxide synthase] ; IPR017927[Ferredoxin reductase-type FAD-binding domain]
P91134	Adenylosuccinate synthetase	adss-1	1.5699e+08	2.45451e+08	0.639599	0.130034	-0.64476	Nonsignificant	None	3	Molecular Function:adenylosuccinate synthase activity (GO:0004019),Molecular Function:GTP binding (GO:0005525),Biological Process:purine nucleotide biosynthetic process (GO:0006164)	adenylosuccinate synthase	6.3.4.4	ko00230 Purine metabolism ko00250 Alanine, aspartate and glutamate metabolism ko01100 Metabolic pathways	Adenylosuccinate synthase	F	Nucleotide transport and metabolism ;	IPR001114 [Adenylosuccinate synthetase]
H2KYS1	SHSP domain-containing protein	hsp-43	8.98025e+07	80995884	1.10873	0.453787	0.148907	Nonsignificant	None	--	--	--	--	--	--	--	--	IPR001436 [Alpha crystallin/Heat shock protein] ; IPR002068[Alpha crystallin/Hsp20 domain] ; IPR031107[Small heat shock protein HSP20]
Q23629	Probable 2-oxoglutarate dehydrogenase E1 component DHKTD1 homolog, mitochondrial	ogdh-2	5.35259e+07	6.09808e+07	0.877749	0.337888	-0.188119	Nonsignificant	None	5	Molecular Function:oxoglutarate dehydrogenase (succinyl-transferring) activity (GO:0004591),Biological Process:tricarboxylic acid cycle (GO:0006099),Biological Process:metabolic process (GO:0008152),Molecular Function:thiamine pyrophosphate binding (GO:0030976),Biological Process:oxidation-reduction process (GO:0055114)	probable 2-oxoglutarate dehydrogenase E1 component DHKTD1	1.2.4.2	--	2-oxoglutarate dehydrogenase complex, dehydrogenase (E1) component, and related enzymes	C	Energy production and conversion ;	IPR001017 [Dehydrogenase, E1 component] ; IPR005475[Transketolase-like, pyrimidine-binding domain] ; IPR011603[2-oxoglutarate dehydrogenase E1 component] ; IPR031717[Multifunctional 2-oxoglutarate metabolism enzyme, C-terminal]
Q17339	Female germline-specific tumor suppressor gld-1	gld-1	1.37756e+08	7.77284e+07	1.77227	0.0995866	0.8256	Nonsignificant	None	4	Molecular Function:nucleic acid binding (GO:0003676),Molecular Function:RNA binding (GO:0003723),Molecular Function:single-stranded RNA binding (GO:0003727),Biological Process:regulation of translation (GO:0006417)	--	--	--	--	--	--	IPR004087 [K Homology domain] ; IPR004088[K Homology domain, type 1] ; IPR031119[STAR-domain RNA-binding protein GLD-1/HOW] ; IPR032377[STAR protein, homodimerisation region]
Q9N599	Proteasome subunit alpha type-4	pas-3	4.07672e+08	394971146	1.03216	0.477763	0.0456631	Nonsignificant	None	5	Molecular Function:endopeptidase activity (GO:0004175),Molecular Function:threonine-type endopeptidase activity (GO:0004298),Cellular Component:proteasome core complex (GO:0005839),Biological Process:ubiquitin-dependent protein catabolic process (GO:0006511),Biological Process:proteolysis involved in cellular protein catabolic process (GO:0051603)	20S proteasome subunit alpha 3	3.4.25.1	ko03050 Proteasome	20S proteasome, alpha and beta subunits	O	Posttranslational modification, protein turnover, chaperones ;	IPR000426 [Proteasome alpha-subunit, N-terminal domain] ; IPR001353[Proteasome, subunit alpha/beta] ; IPR023332[Proteasome A-type subunit]
Q9XWP7	Eukaryotic Initiation Factor	eif-3.j	4.52697e+08	356914534	1.26836	0.325993	0.342969	Nonsignificant	None	3	Molecular Function:translation initiation factor activity (GO:0003743),Cellular Component:cytoplasm (GO:0005737),Cellular Component:eukaryotic translation initiation factor 3 complex (GO:0005852)	translation initiation factor 3 subunit J	--	ko03013 RNA transport	--	--	--	IPR013906 [Eukaryotic translation initiation factor 3 subunit J]
P45971	Dolichyl-diphosphooligosaccharide--protein glycosyltransferase 48 kDa subunit	ostb-1	1.96897e+08	164605643	1.19617	0.380142	0.258428	Nonsignificant	None	2	Cellular Component:endoplasmic reticulum membrane (GO:0005789),Biological Process:protein N-linked glycosylation via asparagine (GO:0018279)	oligosaccharyltransferase complex subunit beta	--	ko00510 N-Glycan biosynthesis ko01100 Metabolic pathways ko04141 Protein processing in endoplasmic reticulum	--	--	--	IPR005013 [Dolichyl-diphosphooligosaccharide--protein glycosyltransferase 48 kDa subunit]
Q22129	Uncharacterized protein	CELE_T03G6.3	9.33586e+07	115080520	0.811246	0.276098	-0.301789	Nonsignificant	None	3	Molecular Function:catalytic activity (GO:0003824),Cellular Component:plasma membrane (GO:0005886),Molecular Function:glycerophosphocholine cholinephosphodiesterase activity (GO:0047390)	ectonucleotide pyrophosphatase/phosphodiesterase family member 6	3.1.4.-	ko00565 Ether lipid metabolism	Predicted pyrophosphatase or phosphodiesterase, AlkP superfamily	R	General function prediction only ;	IPR002591 [Type I phosphodiesterase/nucleotide pyrophosphatase/phosphate transferase] ; IPR029889[Ectonucleotide pyrophosphatase/phosphodiesterase family member 6]
Q20206	40S ribosomal protein S11	rps-11	1.16731e+09	1.24851e+09	0.934965	0.390897	-0.097015	Nonsignificant	None	4	Molecular Function:structural constituent of ribosome (GO:0003735),Cellular Component:intracellular (GO:0005622),Cellular Component:ribosome (GO:0005840),Biological Process:translation (GO:0006412)	small subunit ribosomal protein S11e	--	ko03010 Ribosome	Ribosomal protein S17	J	Translation, ribosomal structure and biogenesis ;	IPR000266 [Ribosomal protein S17/S11] ; IPR032440[40S ribosomal protein S11, N-terminal]
Q20875	Pre-mRNA-splicing factor ATP-dependent RNA helicase ddx-15	ddx-15	7.49143e+07	52326477	1.43167	0.225861	0.517699	Nonsignificant	None	3	Molecular Function:nucleic acid binding (GO:0003676),Molecular Function:helicase activity (GO:0004386),Molecular Function:ATP binding (GO:0005524)	pre-mRNA-splicing factor ATP-dependent RNA helicase DHX15/PRP43	3.6.4.13	ko03040 Spliceosome	HrpA-like RNA helicase	J	Translation, ribosomal structure and biogenesis ;	IPR001650 [Helicase, C-terminal] ; IPR007502[Helicase-associated domain] ; IPR011545[DEAD/DEAH box helicase domain] ; IPR011709[Domain of unknown function DUF1605] ; IPR014001[Helicase superfamily 1/2, ATP-binding domain]
G5EFH8	PALP domain-containing protein	cbs-1	5.33466e+07	6.45183e+07	0.826844	0.290518	-0.274312	Nonsignificant	None	--	--	cystathionine beta-synthase	4.2.1.22	ko00260 Glycine, serine and threonine metabolism ko00270 Cysteine and methionine metabolism ko01100 Metabolic pathways ko01230 Biosynthesis of amino acids	CBS domain	T	Signal transduction mechanisms ;	IPR001926 [Tryptophan synthase beta subunit-like PLP-dependent enzyme]
Q20053	ATP Synthase B homolog	asb-1	4.25896e+08	2.95725e+08	1.44017	0.221454	0.526243	Nonsignificant	None	2	Molecular Function:hydrogen ion transmembrane transporter activity (GO:0015078),Biological Process:ATP synthesis coupled proton transport (GO:0015986)	F-type H+-transporting ATPase subunit b	--	ko00190 Oxidative phosphorylation ko01100 Metabolic pathways	--	--	--	IPR008688 [ATP synthase, F0 complex, subunit B/MI25] ; IPR013837[ATP synthase, F0 complex, subunit B]
G5EE80	Signal recognition particle 54 kDa protein	SRP54	4.67676e+07	4.10418e+07	1.13951	0.426896	0.188415	Nonsignificant	None	5	Molecular Function:GTPase activity (GO:0003924),Molecular Function:GTP binding (GO:0005525),Biological Process:SRP-dependent cotranslational protein targeting to membrane (GO:0006614),Molecular Function:7S RNA binding (GO:0008312),Cellular Component:signal recognition particle (GO:0048500)	signal recognition particle subunit SRP54	3.6.5.4	ko03060 Protein export	Signal recognition particle GTPase	U	Intracellular trafficking, secretion, and vesicular transport ;	IPR000897 [Signal recognition particle, SRP54 subunit, GTPase domain] ; IPR003593[AAA+ ATPase domain] ; IPR004125[Signal recognition particle, SRP54 subunit, M-domain] ; IPR006325[Signal recognition particle, SRP54 subunit, eukaryotic] ; IPR013822[Signal recognition particle, SRP54 subunit, helical bundle]
K8FE02	IMP Homolog	imph-1	5.8893e+07	8.50463e+07	0.692482	0.171428	-0.530152	Nonsignificant	None	2	Molecular Function:nucleic acid binding (GO:0003676),Molecular Function:RNA binding (GO:0003723)	--	--	--	--	--	--	IPR004087 [K Homology domain] ; IPR004088[K Homology domain, type 1]
H2KZK7	Dipeptidyl Peptidase Four (IV) family	dpf-3	4.05304e+07	6.38255e+07	0.635018	0.126663	-0.655131	Nonsignificant	None	2	Biological Process:proteolysis (GO:0006508),Molecular Function:serine-type peptidase activity (GO:0008236)	dipeptidyl-peptidase 9	3.4.14.5	--	Dipeptidyl aminopeptidase/acylaminoacyl peptidase	E	Amino acid transport and metabolism ;	IPR001375 [Peptidase S9, prolyl oligopeptidase, catalytic domain] ; IPR002469[Dipeptidylpeptidase IV, N-terminal domain]
Q10121	RutC family protein C23G10.2	C23G10.2	4.18357e+08	306681921	1.36414	0.263612	0.447993	Nonsignificant	None	--	--	2-iminobutanoate/2-iminopropanoate deaminase	3.5.99.10	--	Enamine deaminase RidA, house cleaning of reactive enamine intermediates, YjgF/YER057c/UK114 family	V	Defense mechanisms ;	IPR006175 [YjgF/YER057c/UK114 family]
Q9N4Z7	MeValonate Kinase	mvk-1	6.19589e+07	6.92072e+07	0.895266	0.35419	-0.159611	Nonsignificant	None	4	Molecular Function:ATP binding (GO:0005524),Cellular Component:cytoplasm (GO:0005737),Biological Process:metabolic process (GO:0008152),Molecular Function:kinase activity (GO:0016301)	mevalonate kinase	2.7.1.36	ko00900 Terpenoid backbone biosynthesis ko01100 Metabolic pathways ko04146 Peroxisome	Mevalonate kinase	I	Lipid transport and metabolism ;	IPR006204 [GHMP kinase N-terminal domain] ; IPR006206[Mevalonate/galactokinase] ; IPR013750[GHMP kinase, C-terminal domain]
Q9BL07	Putative phospholipase B-like 3	Y54F10AM.8	1.32902e+08	224470543	0.592067	0.0969785	-0.756168	Nonsignificant	None	--	--	--	--	--	--	--	--	IPR007000 [Phospholipase B-like]
G5EEH6	Butyryl-CoA dehydrogenase	ivd-1	3.09798e+08	3.22602e+08	0.96031	0.414044	-0.0584277	Nonsignificant	None	4	Molecular Function:acyl-CoA dehydrogenase activity (GO:0003995),Biological Process:metabolic process (GO:0008152),Molecular Function:flavin adenine dinucleotide binding (GO:0050660),Biological Process:oxidation-reduction process (GO:0055114)	isovaleryl-CoA dehydrogenase	1.3.8.4	ko00280 Valine, leucine and isoleucine degradation ko01100 Metabolic pathways	Acyl-CoA dehydrogenase related to the alkylation response protein AidB	I	Lipid transport and metabolism ;	IPR006091 [Acyl-CoA oxidase/dehydrogenase, central domain] ; IPR009075[Acyl-CoA dehydrogenase/oxidase C-terminal] ; IPR013786[Acyl-CoA dehydrogenase/oxidase, N-terminal]
Q18625	Galectin	lec-4	1.39021e+08	183521474	0.757521	0.227309	-0.400642	Nonsignificant	None	1	Molecular Function:carbohydrate binding (GO:0030246)	--	--	--	--	--	--	IPR001079 [Galectin, carbohydrate recognition domain]
P34500	Transthyretin-like protein 2	ttr-2	5.03521e+08	4.24973e+08	1.18483	0.389209	0.24468	Nonsignificant	None	1	Cellular Component:extracellular space (GO:0005615)	--	--	--	--	--	--	IPR001534 [Transthyretin-like]
Q93454	mRNA export factor rae-1	rae-1	4.83064e+07	8.21969e+07	0.587691	0.0941619	-0.76687	Nonsignificant	None	1	Molecular Function:protein binding (GO:0005515)	mRNA export factor	--	ko03013 RNA transport	Uncharacterized conserved protein, contains CHAT domain	S	Function unknown ;	IPR001680 [WD40 repeat] ; IPR017986[WD40-repeat-containing domain] ; IPR020472[G-protein beta WD-40 repeat]
Q95XP9	Protein zwilch homolog	zwl-1	5.19301e+07	75679331	0.686186	0.166281	-0.543329	Nonsignificant	None	2	Biological Process:mitotic cell cycle checkpoint (GO:0007093),Cellular Component:RZZ complex (GO:1990423)	--	--	--	--	--	--	IPR018630 [RZZ complex, subunit zwilch]
[truncated: 3,019 more rows]
